# Supplementary material for: Genomic Characterization of Mycobacterium leprae to Explore Transmission Patterns Identifies New Subtype in Bangladesh
Source: Front Microbiol. 2020 Jun 16;11:1220. doi: 10.3389/fmicb.2020.01220 (PMC7308449; doi:10.3389/fmicb.2020.01220)
Supplement: DATA S1 — Overall subject and sample information, PCR, quantitative PCR (qPCR), genotyping and antimicrobial resistance results. [file Data_Sheet_1.xlsx]

## Sheet: Sample_general_results
N	ID_subject	ID_household	Test_group	Gender	District	RJ_type	BI	RLEP_positive	Genotyped_sample	Genotype_subject	Sequencing	SSS_DNA_ID	SSS_Ct_RLEP	SSS_RLEP_PCR	L2_SNP-1642879	1C/D_SNP-61425	1A_SNP-8453	1B_SNP-313361	1New_SNP889499	SNP-Index	SNP-type_SSS	folP1	rpoB	gyrA	SSS_WGS_selection	WGS_SNP-type_SSS	NS_DNA_ID	NS_Ct_RLEP	NS_RLEP_PCR	L2_SNP-1642879	1C/D_SNP-61425	1A_SNP-8453	1B_SNP-313361	1New_SNP889499	SNP_Index	SNP-type_NS	folP1	rpoB	gyrA	NS_WGS_selection	WGS_SNP-type_NS	PGL-I Ratio	Remarks
2	H01I	H01	MB	Male	Thakurgaon	BT	2	SSS	None			RB010	32.5834	+	ns	ns	ns				nd	ns	ns	ns	Yes	low_lb_qt	RN010	Undetermined	-											No		0.34445
3	H01C01	H01	PB	Female	Thakurgaon	BT	0	None	None			RB011	Undetermined	-											No		RN011		-											No		0.393167
4	H01C02	H01	HHC	Male	Thakurgaon			None	None			RB012		-											No		RN012	Undetermined	-											No		0.298524
5	H01C03	H01	HHC	Male	Thakurgaon			None	None			RB013		-											No		RN013		-											No		0.0802138
6	H01C04	H01	HHC	Male	Thakurgaon			SSS	None			RB014	Undetermined	+	ns	ns					nd	ns	ns	ns	No		RN014		-											No		0.0111038
7	H01C05	H01	PB	Female	Thakurgaon	BT	0	SSS	None			RB015		+	ns	ns					nd	ns	ns	ns	No		RN015		-											No		0.0606691
8	H01C06	H01	HHC	Male	Thakurgaon			None	None			RB016		-											No		RN016		-											No		0.0860666
9	H01C07	H01	HHC	Male	Thakurgaon			None	None			RB017		-											No		RN017		-											No		0.13744
10	H01C08	H01	HHC	Female	Thakurgaon			None	None			RB018	Undetermined	-											No		RN018		-											No		0.0916636
11	H01C09	H01	HHC	Male	Thakurgaon			None	None			RB019		-											No		RN019		-											No		0.0969683
12	H01C10	H01	HHC	Female	Thakurgaon			None	None			RB020	Undetermined	-											No		RN020		-											No		0.155311
13	H01C11	H01	HHC	Female	Thakurgaon			None	None			RB021		-											No		RN021		-											No		0.112308
14	H02I	H02	MB	Male	Thakurgaon	BL	4	None	None			No_sample		No_sample											No_sample		RN141	Undetermined	-											No		0.224035
15	H02C01	H02	PB	Female	Thakurgaon	BT	0	NS	None			RB081		-											No		RN142	Undetermined	+	ns	ns					nd	ns	ns	ns	No		0.0968032
16	H02C02	H02	HHC	Male	Thakurgaon			None	None			RB144	Undetermined	-											No		RN143	Undetermined	-											No		0.0851285
17	H02C03	H02	HHC	Male	Thakurgaon			None	None			RB145		-											No		RN144		-											No		0.0148802
18	H02C04	H02	HHC	Female	Thakurgaon			None	None			RB146		-											No		RN145		-											No		0.024673
19	H02C05	H02	HHC	Female	Thakurgaon			None	None			RB082		-											No		RN146		-											No		0.153365
20	H02C06	H02	MB	Female	Thakurgaon	BT	0	SSS+NS	None			RB083	34.9507	+	-	ns	ns	ns	ns		nd	ns	ns	ns	No		RN107	36.2636	+	ns	ns					nd	ns	ns	ns	No		1.61045
21	H02C07	H02	HHC	Male	Thakurgaon			NS	None			RB147		-											No		RN147	Undetermined	+	ns	ns					nd	ns	ns	ns	No		0.0472422
22	H02C08	H02	PB	Female	Thakurgaon	BT	0	None	None			RB084		-											No		RN148		-											No		0.045601
23	H02C09	H02	HHC	Male	Thakurgaon			None	None			RB148		-											No		RN149	Undetermined	-											No		0.110013
24	H02C10	H02	PB	Female	Thakurgaon	BT	0	None	None			RB085		-											No		RN150		-											No		0.0714381
25	H03I	H03	MB	Male	Thakurgaon	BL	6	SSS+NS	SSS+NS	1D	Sanger	RB064	22.4011	+	ns	G	C				1D	wt	wt	wt	Yes	low_lb_qt	RN131	28.5751	+	G	ns	ns				1	-	wt; silent mut Asp441 (50%), Ser456 (50%)	wt	Yes	low_cv	1.18278
26	H03C01	H03	PB	Female	Thakurgaon	BT	0	None	None			RB077		-											No		RN132		-											No		0.136674
27	H03C02	H03	HHC to PB	Male	Thakurgaon	BT		NS	None			RB138		-											No		RN133	35.2787	+	ns	ns					nd	ns	ns	ns	Yes	low_lb_qt	0.0520547
28	H03C03	H03	HHC to PB	Female	Thakurgaon	BT	0	None	None			RB139		-											No		RN134	Undetermined	-											No		0.241354
29	H03C04	H03	HHC	Male	Thakurgaon			None	None			RB140	Undetermined	-											No		RN135	Undetermined	-											No		0.0768764
30	H03C05	H03	HHC	Female	Thakurgaon			SSS	None			RB078	Undetermined	+	ns	ns					nd	ns	ns	ns	No		RN136	Undetermined	-											No		0.0145559
31	H03C06	H03	HHC	Male	Thakurgaon			None	None			RB141		-											No		RN137		-											No		0.113682
32	H03C07	H03	HHC	Male	Thakurgaon			None	None			RB142		-											No		RN138		-											No		0.0537012
33	H03C08	H03	PB	Male	Thakurgaon	BT		SSS+NS	None			RB079		+	-	ns					nd	-	wt	wt	No		RN106	Undetermined	+	ns	ns					nd	ns	ns	ns	No		0.0744188
34	H03C09	H03	PB	Female	Thakurgaon	BT		None	None			RB080		-											No		RN139		-											No		0.0755662
35	H03C10	H03	HHC	Female	Thakurgaon			None	None			RB143		-											No		RN140		-											No		0.0225741
36	H04I	H04	MB	Female	Thakurgaon	LL	6	SSS+NS	SSS+NS	1D	WGS	RB066	23.7148	+	G	G					1D	wt	wt	wt	Yes	1D	RN180	26.2748	+	G	G				ns	1D	ns	ns	ns	Yes	low_cv	3.13856
37	H04C01	H04	HHC	Male	Thakurgaon			None	None			RB151		-											No		RN154		-											No		0.0135725
38	H04C02	H04	PB_suspect	Female	Thakurgaon			NS	None			RB086		-											No		RN152	37.0037	+	ns	ns				-	nd	ns	ns	ns	Yes	low_lb_qt	0.140202	Unconfirmed PB case at sample collection.
39	H04C03	H04	MB	Male	Thakurgaon	BT	0	None	None			RB068		-											No		RN153		-											No		0.0960889
40	H04C04	H04	MB	Female	Thakurgaon	BT	0	SSS+NS	None			RB090	Undetermined	+	-	ns				ns	nd	ns	ns	ns	No		RN155	36.448	+	ns	ns				-	nd	ns	ns	ns	Yes	low_cv	0.390115
41	H04C05	H04	PB	Female	Thakurgaon	BT	0	NS	None			RB087		-											No		RN181	34.941	+	ns	ns				-	nd	ns	ns	ns	Yes	low_lb_qt	0.0794986
42	H04C06	H04	HHC	Female	Thakurgaon			SSS	None			RB159	Undetermined	+	-	ns				ns	nd	ns	ns	ns	No		RN161		-											No		0.0860849
43	H04C07	H04	HHC	Female	Thakurgaon			SSS	None			RB157	Undetermined	+	-	ns				ns	nd	ns	ns	ns	No		RN179		-											No		0.0738725
44	H04C08	H04	HHC	Male	Thakurgaon			NS	None			RB161		-											No		RN157	Undetermined	+	ns	ns				-	nd	ns	ns	ns	No		0.0819055
45	H04C09	H04	HHC	Male	Thakurgaon			NS	None			RB160		-											No		RN162		+	ns	ns				-	nd	ns	ns	ns	No		0.0209567
46	H04C10	H04	HHC	Female	Thakurgaon			SSS	None			RB091	Undetermined	+	ns	ns				-	nd	ns	ns	ns	No		RN158	Undetermined	-											No		0.123826
47	H04C11	H04	PB	Male	Thakurgaon	BT	0	None	None			RB088		-											No		RN159	Undetermined	-											No		0.0678906
48	H04C12	H04	HHC	Female	Thakurgaon			None	None			RB162		-											No		RN160		-											No		0.166257
191	H05I	H05	MB	Male	Thakurgaon	BL	6	SSS+NS	SSS+NS	1D	WGS	RB186	23.1899	+								wt	wt	wt	Yes	1D	RN184	24.8167	+	G	G				Index	1D	ns	ns	ns	No		0.755059
192	H05C01	H05	HHC	Female	Thakurgaon			None	None			RB196		-											No		RN194	39.4333	-	-	-				ns	nd				No		0.105353
250	H05C02	H05	HHC	Female	Thakurgaon			None	None			RB197		-											No		RN254		-											No		0.14249
251	H05C03	H05	HHC	Male	Thakurgaon			None	None			RB198		-											No		RN255		-											No		0.25192
252	H05C04	H05	HHC	Female	Thakurgaon			None	None			RB199		-											No		RN256		-											No		0.143853
253	H05C05	H05	HHC	Male	Thakurgaon			None	None			RB200		-											No		RN257		-											No		0.0521918
254	H05C06	H05	HHC	Male	Thakurgaon			None	None			RB201		-											No		RN258		-											No		0.0932871
255	H05C07	H05	HHC	Male	Thakurgaon			None	None			RB202		-											No		RN259		-											No		0.12856
1	H05C08	H05	HHC	Male	Thakurgaon			None	None			RB203		-											No		RN260		-											No		0.0513902
256	H05C09	H05	HHC	Male	Thakurgaon			None	None			RB204		-											No		RN261		-											No		0.294143
257	H05C10	H05	HHC	Female	Thakurgaon			None	None			RB205		-											No		RN262		-											No		0.193942
258	H05C11	H05	HHC	Male	Thakurgaon			None	None			RB206		-											No		RN263		-											No		0.12939
259	H05C12	H05	HHC	Female	Thakurgaon			None	None			RB207		-											No		RN264		-											No		0.0906415
260	H05C13	H05	HHC	Female	Thakurgaon			None	None			RB208		-											No		RN265		-											No		0.111431
261	H05C14	H05	HHC	Male	Thakurgaon			None	None			RB209		-											No		RN266		-											No		0.12002
262	H05C15	H05	HHC	Female	Thakurgaon			None	None			RB210		-											No		RN267		-											No		0.0629885
193	H06I	H06	MB	Male	Thakurgaon	BL	6	SSS+NS	SSS+NS	1D	WGS	RB187	25.3479	+								wt	wt	wt	Yes	1D	RN188	29.2145	+	G	G				Index	1D	ns	ns	ns	No		1.42365
245	H06C01	H06	HHC	Female	Thakurgaon			None	None			RB191		-											No		RN248		-											No		0.0899984
247	H06C02	H06	HHC	Male	Thakurgaon			None	None			RB193		-											No		RN247		-											No		0.248301
309	H06C03	H06	HHC	Female	Thakurgaon			None	None			RB302		-											No		RN246		-											No		0.0607029
308	H06C04	H06	HHC	Male	Thakurgaon			None	None			RB301		-											No		RN245		-											No		0.315411
246	H06C05	H06	PB	Female	Thakurgaon	BT	0	None	None			RB192		-											No		RN252		-											No		0.0956018
307	H06C06	H06	HHC	Male	Thakurgaon			None	None			No_sample		No_sample											No_sample		RN244		-											No		0.212854
248	H06C07	H06	HHC	Female	Thakurgaon			None	None			RB194		-											No		RN251		-											No		0.168342
306	H06C08	H06	HHC	Male	Thakurgaon			None	None			RB303		-											No		RN243		-											No		0.0352744
243	H06C09	H06	HHC	Female	Thakurgaon			None	None			RB189		-											No		RN250		-											No		0.0360218
244	H06C10	H06	HHC	Male	Thakurgaon			None	None			RB190		-											No		RN242		-											No		0.0580301
249	H06C11	H06	HHC	Female	Thakurgaon			None	None			RB195		-											No		RN249		-											No		0.134842
194	H07I	H07	MB	Male	Thakurgaon	LL	6	SSS+NS	SSS+NS	1D-esxA	WGS	RB188	19.1746	+	G	A		G		Index	1D-esxA	wt	wt	wt	Yes	1D-esxA	RN185	24.6518	+	G	A	C	G	C	Index	1D-esxA	ns	ns	ns	No		2.79017
279	H07C01	H07	HHC	Female	Thakurgaon			None	None			RB228		-											No		RN285		-											No		0.210964
280	H07C02	H07	HHC	Male	Thakurgaon			None	None			RB229		-											No		RN286		-											No		0.110489
281	H07C03	H07	HHC	Female	Thakurgaon			None	None			RB230		-											No		RN287		-											No		0.141255
283	H07C04	H07	HHC	Male	Thakurgaon			None	None			RB232		-											No		RN289		-											No		0.135431
276	H07C05	H07	HHC	Female	Thakurgaon			None	None			RB225		-											No		RN282		-											No		0.0340037
277	H07C06	H07	HHC	Male	Thakurgaon			None	None			RB226		-											No		RN283		-											No		0.0734752
278	H07C07	H07	HHC	Male	Thakurgaon			None	None			RB227		-											No		RN284		-											No		0.042568
282	H07C08	H07	HHC	Female	Thakurgaon			None	None			RB231		-											No		RN288		-											No		0.0639709
185	H08I	H08	MB	Male	Panchagarh	LL	6	SSS+NS	SSS	1D	WGS	RB180	21.65	+								wt	wt	wt	Yes	1D	RN187	30.7904	+	ns	ns				-	nd	ns	ns	ns	No		1.50117
294	H08C01	H08	HHC	Female	Panchagarh			NS	None			RB243		-											No		RN300		+	ns	ns				-	nd	ns	ns	ns	No		0.0121975
295	H08C02	H08	PB	Male	Panchagarh	BT	0	NS	None			RB244		-											No		RN301		+	ns	ns				-	nd	ns	ns	ns	No		0.0188004
296	H08C03	H08	HHC	Male	Panchagarh			None	None			RB245		-											No		RN302	Undetermined	-											No		0.0286166
297	H08C04	H08	HHC	Male	Panchagarh			NS	None			RB246		-											No		RN303		+	ns	ns				-	nd	ns	ns	ns	No		0.169299
301	H08C05	H08	HHC	Female	Panchagarh			None	None			RB250		-											No		RN307	Undetermined	-											No		0.094844
300	H08C06	H08	HHC	Male	Panchagarh			None	None			RB249		-											No		RN306		-											No		0.221374
299	H08C07	H08	PB	Female	Panchagarh	BT	0	None	None			RB248		-											No		RN305		-											No		0.119988
298	H08C08	H08	PB	Male	Panchagarh	BT	0	None	None			RB247		-											No		RN304		-											No		0.0258066
302	H08C09	H08	HHC	Female	Panchagarh			None	None			RB251		-											No		RN308		-											No		0.215884
303	H08C10	H08	HHC	Male	Panchagarh			None	None			RB252		-											No		RN309		-											No		0.0993925
304	H08C11	H08	HHC	Female	Panchagarh			None	None			RB253		-											No		RN310		-											No		0.122552
305	H08C12	H08	HHC	Male	Panchagarh			None	None			RB254		-											No		RN311	Undetermined	-											No		0.0423731
49	H09I	H09	MB	Male	Nilphamari	LL	6	SSS+NS	SSS+NS	1B-Bangladesh	WGS	RB001	17.9836	+	G	-	C		T		1B-Bangladesh	wt	wt	wt	Yes	1B-Bangladesh	RN001	21.2075	+	-							wt	wt	wt	Yes	1B-Bangladesh	1.8032
50	H09C01	H09	HHC	Female	Nilphamari			None	None			RB002		-											No		RN002		-											No		0.13728
51	H09C02	H09	MB	Male	Nilphamari	LL	5	SSS+NS	SSS+NS	1B-Bangladesh	WGS	RB003	21.6265	+	G				T	Index	1B-Bangladesh	wt	wt	wt	Yes	1B-Bangladesh	RN003	28.4386	+	G	A	C	A	-	-	1Bor1B-Bangladesh	ns	ns	ns	Yes	low_cv	1.98014
52	H09C03	H09	HHC	Male	Nilphamari			None	None			RB004		-											No		RN004		-											No		0.0978611
53	H09C04	H09	HHC	Female	Nilphamari			SSS	None			RB005	Undetermined	+	ns				-	-	nd	ns	ns	ns	No		RN005	Undetermined	-											No		0.0285906
54	H09C05	H09	HHC	Male	Nilphamari			SSS+NS	None			RB006	Undetermined	+	ns				-	-	nd	ns	ns	ns	No		RN006	37.0733	+	-				ns	-	nd	ns	ns	ns	No		0.024479
55	H09C06	H09	HHC	Female	Nilphamari			SSS	None			RB007	32.2694	+	ns				-	-	nd	ns	ns	ns	Yes	low_lb_qt	RN007	Undetermined	-											No		0.031312
56	H09C07	H09	HHC	Male	Nilphamari			None	None			RB008		-											No		RN008	Undetermined	-											No		0.162607
57	H09C08	H09	HHC	Male	Nilphamari			SSS	None			RB009	Undetermined	+	ns				-	-	nd	ns	ns	ns	No		RN009	Undetermined	-											No		0.134498
58	H10I	H10	MB	Male	Nilphamari	BL	5	SSS+NS	SSS+NS	1D	WGS	RB053	20.7303	+	G	G			C		1D	wt	wt	wt	Yes	1D	RN022	23.8608	+	G	G					1D	wt	wt	wt	Yes	1D	2.00462
59	H10C01	H10	HHC to PB	Female	Nilphamari	BT	0	SSS	None			RB054		+	-	ns				ns	nd	ns	ns	ns	No		RN023		-											No		0.0426477
60	H10C02	H10	HHC	Male	Nilphamari			None	None			RB055		-											No		RN024		-											No		0.0490466
61	H10C03	H10	HHC	Male	Nilphamari			SSS	None			RB056	Undetermined	+	ns	ns				-	nd	ns	ns	ns	No		RN025		-											No		0.287674
62	H10C04	H10	HHC	Female	Nilphamari			None	None			RB057		-											No		RN026	Undetermined	-											No		0.0230437
63	H10C05	H10	HHC	Male	Nilphamari			SSS+NS	None			RB058	Undetermined	+	ns	ns				ns	nd	ns	ns	ns	No		RN027	Undetermined	+	-	ns				-	nd	ns	ns	ns	No		0.103183
64	H10C06	H10	HHC	Female	Nilphamari			SSS+NS	None			RB059		+	-	ns				ns	nd	ns	ns	ns	No		RN028	Undetermined	+	ns	ns				-	nd	ns	ns	ns	No		0.0552528
65	H10C07	H10	HHC	Male	Nilphamari			NS	None			RB060		-											No		RN029	Undetermined	+	ns	ns				ns	nd	ns	ns	ns	No		0.0118585
66	H10C08	H10	HHC	Female	Nilphamari			NS	None			No_sample		No_sample											No_sample		RN030		+	ns	ns				ns	nd	ns	ns	ns	No		0.0215697
67	H10C09	H10	HHC	Male	Nilphamari			SSS	None			RB061	Undetermined	+	ns	ns				ns	nd	ns	ns	ns	No		RN031		-											No		0.0423079
68	H10C10	H10	HHC	Female	Nilphamari			None	None			No_sample		No_sample											No_sample		RN032	Undetermined	-											No		0.0151625
69	H11I	H11	MB	Male	Nilphamari	LL	6	SSS+NS	SSS+NS	1D	WGS	RB041	23.1275	+	G	G					1D	wt	wt	wt	Yes	1D	RN033	28.1945	+	G	G				Index	1D	ns	ns	ns	No		0.429492
70	H11C01	H11	HHC	Female	Nilphamari			None	None			RB042		-											No		RN034		-											No		0.0557882
71	H11C02	H11	HHC	Male	Nilphamari			SSS	None			RB043		+	-	ns				ns	nd	ns	ns	ns	No		RN035		-											No		0.0151426
72	H11C03	H11	HHC	Female	Nilphamari			None	None			RB044		-											No		RN036		-											No		0.144624
73	H11C04	H11	HHC	Male	Nilphamari			SSS	None			RB045		+	ns	ns				-	nd	ns	ns	ns	No		RN037		-											No		0.253693
74	H11C05	H11	HHC	Female	Nilphamari			None	None			RB046		-											No		RN038	Undetermined	-											No		0.28311
75	H11C06	H11	HHC	Male	Nilphamari			None	None			RB047		-											No		RN039		-											No		0.120512
76	H12I	H12	MB	Male	Nilphamari	BL	5	SSS+NS	SSS	1A	WGS	RB022	21.76	+	G	A	T				1A	wt	wt	wt	Yes	1A	RN040	33.176	+	ns		-			ns	nd	ns	ns	ns	No		0.863814
77	H12C01	H12	HHC	Female	Nilphamari			None	None			RB023		-											No		RN041		-											No		0.0145431
78	H12C02	H12	HHC	Male	Nilphamari			SSS	None			RB024	Undetermined	+	ns		-			ns	nd	ns	ns	ns	No		RN042	Undetermined	-											No		0.120228
79	H12C03	H12	HHC	Female	Nilphamari			None	None			RB025		-											No		RN043		-											No		0.0458251
80	H12C04	H12	HHC	Male	Nilphamari			None	None			RB026		-											No		RN044		-											No		0.0146534
81	H12C05	H12	HHC	Female	Nilphamari			None	None			RB027		-											No		RN045		-											No		0.0910645
82	H12C06	H12	HHC	Male	Nilphamari			None	None			RB028		-											No		RN046		-											No		0.0548156
83	H12C07	H12	HHC	Female	Nilphamari			None	None			RB029		-											No		RN047		-											No		0.0910415
84	H13I	H13	MB	Female	Nilphamari	BL	4	SSS+NS	SSS+NS	1A	Sanger	RB062	27.8401	+	G	A	T		-		1A	-	wt; silent mut Asp441	wt	Yes	low_cv	RN064	32.305	+	G		-				1	-	wt; silent mut Asp441, Ser456 (50%)	ns	No		0.909964
85	H13C01	H13	HHC	Male	Nilphamari			NS	None			RB121		-											No		RN110	Undetermined	+	ns		ns				nd	ns	ns	ns	No		0.0529134
86	H13C02	H13	HHC	Male	Nilphamari			NS	None			RB122		-											No		RN103	Undetermined	+	ns		-				nd	ns	ns	ns	No		0.0477474
87	H13C03	H13	HHC	Female	Nilphamari			None	None			RB120		-											No		RN114		-											No		0.0837277
88	H13C04	H13	HHC	Female	Nilphamari			None	None			RB123		-											No		RN112	Undetermined	-											No		0.0666998
89	H13C05	H13	HHC	Female	Nilphamari			SSS	None			RB117	Undetermined	+	-		ns				nd	ns	ns	ns	No		RN111		-	ns		-								No		0.186049
90	H13C06	H13	HHC	Female	Nilphamari			None	None			RB116		-											No		RN104	Undetermined	-											No		0.0395981
91	H13C07	H13	HHC	Male	Nilphamari			None	None			RB119		-											No		RN113		-											No		0.026834
92	H13C08	H13	HHC	Male	Nilphamari			None	None			RB118		-											No		RN122	Undetermined	-											No		0.133687
93	H13C09	H13	HHC	Female	Nilphamari			None	None			RB115		-											No		RN109		-											No		0.106647
94	H14I	H14	MB	Female	Nilphamari	BL	6	SSS+NS	SSS+NS	1A	WGS	RB063	23.0508	+	-							wt	wt	wt	Yes	1A	RN065	35.8309	+	ns		-			Index	nd	ns	ns	ns	Yes	low_cv	1.43108
95	H14C01	H14	MB	Male	Nilphamari	BT	0	SSS	None			RB076	35.4607	+	ns		ns			-	nd	ns	ns	ns	Yes	low_cv	RN123		-											No		0.117909
96	H14C02	H14	HHC	Female	Nilphamari			NS	None			RB136		-											No		RN126	Undetermined	+	ns		ns			ns	nd	ns	ns	ns	No		0.0497473
97	H14C03	H14	HHC	Male	Nilphamari			SSS	None			RB137	Undetermined	+	ns		ns			ns	nd	ns	ns	ns	No		RN124		-											No		0.00862981
98	H15I	H15	MB	Male	Rangpur	LL	6	SSS+NS	SSS+NS	1D-esxA	WGS	RB048	23.2465	+	G	A	C	G		Index	1D-esxA	wt	wt	wt	Yes	1D-esxA	RN059	21.1455	+	G	A	C	G	C	Index	1D-esxA	wt	wt	wt	Yes	1D-esxA	3.19905
99	H15C01	H15	PB	Female	Rangpur	BT	0	NS	None			RB049		-											No		RN060	31.9046	+	-	ns				-	nd	ns	ns	ns	Yes	low_cv	0.13923
100	H15C02	H15	HHC	Female	Rangpur			NS	None			RB050		-											No		RN061	31.5064	+	-	ns				-	nd	ns	ns	ns	Yes	low_cv	0.0291056
101	H15C03	H15	PB	Male	Rangpur	BT	0	NS	None			RB124		-											No		RN085	33.8371	+	-	ns				ns	nd	ns	ns	ns	Yes	low_cv	0.0599348
102	H15C04	H15	HHC	Male	Rangpur			NS	None			RB051		-											No		RN062	35.6872	+	-	-				ns	nd	ns	ns	ns	Yes	low_cv	0.0626043
103	H15C05	H15	HHC	Female	Rangpur			NS	None			RB052		-											No		RN063	Undetermined	+	-	ns				ns	nd	ns	ns	ns	No		0.0980083
104	H16I	H16	MB	Female	Rangpur	LL	5	SSS+NS	SSS+NS	1D	Sanger	RB030	24.333	+	G	G	C	G	C		1D	-	wt	wt	No		RN048	23.2713	+	G	G			C		1D	-	wt	wt	Yes	low_cv	1.6111
105	H16C01	H16	PB	Male	Rangpur	BT	0	None	None			RB031		-											No		RN049		-											No		0.0370269
106	H16C02	H16	HHC	Male	Rangpur			None	None			RB032		-											No		RN050		-											No		0.0507327
107	H16C03	H16	HHC	Female	Rangpur			NS	None			RB033		-											No		RN051	37.0418	+	-	ns			ns		nd	ns	ns	ns	No		0.336012
108	H16C04	H16	HHC	Female	Rangpur			None	None			RB034		-											No		RN052	Undetermined	-											No		0.013745
109	H16C05	H16	HHC	Male	Rangpur			NS	None			RB035		-											No		RN053	Undetermined	+	-	ns			ns		nd	ns	ns	ns	No		0.0940754
110	H16C06	H16	HHC	Female	Rangpur			NS	NS	1	Sanger	RB036		-											No		RN054	Undetermined	+	G	ns			ns		1	-	wt; silent mut Asp441, Ser456 (50%)	ns	No		0.0580728
111	H16C07	H16	HHC	Male	Rangpur			None	None			RB037		-											No		RN055		-											No		0.0814562
112	H16C08	H16	HHC	Male	Rangpur			None	None			RB038		-											No		RN056		-											No		0.131983
113	H16C09	H16	HHC	Male	Rangpur			None	None			RB039		-											No		RN057		-											No		0.0480359
114	H16C10	H16	HHC	Male	Rangpur			None	None			RB040		-											No		RN058		-											No		0.0531268
115	H17I	H17	MB	Male	Nilphamari	BL	5	SSS+NS	SSS+NS	1D	WGS	RB067	22.9618	+	G	G					1D	wt	wt	wt	Yes	1D	RN108	27.7783	+	G	G				-	1D	ns	ns	ns	No		0.783795
116	H17C01	H17	HHC	Female	Nilphamari			NS	None			RB134		-											No		RN127	Undetermined	+	-	ns				ns	nd	ns	ns	ns	No		0.0380043
117	H17C02	H17	HHC	Male	Nilphamari			None	None			RB130		-											No		RN130	Undetermined	-											No		0.0218425
118	H17C03	H17	HHC	Male	Nilphamari			NS	None			RB129		-											No		RN105	Undetermined	+	ns	ns				ns	nd	ns	ns	ns	No		0.0228443
119	H17C04	H17	HHC	Female	Nilphamari			None	None			RB132		-											No		RN129	Undetermined	-											No		0.0615062
120	H17C05	H17	HHC	Female	Nilphamari			NS	None			RB133		-											No		RN116	Undetermined	+	ns	ns				ns	nd	ns	ns	ns	No		0.276194
121	H17C06	H17	HHC	Male	Nilphamari			None	None			RB135	Undetermined	-											No		RN118	Undetermined	-											No		0.0853849
122	H17C07	H17	HHC	Female	Nilphamari			None	None			RB128		-											No		RN120	Undetermined	-											No		0.0815905
123	H17C08	H17	HHC	Male	Nilphamari			None	None			RB131		-											No		RN128		-											No		0.0610897
124	H17C09	H17	HHC	Female	Nilphamari			NS	None			RB075		-											No		RN115	Undetermined	+	-	ns				ns	nd	ns	ns	ns	No		0.0223448
125	H17C10	H17	HHC	Male	Nilphamari			None	None			RB125		-											No		RN117	Undetermined	-											No		0.193872
126	H17C11	H17	HHC	Male	Nilphamari			None	None			RB127		-											No		RN121		-											No		0.0231765
127	H17C12	H17	HHC	Female	Nilphamari			None	None			RB126	Undetermined	-											No		RN119		-											No		0.0131455
128	H18I	H18	MB	Male	Nilphamari	LL	6	SSS+NS	SSS+NS	1D-esxA	WGS	RB065	21.2086	+	G	A	C	G	C	ns	1D-esxA	wt	wt	wt	Yes	1D-esxA	RN151	23.3103	+	G	A	C	G		-	1D-esxA	ns	ns	ns	No		2.40341
129	H18C01	H18	HHC	Male	Nilphamari			NS	None			RB149		-											No		RN156	Undetermined	+	ns	ns				ns	nd	ns	ns	ns	No		0.155437
130	H18C02	H18	HHC	Female	Nilphamari			NS	NS	1	Sanger	RB150		-											No		RN125	Undetermined	+	-	A	ns	ns	ns	-	1A-C	-	wt; silent mut 441Asp (50%)	-	No		0
131	H18C03	H18	HHC	Female	Nilphamari			None	None			RB152		-											No		RN172		-											No		0.0235397
132	H18C04	H18	HHC	Female	Nilphamari			None	None			RB153		-											No		RN163		-											No		0.201167
133	H18C05	H18	HHC	Female	Nilphamari			NS	None			RB154		-											No		RN171		+	ns	ns				-	nd	ns	ns	ns	No		0.128214
134	H18C06	H18	HHC	Female	Nilphamari			SSS	None			RB155	Undetermined	+	ns	ns				ns	nd	ns	ns	ns	No		RN173		-											No		0.21393
135	H18C07	H18	HHC	Female	Nilphamari			None	None			RB156		-											No		RN164	Undetermined	-											No		0.317799
136	H18C08	H18	HHC	Female	Nilphamari			NS	None			RB158		-											No		RN174		+	ns	ns				-	nd	ns	ns	ns	No		0.15666
137	H19I	H19	MB	Male	Rangpur	LL	6	NS	NS	1	Sanger	RB070		-											No		RN182	33.6557	+	G	ns	ns	ns	ns		1	-	50% Ser456Thr	-	Yes	low_cv	0.745938
138	H19C01	H19	HHC	Female	Rangpur			SSS	None			RB168	Undetermined	+	ns						nd	ns	ns	ns	No		RN178		-											No		0.038992
139	H19C02	H19	HHC	Male	Rangpur			None	None			RB167	Undetermined	-											No		RN175		-											No		0.0590191
140	H19C03	H19	HHC	Female	Rangpur			SSS+NS	None			RB169	Undetermined	+	ns						nd	ns	ns	ns	No		RN166	Undetermined	+	-						nd	ns	ns	ns	No		0.0345916
141	H19C04	H19	HHC	Female	Rangpur			None	None			RB172		-											No		RN177		-											No		0.0401484
142	H19C05	H19	HHC	Male	Rangpur			None	None			RB163		-											No		RN176		-											No		0.108286
143	H19C06	H19	HHC	Female	Rangpur			None	None			No_sample		No_sample											No_sample		RN168	Undetermined	-											No		0.101072
144	H19C07	H19	HHC	Female	Rangpur			NS	None			RB165		-											No		RN167	Undetermined	+	-						nd	ns	ns	ns	No		0.0715141
145	H19C08	H19	HHC	Male	Rangpur			None	None			RB173	Undetermined	-											No		RN170		-											No		0.0366047
146	H19C09	H19	HHC	Male	Rangpur			SSS	None			RB170	Undetermined	+	ns						nd	ns	ns	ns	No		RN169	Undetermined	-											No		0.0472002
147	H19C10	H19	HHC	Female	Rangpur			None	None			RB164		-											No		RN067		-											No		0.0987029
148	H19C11	H19	HHC	Female	Rangpur			None	None			RB166		-											No		RN068		-											No		0.0200784
149	H19C12	H19	HHC	Female	Rangpur			None	None			RB171		-											No		RN066		-											No		0.0739261
150	H20I	H20	MB	Male	Nilphamari	LL	6	SSS+NS	SSS+NS	1B-Bangladesh	WGS	RB069	18.9434	+	G	A	C	A	T		1B-Bangladesh	wt	wt	wt	Yes	1B-Bangladesh	RN165	24.1954	+	G	A	C	A	T		1B-Bangladesh	wt	wt	wt	Yes	1B-Bangladesh	2.22916
151	H21I	H21	MB	Male	Nilphamari	BL	5	SSS+NS	SSS+NS	1A	Sanger	RB071	22.6674	+	G	A	T		C		1A	wt	wt	wt	Yes	low_cv	RN069	31.5734	+	G		ns				1	-	wt; silent mut 432Gly, 441Asp	ns	No		1.97428
152	H21C01	H21	HHC	Male	Nilphamari			None	None			RB095		-											No		RN071		-											No
153	H21C02	H21	HHC	Female	Nilphamari			None	None			RB094	Undetermined	-											No		RN072	Undetermined	-											No
154	H21C03	H21	HHC	Male	Nilphamari			None	None			RB093		-											No		RN073		-											No		0.0314178
155	H21C04	H21	HHC	Male	Nilphamari			NS	None			RB178	Undetermined	-											No		RN074	Undetermined	+	ns		ns				nd	ns	ns	ns	No		0.149165
156	H21C05	H21	HHC	Female	Nilphamari			SSS	None			RB177	Undetermined	+	ns		ns				nd	ns	ns	ns	No		RN075		-											No		0.0233387
157	H21C06	H21	HHC	Female	Nilphamari			None	None			RB176	Undetermined	-											No		RN076		-											No		0.0674289
158	H22I	H22	MB	Male	Nilphamari	LL	5	SSS+NS	SSS+NS	1D	Sanger	RB072	25.5899	+	G	G					1D	wt	wt	wt	Yes	low_lb_qt	RN070	26.6971	+	G	ns					1	-	wt; silent mut 441Asp (50%)	wt	Yes	low_cv	1.20607
159	H22C01	H22	PB	Female	Nilphamari	BT	0	SSS	None			RB092	Undetermined	+	-	ns					nd	ns	ns	ns	No		RN077		-											No		0.0251132
160	H22C02	H22	HHC	Male	Nilphamari			NS	None			RB175		-											No		RN078		+	ns	ns					nd	ns	ns	ns	No		0.147543
161	H22C03	H22	HHC	Male	Nilphamari			NS	None			RB174		-											No		RN079	36.7392	+	ns	ns					nd	ns	ns	ns	Yes	low_cv	0.144722
162	H22C04	H22	HHC	Male	Nilphamari			NS	None			RB103		-											No		RN080	35.9728	+	ns	ns					nd	ns	ns	ns	Yes	low_cv	0.00961974
163	H22C05	H22	HHC	Female	Nilphamari			None	None			RB102		-											No		RN081		-											No		0.0758418
164	H22C06	H22	HHC	Male	Nilphamari			None	None			RB101		-											No		RN082		-											No		0.0779407
165	H22C07	H22	HHC	Female	Nilphamari			NS	None			RB100		-											No		RN083		+	ns	ns					nd	ns	ns	ns	No		0.0326514
166	H23I	H23	MB	Male	Nilphamari	LL	6	SSS+NS	SSS+NS	1A	WGS	RB073	16.2542	+	G	-					1	wt	wt	wt	Yes	1A	RN084	20.062	+	G	A					1A-C	wt	wt	wt	Yes	1A	1.00169
167	H23C01	H23	PB	Male	Nilphamari	BT	0	None	None			RB089		-											No		RN090		-											No		0.023766
168	H23C02	H23	HHC	Female	Nilphamari			NS	None			RB096	Undetermined	-											No		RN089	35.5652	+	-		-			ns	nd	ns	ns	ns	Yes	low_cv	0.0484883
169	H23C03	H23	HHC	Female	Nilphamari			None	None			RB097	Undetermined	-											No		RN088		-											No		0.111544
170	H23C04	H23	HHC	Male	Nilphamari			None	None			RB098		-											No		RN087		-											No		0.0455356
171	H23C05	H23	HHC	Female	Nilphamari			None	None			RB099		-											No		RN086		-											No		0.0962771
172	H24I	H24	MB	Female	Rangpur	LL	6	SSS+NS	SSS+NS	1B-Bangladesh	WGS	RB074	16.8068	+	ns							wt	wt	wt	Yes	1B-Bangladesh	RN095	21.2373	+	G	A	C	A	T		1B-Bangladesh	wt	wt	wt	Yes	1B-Bangladesh	1.95092
173	H24C01	H24	HHC	Male	Rangpur			NS	None			RB113		-											No		RN091	34.0225	+	ns				-	ns	nd	ns	ns	ns	Yes	low_cv	0.0757399
174	H24C02	H24	HHC	Male	Rangpur			NS	None			RB106		-											No		RN093	32.569	+	ns				ns	ns	nd	ns	ns	ns	Yes	low_cv	0.010533
175	H24C03	H24	HHC	Female	Rangpur			None	None			RB114		-											No		RN094		-											No		0.0590831
176	H24C04	H24	HHC	Male	Rangpur			NS	None			RB112	Undetermined	-											No		RN096		+	ns				ns	ns	nd	ns	ns	ns	No		0.105374
177	H24C05	H24	HHC	Female	Rangpur			SSS+NS	None			RB108	37.1383	+	ns				ns	ns	nd	ns	ns	ns	Yes	low_cv	RN097	37.2445	+	ns				ns	-	nd	ns	ns	ns	Yes	low_lb_qt	0.0905573
178	H24C06	H24	HHC	Male	Rangpur			NS	None			RB111		-											No		RN098	37.0761	+	ns				ns	ns	nd	ns	ns	ns	Yes	low_cv	0.353196
179	H24C07	H24	HHC	Female	Rangpur			None	None			RB110		-											No		RN092		-											No		0.0129886
180	H24C08	H24	HHC	Female	Rangpur			NS	None			RB109		-											No		RN099		+	-				ns	ns	nd	ns	ns	ns	No		0.0515074
181	H24C09	H24	HHC	Male	Rangpur			SSS	None			RB107	Undetermined	+	ns				-	ns	nd	ns	ns	ns	No		RN100		-											No		0.133225
182	H24C10	H24	HHC	Male	Rangpur			SSS	None			RB105	Undetermined	+	ns				ns	ns	nd	ns	ns	ns	No		RN101		-											No		0.0595218
183	H24C11	H24	HHC	Female	Rangpur			SSS	None			RB104	Undetermined	+	ns				ns	ns	nd	ns	ns	ns	No		RN102		-											No		0.118907
195	H25I	H25	MB	Female	Nilphamari	BL	4	NS	None			No_sample		No_sample											No_sample		RN190	29.247	+	ns	ns	ns	ns	ns		nd	ns	ns	ns	Yes	low_cv	0.820168
197	H25C01	H25	HHC	Female	Nilphamari			None	None			RB258		-											No		RN196		-											No		0.0661251
196	H25C02	H25	HHC	Female	Nilphamari			None	None			RB256		-											No		RN195		-											No		0.0317826
198	H25C03	H25	HHC	Male	Nilphamari			None	None			RB257		-											No		RN197		-											No		0.100658
199	H25C04	H25	HHC	Female	Nilphamari			None	None			RB260		-											No		RN198		-											No		0.346167
200	H25C05	H25	HHC	Male	Nilphamari			None	None			RB259		-											No		RN199		-											No		0.108251
201	H25C06	H25	PB	Male	Nilphamari	TT	0	None	None			RB261		-											No		RN200		-											No		0.0611012
186	H26I	H26	MB	Male	Nilphamari	BL	5	SSS+NS	SSS	1D	WGS	RB181	22.5523	+								wt	wt	wt	Yes	1D	RN192	29.8927	+	-	ns				-	nd	ns	ns	ns	No		1.15304
211	H26C01	H26	HHC	Female	Nilphamari			None	None			RB270		-											No		RN210		-											No		0.0642521
212	H26C02	H26	HHC	Male	Nilphamari			None	None			RB271		-											No		RN211		-											No		0.116187
213	H26C03	H26	HHC	Female	Nilphamari			None	None			RB272		-											No		RN212		-											No		0.0378224
214	H26C04	H26	HHC	Male	Nilphamari			None	None			RB273		-											No		RN213		-											No		0.0860696
215	H26C05	H26	HHC	Male	Nilphamari			None	None			RB274		-											No		RN214		-											No		0.150208
216	H26C06	H26	HHC	Female	Nilphamari			None	None			RB275		-											No		RN215		-											No		0.101941
217	H26C07	H26	HHC	Male	Nilphamari			None	None			RB276		-											No		RN216		-											No		0.520637
218	H26C08	H26	HHC	Female	Nilphamari			None	None			RB277		-											No		RN217		-											No		0.097664
219	H26C09	H26	HHC	Female	Nilphamari			None	None			RB278		-											No		RN218		-											No		0.0635006
220	H26C10	H26	HHC	Male	Nilphamari			None	None			RB279		-											No		RN219		-											No		0.0661494
221	H26C11	H26	HHC	Female	Nilphamari			None	None			RB280		-											No		RN220		-											No		0.0808185
222	H26C12	H26	HHC	Male	Nilphamari			None	None			RB281		-											No		RN221		-											No		0.0166061
223	H26C13	H26	HHC	Female	Nilphamari			None	None			RB282		-											No		RN222		-											No		0.13326
187	H27I	H27	MB	Male	Rangpur	LL	6	SSS+NS	SSS+NS	1A	WGS	RB182	19.0359	+								wt	wt	wt	Yes	1A	RN189	24.9546	+	G		T			Index	1A	ns	ns	ns	No		1.87474
202	H27C01	H27	HHC	Female	Rangpur			SSS	None			RB224		+	-		-			ns	nd	ns	ns	ns	No		RN201		-											No		0.00870757
203	H27C02	H27	HHC	Male	Rangpur			None	None			RB262		-											No		RN202		-											No		0.144761
204	H27C03	H27	HHC	Male	Rangpur			None	None			RB263		-											No		RN203		-											No		0.166107
205	H27C04	H27	HHC	Female	Rangpur			None	None			RB264		-											No		RN204		-											No		0.270064
206	H27C05	H27	HHC	Female	Rangpur			None	None			RB265		-											No		RN205		-											No		0.176468
207	H27C06	H27	MB	Male	Rangpur	BL	4	SSS	SSS	1A	Sanger	RB266		+	G		T			Index	1A	-	wt	wt	No		RN206		-											No		0.241948
208	H27C07	H27	HHC	Female	Rangpur			None	None			RB267		-											No		RN207		-											No		0.0971822
209	H27C08	H27	HHC	Male	Rangpur			None	None			RB268		-											No		RN208		-											No		0.122779
210	H27C09	H27	HHC	Female	Rangpur			None	None			RB269		-											No		RN209		-											No		0.0238518
188	H28I	H28	MB	Male	Rangpur	BL	6	SSS+NS	SSS	1D	Sanger	RB183	25.7766	+	G	G					1D	wt	wt	wt	Yes	low_lb_qt	RN193	31.7477	+	-	ns					nd	ns	wt; silent mut Asp441 (50%), Ser456 (50%)	wt	No		1.33716
224	H28C01	H28	HHC	Female	Rangpur			None	None			RB283		-											No		RN223		-											No		0.0514094
225	H28C02	H28	HHC	Male	Rangpur			None	None			RB284		-											No		RN224		-											No		0.0613721
226	H28C03	H28	HHC	Female	Rangpur			None	None			RB285		-											No		RN225		-											No		0.161734
227	H28C04	H28	HHC	Female	Rangpur			None	None			No_sample		No_sample											No_sample		RN226		-											No		0.0682004
228	H28C05	H28	HHC	Male	Rangpur			None	None			RB286		-											No		RN227		-											No		0.0199815
229	H28C06	H28	HHC	Female	Rangpur			None	None			RB287		-											No		RN228		-											No		0.103867
230	H28C07	H28	HHC	Female	Rangpur			None	None			RB288		-											No		RN229		-											No		0.178939
231	H28C08	H28	HHC	Female	Rangpur			None	None			RB290		-											No		RN230		-											No		0.124065
232	H28C09	H28	HHC	Male	Rangpur			None	None			RB289		-											No		RN231		-											No		0.0914139
189	H29I	H29	MB	Male	Rangpur	LL	6	SSS+NS	SSS	1D	WGS	RB184	18.4	+						-		wt	wt	wt	Yes	1D	RN191	22.7312	+	-	-				Index	nd	ns	ns	ns	No		1.93091
233	H29C01	H29	HHC	Male	Rangpur			SSS+NS	None			RB291		+	-	-				ns	nd	ns	ns	ns	No		RN232		+	ns	ns				ns	nd	ns	ns	ns	No		0.0283356
234	H29C02	H29	HHC	Female	Rangpur			None	None			RB292		-											No		RN233		-											No		0.0312945
235	H29C03	H29	HHC	Female	Rangpur			None	None			RB293		-											No		RN234		-											No		0.0578863
236	H29C04	H29	HHC	Male	Rangpur			None	None			RB294		-											No		RN235		-											No		0.200473
237	H29C05	H29	HHC	Male	Rangpur			None	None			RB298		-											No		RN236		-											No		0.0804814
238	H29C06	H29	HHC	Female	Rangpur			None	None			RB300		-											No		RN237		-											No		0.11491
239	H29C07	H29	HHC	Male	Rangpur			None	None			RB299		-											No		RN238		-											No		0.05356
240	H29C08	H29	HHC	Female	Rangpur			None	None			RB295		-											No		RN239		-											No		0.0101414
241	H29C09	H29	HHC	Male	Rangpur			None	None			RB297		-											No		RN240		-											No		0.0865274
242	H29C10	H29	HHC	Female	Rangpur			None	None			RB296		-											No		RN241		-											No		0.0737489
190	H30I	H30	MB	Male	Nilphamari	BL	5	SSS+NS	SSS+NS	1A	WGS	RB185	26.2141	+								wt	wt	wt	Yes	1A	RN183	30.4615	+	G		-			Index	1	ns	ns	ns	No		1.85811
263	H30C01	H30	HHC	Male	Nilphamari			None	None			RB211		-											No		RN268		-											No		0.0386021
264	H30C02	H30	PB	Female	Nilphamari	TT	0	None	None			RB212		-											No		RN269		-											No		0.125826
265	H30C03	H30	HHC	Male	Nilphamari			None	None			RB213		-											No		RN270		-											No		0.122164
266	H30C04	H30	HHC	Female	Nilphamari			None	None			RB214		-											No		RN271		-											No		0.039478
267	H30C05	H30	HHC	Female	Nilphamari			None	None			RB215		-											No		RN272		-											No		0.0644832
268	H30C06	H30	HHC	Female	Nilphamari			None	None			RB216		-											No		RN273		-											No		0.301019
269	H30C07	H30	MB	Female	Nilphamari	BT	0	None	None			RB217		-											No		RN274		-											No		0.0320885
270	H30C08	H30	HHC to PB	Male	Nilphamari	BT	0	None	None			RB218		-											No		RN275		-											No		0.113493
271	H30C09	H30	HHC	Male	Nilphamari			None	None			RB219		-											No		RN276		-											No		0.0927904
310	H30C10	H30	HHC	Female	Nilphamari			None	None			No_sample		No_sample											No_sample		RN277		-											No		0.0338743
272	H30C11	H30	HHC	Male	Nilphamari			None	None			RB220		-											No		RN278		-											No		0.0853604
273	H30C12	H30	HHC	Female	Nilphamari			None	None			RB221		-											No		RN279		-											No		0.0660115
274	H30C13	H30	HHC	Male	Nilphamari			None	None			RB222		-											No		RN280		-											No		0.0439655
275	H30C14	H30	HHC	Female	Nilphamari			None	None			RB223		-											No		RN281		-											No		0.0896752
184	H31I	H31	MB	Male	Nilphamari	LL	6	SSS+NS	SSS+NS	1A	Sanger	RB179	26.2655	+	G	A	T		C		1A	ns	ns	ns	No		RN186	20.7014	+	G		T				1A	wt	wt	wt	Yes	low_cv	1.45615
284	H31C01	H31	HHC	Male	Nilphamari			NS	None			RB233		-											No		RN290		+	ns		ns				nd	ns	ns	ns	No		0.308927
285	H31C02	H31	HHC	Female	Nilphamari			None	None			RB234		-											No		RN291		-											No		0.048235
286	H31C03	H31	HHC	Male	Nilphamari			None	None			RB235		-											No		RN292		-											No		0.50497
287	H31C04	H31	HHC	Female	Nilphamari			None	None			RB236		-											No		RN293		-											No		0.0446512
288	H31C05	H31	HHC	Female	Nilphamari			None	None			RB237		-											No		RN294		-											No		0.0290223
289	H31C06	H31	HHC	Male	Nilphamari			None	None			RB238		-											No		RN295		-											No		0.0826051
290	H31C07	H31	HHC	Female	Nilphamari			None	None			RB239		-											No		RN296		-											No		0.140497
291	H31C08	H31	HHC	Male	Nilphamari			None	None			RB240		-											No		RN297	Undetermined	-											No		0.0873949
293	H31C09	H31	HHC	Male	Nilphamari			None	None			RB242		-											No		RN299		-											No		0.129298
292	H31C10	H31	HHC	Female	Nilphamari			None	None			RB241		-											No		RN298		-											No		0.0230763
