# Supplementary material for: Genomic Characterization of Mycobacterium leprae to Explore Transmission Patterns Identifies New Subtype in Bangladesh
Source: Front Microbiol. 2020 Jun 16;11:1220. doi: 10.3389/fmicb.2020.01220 (PMC7308449; doi:10.3389/fmicb.2020.01220)
Supplement: DATA S2 — SNPs identified in 259 M. leprae genomes, including 27 genomes from this study. [file Data_Sheet_2.xlsx]

## Sheet: SNPs_259_genomes_Bangladesh
POS	REF	ALT	EFF	Impact	Gene	Codon_change	A.acid_change	TN	Br4923	2188-2007	3208-2015	3208-2007	2936	3077	85054	97016	1126-2007	1262-16	2DDS	LRC-1A	Airaku-3	Amami	ARLP_07	ARLP_08	ARLP_10	ARLP_11	ARLP_12	ARLP_13	ARLP_14	ARLP_20	ARLP_23	ARLP_25	ARLP_27	ARLP_29	ARLP_30	ARLP_32	ARLP_37	ARLP_40	ARLP_46	ARLP_48	ARLP_49	ARLP_52	ARLP_57	ARLP_62	ARLP_63	ARLP_65	ARLP_68	ARLP_73	ARLP_74
73	A	G	missense_variant	MODERATE	dnaA	73A>G	Ser25Gly	A	G	G	G	G	A	A	G	G	-	A	G	A	A	G	A	A	A	A	A	A	A	A	A	A	A	A	A	A	A	A	A	A	A	A	A	A	A	A	A	A	A
451	G	A	missense_variant	MODERATE	dnaA	451G>A	Gly151Arg	G	G	G	G	G	G	G	G	G	G	G	G	G	G	G	G	G	G	G	G	G	G	G	G	G	G	G	G	G	G	G	G	G	G	G	G	G	G	G	G	G	G
593	G	A	missense_variant	MODERATE	dnaA	593G>A	Arg198Gln	G	G	G	G	G	G	G	G	G	G	G	G	G	G	G	G	G	G	G	G	G	G	G	G	G	G	G	G	G	G	G	G	A	G	G	G	G	G	G	G	G	G
883	G	A	missense_variant	MODERATE	dnaA	883G>A	Gly295Ser	G	G	G	G	G	G	G	A	G	G	G	G	G	G	G	G	G	G	G	G	G	G	G	G	G	G	G	G	G	G	G	G	G	G	G	G	G	G	G	G	G	G
1011	G	A	synonymous_variant	LOW	dnaA	1011G>A	Glu337Glu	G	G	G	G	G	G	-	A	G	G	G	G	G	G	G	G	G	G	G	G	G	G	G	G	G	G	G	G	G	G	G	G	G	G	G	G	G	G	G	G	G	G
1113	C	T	synonymous_variant	LOW	dnaA	1113C>T	Val371Val	C	C	C	C	C	C	C	C	C	-	C	C	C	C	C	C	C	C	C	C	C	C	C	C	C	C	T	C	C	C	C	C	C	C	C	C	C	C	C	C	C	C
1834	G	A	intergenic_region	MODIFIER	dnaA-dnaN	1834G>A		G	G	G	G	G	G	G	G	G	-	G	G	G	G	G	G	G	G	G	G	G	G	G	G	G	G	G	G	G	G	G	G	G	G	G	G	G	G	G	G	G	G
2049	G	A	intergenic_region	MODIFIER	dnaA-dnaN	2049G>A		G	G	G	G	G	G	-	G	G	G	G	G	G	G	G	G	G	G	G	G	G	G	G	G	G	G	G	G	G	G	G	G	G	G	G	G	G	G	G	G	G	G
2251	C	T	synonymous_variant	LOW	dnaN	171C>T	Ser57Ser	C	C	C	C	C	C	C	C	C	C	C	C	C	C	C	C	C	C	C	C	C	C	C	C	C	C	C	C	C	C	C	C	C	T	C	C	C	C	C	C	C	C
2458	C	T	synonymous_variant	LOW	dnaN	378C>T	Tyr126Tyr	C	C	C	C	C	C	C	C	C	C	C	C	C	C	C	C	C	C	C	C	C	C	C	C	C	C	C	C	C	C	C	C	C	C	C	C	C	C	C	C	C	C
2724	C	T	missense_variant	MODERATE	dnaN	644C>T	Ala215Val	C	C	C	C	C	C	C	C	C	C	C	C	C	C	C	C	C	C	C	C	C	C	C	C	C	C	C	C	C	C	C	C	C	C	C	C	C	C	C	C	C	C
4180	G	A	synonymous_variant	LOW	recF	900G>A	Ser300Ser	G	G	G	G	G	G	G	G	G	G	G	G	G	G	G	G	G	G	G	G	G	G	G	G	G	G	G	G	G	G	G	G	G	G	G	G	G	G	G	G	G	G
4423	G	A	synonymous_variant	LOW	recF	1143G>A	Ser381Ser	G	G	G	G	G	G	G	G	G	G	G	G	G	G	G	G	G	G	G	G	G	G	G	G	G	G	G	G	G	G	G	G	G	G	G	G	G	G	G	G	G	G
4513	G	A	missense_variant	MODERATE	ML0004	79G>A	Val27Ile	G	G	G	G	G	G	G	G	G	G	G	G	G	G	G	G	A	G	G	G	G	G	G	A	G	G	G	A	G	A	G	G	G	G	A	G	A	G	G	G	G	G
4595	T	G	missense_variant	MODERATE	ML0004	161T>G	Val54Gly	T	T	T	T	T	T	T	T	T	T	T	T	T	T	T	T	T	T	T	T	T	T	T	T	T	T	T	T	T	T	T	T	T	T	T	T	T	T	T	T	T	T
4972	G	A	missense_variant	MODERATE	ML0004	538G>A	Ala180Thr	G	G	G	G	-	G	-	G	G	-	G	G	G	G	G	G	G	G	G	A	G	G	G	G	G	G	G	G	G	G	G	G	G	G	G	G	G	G	G	G	G	G
5066	G	T	intergenic_region	MODIFIER	ML0004-gyrB	5066G>T		G	G	G	G	G	G	G	G	G	G	G	G	G	T	G	G	G	G	G	G	G	G	G	G	G	G	G	G	G	G	G	G	G	G	G	G	G	G	G	G	G	G
5351	C	T	synonymous_variant	LOW	gyrB	123C>T	Leu41Leu	C	C	C	C	C	C	C	C	C	C	C	C	C	C	C	C	C	C	C	C	C	C	C	C	C	C	C	C	C	C	C	C	C	C	C	C	C	C	C	C	C	C
5869	T	G	missense_variant	MODERATE	gyrB	641T>G	Val214Gly	T	T	T	T	T	T	T	T	T	T	T	T	G	T	T	T	T	T	T	T	T	T	T	T	T	T	T	T	T	T	T	T	T	T	T	T	T	T	T	T	T	T
6476	G	A	synonymous_variant	LOW	gyrB	1248G>A	Ser416Ser	G	G	G	G	G	G	G	G	G	G	G	G	G	G	G	G	G	G	G	G	G	G	G	G	G	G	G	G	G	G	G	G	G	G	G	G	G	G	G	G	G	G
6736	C	T	missense_variant	MODERATE	gyrB	1508C>T	Thr503Ile	C	C	C	C	C	C	C	C	C	C	C	C	C	C	C	C	C	C	C	C	C	C	C	C	C	C	C	C	C	C	C	C	C	C	C	C	C	C	C	C	C	C
6789	G	T	missense_variant	MODERATE	gyrB	1561G>T	Asp521Tyr	G	G	G	G	G	G	G	G	G	G	G	G	G	G	G	G	G	G	G	G	G	G	G	G	G	G	G	G	G	G	G	G	G	G	G	G	G	G	G	G	G	G
6864	C	T	synonymous_variant	LOW	gyrB	1636C>T	Leu546Leu	C	C	C	C	C	C	C	C	C	C	C	C	C	C	C	C	C	C	C	T	C	C	C	C	C	C	C	C	C	C	C	C	C	C	C	C	C	C	C	C	C	C
6986	C	T	synonymous_variant	LOW	gyrB	1758C>T	Ser586Ser	C	C	C	C	C	C	C	C	C	C	C	C	C	C	C	C	C	C	C	C	C	C	C	C	C	C	C	C	C	C	C	C	C	C	C	C	C	C	C	C	C	C
7238	C	T	synonymous_variant	LOW	gyrB	2010C>T	Ala670Ala	C	C	C	C	C	C	C	C	C	C	C	C	C	C	C	C	C	C	C	C	C	C	C	C	C	C	C	C	C	C	C	C	C	C	C	C	C	C	C	C	C	C
7589	C	T	missense_variant	MODERATE	gyrA	272C>T	Ala91Val	C	C	C	C	C	C	C	C	C	-	C	C	C	C	C	C	-	C	C	C	C	C	C	C	C	C	C	C	C	C	C	C	C	C	C	C	C	C	C	C	C	C
7614	C	T	synonymous_variant	LOW	gyrA	297C>T	Arg99Arg	C	C	C	C	C	C	C	T	C	-	C	C	C	C	C	C	C	C	C	C	C	C	C	C	C	C	C	C	C	C	C	C	C	C	C	C	C	C	C	C	C	C
7686	C	T	synonymous_variant	LOW	gyrA	369C>T	Asp123Asp	C	C	C	C	C	C	C	C	C	C	C	C	C	C	C	C	C	C	C	C	C	C	C	C	C	C	C	C	C	C	C	C	C	C	C	C	C	C	C	C	C	C
7860	C	T	synonymous_variant	LOW	gyrA	543C>T	Phe181Phe	C	C	C	C	C	C	C	C	C	C	C	C	C	C	C	C	C	C	C	C	C	C	C	C	C	C	C	C	C	C	C	C	C	C	C	C	C	C	C	C	C	C
7870	G	A	missense_variant	MODERATE	gyrA	553G>A	Glu185Lys	G	G	G	G	G	G	G	G	G	G	G	G	G	G	G	G	G	G	G	G	G	G	G	G	G	G	G	G	G	G	G	G	G	G	G	G	G	G	G	G	G	G
7971	C	T	synonymous_variant	LOW	gyrA	654C>T	Thr218Thr	C	C	C	C	C	C	C	C	C	C	C	C	C	C	C	C	-	C	C	C	C	C	C	C	C	C	C	C	C	C	C	C	C	C	C	C	C	C	C	C	C	C
8237	C	T	missense_variant	MODERATE	gyrA	920C>T	Ser307Leu	C	C	C	C	C	C	C	C	C	C	C	C	C	C	C	C	-	C	C	C	C	C	C	C	C	C	C	C	C	C	C	C	C	C	C	C	C	C	C	C	C	C
8402	G	A	missense_variant	MODERATE	gyrA	1085G>A	Gly362Glu	G	G	G	G	G	G	G	G	G	G	G	G	G	G	G	G	G	G	G	G	G	G	G	G	G	G	G	G	G	G	G	G	G	G	G	G	G	G	G	G	G	G
8453	T	C	missense_variant	MODERATE	gyrA	1136T>C	Leu379Pro	T	C	C	C	C	C	C	C	C	C	C	C	T	C	C	C	C	C	C	C	C	C	C	C	C	C	C	C	C	C	C	C	C	C	C	C	C	C	C	C	C	C
8517	C	T	synonymous_variant	LOW	gyrA	1200C>T	Arg400Arg	C	C	C	C	C	C	C	C	C	C	C	C	C	C	C	C	C	C	C	C	C	C	C	C	C	C	C	C	C	C	C	C	C	C	C	C	C	C	C	C	C	C
8628	G	A	synonymous_variant	LOW	gyrA	1311G>A	Arg437Arg	G	G	G	G	G	G	G	G	G	-	G	G	G	G	G	G	G	G	G	G	G	G	G	G	G	G	G	G	G	G	G	G	G	G	G	G	G	G	G	G	G	G
8802	C	T	synonymous_variant	LOW	gyrA	1485C>T	His495His	C	C	C	C	C	C	C	C	C	C	C	C	C	C	C	C	C	C	C	C	C	C	C	C	C	C	C	C	C	C	C	C	C	C	C	C	C	C	C	C	C	C
9006	G	A	synonymous_variant	LOW	gyrA	1689G>A	Leu563Leu	G	G	G	G	G	G	G	G	G	G	G	G	G	G	G	G	G	G	G	G	G	G	G	G	G	G	G	G	G	G	G	G	G	G	G	G	G	G	G	G	G	G
9132	C	T	synonymous_variant	LOW	gyrA	1815C>T	Gly605Gly	C	C	C	C	C	C	C	C	C	C	C	C	C	C	C	C	C	C	C	C	C	C	C	C	C	C	C	C	C	C	C	C	C	C	C	C	C	C	C	C	C	C
9297	C	T	synonymous_variant	LOW	gyrA	1980C>T	Gly660Gly	C	C	C	C	C	C	C	C	C	C	C	C	C	C	C	C	C	C	C	C	C	C	C	C	C	C	C	C	C	C	C	C	C	C	C	C	C	C	C	C	C	C
9381	G	A	synonymous_variant	LOW	gyrA	2064G>A	Thr688Thr	G	G	G	G	G	G	G	G	G	G	G	G	G	G	G	G	G	G	G	G	G	G	G	G	G	A	G	G	G	G	G	G	G	G	G	G	G	G	G	G	G	G
9508	G	A	missense_variant	MODERATE	gyrA	2191G>A	Val731Ile	G	G	G	G	G	G	G	G	G	G	G	G	G	G	G	G	G	G	G	G	G	G	G	G	G	G	G	G	G	G	G	G	G	G	G	G	G	G	G	G	G	G
9869	T	C	missense_variant	MODERATE	gyrA	2552T>C	Ile851Thr	T	T	T	T	T	T	T	T	T	T	T	T	C	T	T	T	T	T	T	T	T	T	T	T	T	T	T	T	T	T	T	T	-	T	T	T	T	T	T	T	T	T
10248	G	A	synonymous_variant	LOW	gyrA	2931G>A	Arg977Arg	G	G	G	G	G	G	G	G	G	G	G	G	G	G	G	G	G	G	G	G	G	G	G	G	G	G	G	G	G	G	G	G	G	G	G	G	G	G	G	G	G	G
10505	C	T	missense_variant	MODERATE	gyrA	3188C>T	Ser1063Phe	C	C	C	C	C	C	C	T	C	C	C	C	C	C	C	C	C	C	C	C	C	C	C	C	C	C	C	C	C	C	C	C	C	C	C	C	C	C	C	C	C	C
10660	G	C	missense_variant	MODERATE	gyrA	3343G>C	Gly1115Arg	G	G	G	G	G	G	G	G	G	G	G	G	G	G	G	G	G	G	G	G	G	G	G	G	G	G	G	C	G	G	G	G	G	G	C	G	G	G	G	G	G	G
10947	C	T	synonymous_variant	LOW	gyrA	3630C>T	Arg1210Arg	C	C	C	C	C	C	T	C	C	C	C	C	C	C	C	C	C	C	C	C	C	C	C	C	C	C	C	C	C	C	C	C	C	C	C	C	C	C	C	C	C	C
11054	G	T	missense_variant	MODERATE	gyrA	3737G>T	Gly1246Val	G	G	G	G	G	G	G	G	G	-	G	G	G	G	G	G	G	G	G	G	G	G	G	G	G	G	G	G	G	G	G	G	G	G	G	G	G	G	G	G	G	G
11651	C	T	missense_variant	MODERATE	ML0007	457C>T	Arg153Cys	C	C	C	C	C	C	C	C	C	C	C	C	C	C	C	C	C	C	C	C	C	T	C	C	C	C	C	C	C	C	C	T	C	C	C	C	C	C	C	C	C	C
11728	A	G	missense_variant	MODERATE	ML0007	534A>G	Ile178Met	A	A	A	A	A	A	A	A	A	A	A	A	A	A	A	A	A	A	A	A	A	A	A	A	A	A	A	A	A	A	A	A	A	A	A	A	A	A	A	A	A	A
11962	C	T	synonymous_variant	LOW	ML0007	768C>T	Asn256Asn	C	C	C	C	C	C	C	C	C	C	C	C	C	C	C	C	C	C	C	C	C	C	C	C	C	C	C	C	C	C	C	C	C	C	C	C	C	C	C	C	C	C
12046	C	T	synonymous_variant	LOW	ML0007	852C>T	Val284Val	C	C	C	C	C	C	C	C	C	C	C	C	C	C	C	C	C	C	C	C	C	C	C	C	C	C	C	C	C	C	C	C	C	C	C	C	C	C	C	C	C	C
12143	G	A	intergenic_region	MODIFIER	ML0007-ileT	12143G>A		G	G	G	G	G	G	G	G	G	-	G	G	G	G	G	G	G	G	G	G	G	G	G	G	G	G	G	G	G	G	G	G	G	G	G	G	G	G	G	G	G	G
12168	C	T	intergenic_region	MODIFIER	ML0007-ileT	12168C>T		C	C	C	C	C	C	C	C	C	C	C	C	C	C	C	T	C	C	T	C	C	C	C	C	C	C	C	C	C	C	C	C	C	C	C	C	C	C	C	C	C	C
12492	C	T	intergenic_region	MODIFIER	alaT-ML0008	12492C>T		C	C	C	C	C	C	C	C	C	C	C	C	C	C	C	C	C	C	C	C	C	C	C	C	C	C	C	C	C	C	C	C	C	C	C	C	C	C	C	C	C	C
12499	G	A	intergenic_region	MODIFIER	alaT-ML0008	12499G>A		G	G	G	G	G	G	G	G	G	G	G	G	G	G	G	G	G	G	G	G	G	G	G	G	G	G	G	G	G	G	G	G	G	G	G	G	G	G	G	G	G	G
12632	G	A	intergenic_region	MODIFIER	alaT-ML0008	12632G>A		G	G	G	G	G	G	G	G	G	G	G	G	G	G	G	G	G	G	G	G	G	A	G	G	G	G	G	G	G	G	G	A	G	G	G	G	G	G	G	G	G	G
12709	A	G	intergenic_region	MODIFIER	alaT-ML0008	12709A>G		A	A	A	A	A	A	A	A	A	A	A	A	A	A	A	A	A	A	A	A	A	A	A	A	A	A	A	A	A	A	A	A	A	A	A	A	A	A	A	A	A	A
12748	C	T	intergenic_region	MODIFIER	alaT-ML0008	12748C>T		C	C	C	C	C	C	C	C	C	C	C	C	C	C	C	C	-	C	C	C	C	C	C	C	C	C	C	C	C	C	C	C	C	C	C	C	C	C	C	C	C	C
12789	G	A	intergenic_region	MODIFIER	alaT-ML0008	12789G>A		G	G	G	G	G	G	G	G	G	G	G	G	G	G	G	G	-	G	G	G	G	G	G	G	G	G	G	G	G	G	G	G	G	G	G	G	G	G	G	G	G	G
12924	C	T	missense_variant	MODERATE	ML0008	307G>A	Ala103Thr	C	C	C	C	C	C	C	C	C	C	C	C	C	C	C	C	C	C	C	C	C	C	C	C	C	C	C	C	C	C	C	C	T	C	C	C	C	C	C	C	C	C
12975	A	G	missense_variant	MODERATE	ML0008	256T>C	Ser86Pro	A	A	A	A	A	A	A	A	A	A	A	A	A	A	A	A	A	A	A	A	A	A	A	A	A	A	A	A	A	A	A	A	A	A	A	A	A	A	A	A	A	A
13017	C	T	missense_variant	MODERATE	ML0008	214G>A	Asp72Asn	C	C	C	C	C	C	C	C	C	C	C	C	C	C	C	C	C	C	C	C	C	T	C	C	C	C	C	C	C	C	C	C	-	C	C	C	C	C	C	C	C	C
13343	C	G	intergenic_region	MODIFIER	ML0008-ML0009	13343C>G		C	C	C	C	C	C	-	C	C	C	C	C	C	C	C	C	C	C	C	C	C	C	C	C	C	C	C	C	C	C	C	C	C	C	C	C	C	C	C	C	C	C
13392	A	G	intergenic_region	MODIFIER	ML0008-ML0009	13392A>G		A	A	A	A	A	A	A	A	A	A	A	A	A	A	A	A	A	A	A	A	A	A	A	A	A	A	A	A	A	A	A	A	A	A	A	A	A	A	A	A	A	A
13412	T	A	intergenic_region	MODIFIER	ML0008-ML0009	13412T>A		T	T	T	T	T	T	T	T	T	T	T	T	T	T	T	T	T	T	T	A	T	T	T	T	T	T	T	T	T	T	T	T	T	T	T	T	T	T	T	T	T	T
13482	G	C	intergenic_region	MODIFIER	ML0008-ML0009	13482G>C		G	G	G	G	G	G	G	G	G	G	G	G	G	G	G	G	G	G	G	G	G	G	G	G	G	G	G	G	G	G	G	G	G	G	G	G	G	G	G	G	G	G
13587	G	T	intergenic_region	MODIFIER	ML0008-ML0009	13587G>T		G	G	G	G	G	-	G	G	G	G	G	G	G	G	G	G	G	G	G	G	G	G	G	G	G	G	G	G	G	G	G	G	G	G	G	G	G	G	T	G	G	G
13593	G	A	intergenic_region	MODIFIER	ML0008-ML0009	13593G>A		G	G	G	G	G	-	-	G	G	G	G	G	G	G	G	G	G	G	G	G	G	G	G	G	G	G	G	G	G	G	G	G	G	G	G	G	G	G	G	G	G	G
13808	G	T	missense_variant	MODERATE	ML0009	34G>T	Ala12Ser	G	G	G	G	G	G	-	G	G	G	G	G	G	G	G	G	G	G	G	G	G	G	G	G	G	G	G	G	G	G	G	G	G	G	G	G	G	G	G	G	G	G
13835	G	C	missense_variant	MODERATE	ML0009	61G>C	Val21Leu	G	G	G	G	G	G	G	G	G	G	G	G	G	G	G	G	G	G	G	G	G	G	G	G	G	G	G	G	G	G	G	G	G	G	G	G	G	G	G	G	G	G
13907	C	T	missense_variant	MODERATE	ML0009	133C>T	Pro45Ser	C	C	C	C	C	C	T	C	C	C	C	C	C	C	C	C	C	C	C	C	C	T	C	C	C	C	C	C	C	C	C	T	C	C	C	C	C	C	C	C	C	C
13908	C	T	missense_variant	MODERATE	ML0009	134C>T	Pro45Leu	C	C	C	C	C	C	C	C	C	C	C	C	C	C	C	C	C	C	C	C	C	C	C	C	C	C	C	C	C	C	C	C	C	C	C	C	C	C	C	C	C	C
13916	C	T	missense_variant	MODERATE	ML0009	142C>T	His48Tyr	C	C	C	C	C	T	C	C	C	C	C	C	C	C	C	C	C	C	C	C	C	C	C	C	C	C	C	C	C	C	C	C	C	C	C	C	C	C	C	C	C	C
13937	G	A	missense_variant	MODERATE	ML0009	163G>A	Gly55Arg	G	G	G	G	G	G	-	G	G	G	G	G	G	G	A	G	G	G	G	G	G	G	G	G	G	G	G	G	G	G	G	G	G	G	G	G	G	G	G	G	G	G
13945	C	T	synonymous_variant	LOW	ML0009	171C>T	Phe57Phe	C	C	C	C	C	C	-	C	C	C	C	C	C	C	C	C	C	C	C	C	C	C	C	C	C	C	C	C	C	C	C	C	C	C	C	C	C	C	C	C	C	C
13953	T	C	missense_variant	MODERATE	ML0009	179T>C	Ile60Thr	T	T	T	T	T	T	T	T	T	T	T	T	T	T	T	T	T	T	T	T	T	T	T	T	T	T	T	T	T	T	T	T	T	T	T	T	T	T	T	T	T	T
13972	C	T	intergenic_region	MODIFIER	ML0009-ML0010	13972C>T		C	C	C	C	C	C	C	C	C	-	C	C	C	C	C	C	C	C	C	C	C	C	C	C	C	C	C	C	C	C	C	C	C	C	C	C	C	C	C	C	C	C
13994	C	T	intergenic_region	MODIFIER	ML0009-ML0010	13994C>T		C	C	C	C	C	C	C	C	C	-	C	C	C	C	C	C	C	C	C	C	C	C	C	C	C	C	C	C	C	C	C	C	C	C	C	C	C	C	C	C	C	C
14313	T	C	intergenic_region	MODIFIER	ML0009-ML0010	14313T>C		T	T	T	T	T	-	T	T	T	T	T	T	T	T	T	T	T	T	T	T	T	T	T	T	T	T	T	T	T	T	T	T	T	T	T	T	T	T	T	T	T	T
14320	G	T	intergenic_region	MODIFIER	ML0009-ML0010	14320G>T		G	G	G	G	G	-	G	G	G	G	G	G	G	G	G	G	G	G	G	G	G	G	G	G	G	G	G	G	G	G	G	G	G	G	G	G	G	G	G	G	G	G
14367	A	G	intergenic_region	MODIFIER	ML0009-ML0010	14367A>G		A	A	A	A	A	-	-	A	A	A	A	A	A	A	A	A	A	A	A	A	A	A	A	A	A	A	A	A	A	A	A	A	A	A	A	A	A	A	A	A	A	A
14373	T	C	intergenic_region	MODIFIER	ML0009-ML0010	14373T>C		T	T	T	T	T	-	-	T	T	T	T	T	T	T	T	T	T	T	T	T	T	T	T	T	T	T	T	T	T	T	T	T	T	T	T	T	T	T	T	T	T	T
14432	T	C	intergenic_region	MODIFIER	ML0009-ML0010	14432T>C		T	T	T	T	T	T	T	T	T	T	T	T	T	T	T	T	T	T	T	T	T	T	T	T	T	T	T	T	T	T	T	C	T	T	T	T	T	T	T	T	T	T
14444	G	T	intergenic_region	MODIFIER	ML0009-ML0010	14444G>T		G	G	G	G	G	G	G	G	G	G	G	G	G	G	G	G	G	G	G	G	G	G	G	G	G	G	G	G	G	G	G	G	G	G	G	G	G	G	G	G	G	G
14477	T	C	intergenic_region	MODIFIER	ML0009-ML0010	14477T>C		T	T	T	T	T	T	T	T	T	T	T	T	T	T	T	T	T	T	T	T	T	T	T	T	T	T	T	T	T	T	T	T	T	T	T	T	T	T	T	T	T	T
14502	G	A	intergenic_region	MODIFIER	ML0009-ML0010	14502G>A		G	G	G	G	G	G	G	G	G	G	G	G	G	G	G	G	G	G	G	G	G	G	G	G	G	G	G	G	G	G	G	G	G	G	G	G	G	G	G	G	G	G
14554	C	T	intergenic_region	MODIFIER	ML0009-ML0010	14554C>T		C	C	C	C	C	C	C	C	C	C	C	C	C	C	C	C	C	C	C	C	C	C	C	C	C	C	C	C	C	C	C	C	C	C	C	C	C	C	C	C	C	C
14574	C	T	intergenic_region	MODIFIER	ML0009-ML0010	14574C>T		C	C	C	C	C	-	C	C	C	C	C	C	C	C	C	C	C	C	C	C	C	C	C	C	C	C	C	C	C	C	C	C	C	C	C	C	C	C	C	C	C	C
14602	G	A	intergenic_region	MODIFIER	ML0009-ML0010	14602G>A		G	G	G	G	G	G	G	G	G	G	G	G	G	G	G	G	G	G	G	G	G	G	G	G	G	G	G	G	G	G	G	G	G	G	G	G	A	G	G	G	G	G
14676	C	T	intergenic_region	MODIFIER	ML0009-ML0010	14676C>T		C	T	T	T	T	C	C	C	T	T	C	T	C	C	C	C	C	C	C	C	C	C	C	C	C	C	C	C	C	C	C	C	C	C	C	C	C	C	C	C	C	C
14773	G	A	intergenic_region	MODIFIER	ML0009-ML0010	14773G>A		G	G	G	G	G	-	G	G	G	G	G	G	G	G	G	G	G	A	G	G	A	G	G	G	G	G	A	G	G	G	G	G	G	A	G	G	G	G	G	G	G	G
14948	C	T	intergenic_region	MODIFIER	ML0009-ML0010	14948C>T		C	C	C	C	C	-	C	C	C	C	C	C	C	C	C	C	C	C	C	C	C	C	C	C	C	C	C	C	C	C	C	C	C	C	C	C	C	C	C	C	C	C
15282	A	G	intergenic_region	MODIFIER	ML0009-ML0010	15282A>G		A	G	A	A	A	A	-	A	A	A	A	A	A	A	A	A	A	A	A	A	A	A	A	A	A	A	A	A	A	A	A	A	A	A	A	A	A	A	A	A	A	A
15416	G	A	intergenic_region	MODIFIER	ML0009-ML0010	15416G>A		G	G	G	G	G	G	G	G	G	G	G	G	G	G	G	G	G	G	G	G	G	A	G	G	G	G	G	G	G	G	G	A	G	G	G	G	G	G	G	G	G	G
15439	G	A	non_coding_transcript_exon_variant	MODIFIER	ML0010	329C>T		G	G	G	G	G	G	G	G	G	G	G	G	G	G	A	G	G	G	G	G	G	G	G	G	G	G	G	G	G	G	G	G	G	G	G	G	G	G	G	G	G	G
15658	G	A	non_coding_transcript_exon_variant	MODIFIER	ML0010	110C>T		G	G	G	G	G	G	G	A	G	G	G	G	G	G	G	G	G	G	G	G	G	G	G	G	G	G	G	G	G	G	G	G	G	G	G	G	G	G	G	G	-	G
15662	G	A	non_coding_transcript_exon_variant	MODIFIER	ML0010	106C>T		G	G	G	G	G	G	G	G	G	G	G	G	G	G	G	G	G	G	G	G	G	G	G	G	G	G	G	G	G	G	G	G	G	G	G	G	G	G	G	G	-	G
15672	G	A	non_coding_transcript_exon_variant	MODIFIER	ML0010	96C>T		G	G	G	G	G	G	G	G	G	G	G	G	G	G	G	G	G	G	G	G	G	A	G	G	G	G	G	G	G	G	G	A	G	G	G	G	G	G	G	G	-	G
15809	G	A	intergenic_region	MODIFIER	ML0010-ppiA	15809G>A		G	G	G	G	G	G	G	G	G	G	G	G	G	G	G	G	G	G	G	G	G	G	A	G	A	G	G	G	G	G	G	G	G	G	G	G	G	G	G	G	G	G
15814	C	T	intergenic_region	MODIFIER	ML0010-ppiA	15814C>T		C	C	C	C	C	C	C	C	C	C	C	C	C	C	C	C	C	C	C	C	C	C	C	C	C	C	C	C	C	C	C	C	C	C	C	C	C	C	C	C	C	C
15970	G	A	intergenic_region	MODIFIER	ML0010-ppiA	15970G>A		G	G	G	G	G	G	G	G	G	G	G	G	G	G	G	G	G	G	G	G	G	G	G	G	G	G	G	G	G	G	G	G	G	G	G	G	G	G	G	G	G	G
15985	G	A	intergenic_region	MODIFIER	ML0010-ppiA	15985G>A		G	G	G	G	G	G	G	A	G	G	G	G	G	G	G	G	G	G	G	G	G	G	G	G	G	G	G	G	G	G	G	G	G	G	G	G	G	G	G	G	G	G
16094	C	A	missense_variant	MODERATE	ppiA	102C>A	His34Gln	C	C	C	C	C	C	C	C	C	C	C	C	C	C	C	C	C	C	C	C	C	C	C	C	C	C	C	C	C	C	C	C	C	C	C	C	C	C	C	C	C	C
16320	C	T	missense_variant	MODERATE	ppiA	328C>T	Pro110Ser	C	C	C	C	C	C	C	C	C	C	C	C	C	C	C	C	C	C	C	C	C	C	C	C	C	C	C	C	C	C	C	C	C	C	C	C	C	C	C	C	C	C
16559	A	G	intergenic_region	MODIFIER	ppiA-ML0012	16559A>G		A	A	A	A	A	A	A	A	A	A	A	A	A	A	A	A	-	A	A	A	A	G	A	A	A	A	A	A	A	A	A	G	A	A	A	A	A	A	A	A	A	A
16678	A	G	missense_variant	MODERATE	ML0012	302T>C	Leu101Ser	A	A	A	A	A	A	A	A	A	A	A	A	A	A	A	A	A	A	A	A	A	A	A	A	A	A	A	A	A	A	A	A	A	A	A	A	A	A	A	A	A	A
16736	C	T	missense_variant	MODERATE	ML0012	244G>A	Ala82Thr	C	C	C	C	C	C	C	C	C	C	C	C	C	C	C	C	C	C	C	C	C	C	C	C	C	C	C	C	C	C	C	C	C	C	C	C	C	C	C	C	C	C
16810	G	A	missense_variant	MODERATE	ML0012	170C>T	Ala57Val	G	G	G	G	G	G	G	G	G	G	G	G	G	G	G	G	G	G	G	G	G	G	G	G	G	G	G	G	G	G	G	G	G	G	G	G	G	G	G	G	G	G
16900	C	T	missense_variant	MODERATE	ML0012	80G>A	Cys27Tyr	C	C	C	C	C	C	C	C	C	C	C	C	C	C	C	C	C	C	C	C	C	C	C	C	C	C	C	C	C	C	C	C	C	C	C	C	C	C	C	C	C	C
17049	C	T	intergenic_region	MODIFIER	ML0012-ML0013	17049C>T		C	C	C	C	C	C	C	C	C	C	C	C	C	C	C	C	-	C	C	C	C	C	C	C	C	C	C	C	C	C	C	C	C	C	C	C	C	C	C	C	C	C
17116	C	A	intergenic_region	MODIFIER	ML0012-ML0013	17116C>A		C	C	C	C	C	C	C	C	C	C	C	C	C	C	C	C	C	C	C	C	C	C	C	C	C	C	C	C	C	C	A	C	-	C	C	C	C	C	A	C	C	C
17154	G	A	missense_variant	MODERATE	ML0013	262C>T	Leu88Phe	G	G	G	G	G	G	G	G	G	G	G	G	G	G	G	G	G	G	G	G	G	G	G	G	G	G	G	G	G	G	G	G	G	G	G	G	G	G	G	G	G	G
17157	G	A	synonymous_variant	LOW	ML0013	259C>T	Leu87Leu	G	G	G	G	G	G	G	G	G	G	G	G	G	G	G	G	G	G	G	G	G	G	G	G	G	G	G	G	G	G	G	G	G	G	G	G	G	G	G	G	G	G
17173	G	A	synonymous_variant	LOW	ML0013	243C>T	Phe81Phe	G	G	G	G	G	G	G	G	G	-	G	G	G	G	G	G	G	G	G	G	G	G	G	G	G	G	G	G	G	G	G	G	G	G	G	G	G	G	G	G	G	G
17278	G	A	synonymous_variant	LOW	ML0013	138C>T	Val46Val	G	G	G	G	G	G	G	G	A	G	G	G	G	G	G	G	G	G	G	G	G	G	G	G	G	G	G	G	G	G	G	G	G	G	G	G	G	G	G	G	G	G
17427	G	A	intergenic_region	MODIFIER	ML0013-ML0014	17427G>A		G	G	G	G	G	G	G	G	G	G	G	G	G	G	G	G	G	G	G	G	G	G	G	G	G	G	G	G	G	G	G	G	G	G	G	G	G	G	G	G	G	G
17571	G	A	non_coding_transcript_exon_variant	MODIFIER	ML0014	89G>A		G	G	G	G	G	G	G	G	G	G	G	G	G	G	G	G	G	G	G	G	G	G	G	G	G	G	G	G	G	G	G	G	G	G	G	G	G	G	G	G	G	G
17578	G	A	non_coding_transcript_exon_variant	MODIFIER	ML0014	96G>A		G	G	G	G	G	G	G	G	G	G	G	G	G	G	G	G	G	G	G	G	G	G	G	G	G	G	G	G	G	G	G	G	G	G	G	G	G	G	G	G	G	G
17583	G	A	non_coding_transcript_exon_variant	MODIFIER	ML0014	101G>A		G	G	G	G	G	G	G	G	G	G	G	G	G	G	G	G	G	G	G	G	G	G	G	G	G	G	G	G	G	G	G	G	G	G	G	G	G	G	G	G	G	G
17669	C	T	non_coding_transcript_exon_variant	MODIFIER	ML0014	187C>T		C	C	C	C	C	C	C	C	C	-	C	C	C	C	C	C	-	C	C	C	C	C	C	C	C	C	C	C	C	C	C	C	C	C	C	C	C	C	C	C	C	C
17749	G	A	non_coding_transcript_exon_variant	MODIFIER	ML0014	267G>A		G	G	G	G	G	G	G	G	G	-	G	G	G	G	G	G	G	G	G	G	G	G	G	G	G	G	G	G	G	G	G	G	G	G	G	G	G	G	G	G	G	G
17895	G	A	non_coding_transcript_exon_variant	MODIFIER	ML0014	413G>A		G	G	G	G	G	G	G	G	G	G	G	G	G	G	G	G	G	G	G	G	G	G	G	G	G	G	G	G	G	G	G	G	G	G	G	G	G	G	G	G	G	G
17935	T	C	non_coding_transcript_exon_variant	MODIFIER	ML0014	453T>C		T	T	T	T	T	T	T	T	T	T	T	T	T	T	T	T	T	T	T	T	T	C	T	T	T	T	T	T	T	T	T	C	T	T	T	T	T	T	T	T	T	T
18026	C	T	non_coding_transcript_exon_variant	MODIFIER	ML0014	544C>T		C	C	C	C	C	C	C	C	C	C	C	C	C	C	C	C	C	C	C	C	C	C	C	C	C	C	C	C	C	C	C	C	C	C	C	C	C	C	C	C	C	C
18069	G	A	non_coding_transcript_exon_variant	MODIFIER	ML0014	587G>A		G	G	G	G	G	G	G	G	G	G	G	G	G	G	G	G	G	G	G	G	G	G	G	G	G	G	G	G	G	G	G	G	G	G	G	G	G	G	G	G	G	G
18439	G	A	missense_variant	MODERATE	pabA	115G>A	Asp39Asn	G	G	G	G	G	G	G	G	G	G	G	G	G	G	G	G	G	G	G	G	G	G	G	G	G	G	G	G	G	G	G	G	G	G	G	G	G	G	G	G	G	G
18528	G	A	synonymous_variant	LOW	pabA	204G>A	Leu68Leu	G	G	G	G	G	G	-	G	G	-	G	G	G	G	G	G	G	G	G	G	G	G	G	G	G	G	G	G	G	G	G	G	G	G	G	G	G	G	G	G	G	G
18544	G	A	missense_variant	MODERATE	pabA	220G>A	Ala74Thr	G	G	G	G	-	G	-	G	G	-	G	G	G	G	G	G	G	G	G	G	G	G	G	G	G	G	G	G	G	G	G	G	G	G	G	G	G	G	G	G	G	G
18754	G	A	missense_variant	MODERATE	pabA	430G>A	Val144Ile	G	G	G	G	G	G	G	G	G	G	G	G	G	G	G	G	G	G	G	G	G	G	G	G	G	G	G	G	G	G	G	G	G	G	G	G	G	G	G	G	G	G
18915	C	T	synonymous_variant	LOW	pabA	591C>T	Asp197Asp	C	C	C	C	C	C	C	C	C	-	C	C	C	C	C	C	C	C	C	C	C	C	C	C	C	C	C	C	C	C	C	C	C	C	C	C	C	C	C	C	C	C
18929	G	A	missense_variant	MODERATE	pabA	605G>A	Arg202His	G	G	G	G	G	G	G	G	G	-	G	G	G	G	G	G	G	G	G	G	G	A	G	G	G	G	G	G	G	G	G	A	G	G	G	G	G	G	G	G	G	G
19071	G	A	missense_variant	MODERATE	pknB	1799C>T	Ala600Val	G	G	G	G	G	G	G	G	G	G	G	G	G	G	G	G	G	G	G	G	G	G	G	G	G	G	G	G	G	G	G	G	G	G	G	G	G	G	G	G	G	G
19452	G	A	missense_variant	MODERATE	pknB	1418C>T	Thr473Ile	G	G	G	G	G	G	G	G	G	G	G	G	G	G	G	G	A	G	G	G	G	G	G	A	G	G	G	A	G	A	G	G	G	G	A	G	A	G	G	G	G	G
19469	G	A	synonymous_variant	LOW	pknB	1401C>T	Asn467Asn	G	G	G	G	G	G	G	G	G	G	G	G	G	G	G	G	G	G	G	G	G	G	G	G	G	A	G	G	G	G	G	G	-	G	G	G	G	G	G	G	G	G
19659	G	A	missense_variant	MODERATE	pknB	1211C>T	Ala404Val	G	G	G	G	G	G	G	G	G	G	G	G	G	G	G	G	G	G	G	G	G	G	G	G	G	G	G	G	G	G	G	G	G	G	G	G	G	G	G	G	G	G
19848	G	A	missense_variant	MODERATE	pknB	1022C>T	Ala341Val	G	G	G	G	G	G	G	G	G	G	G	G	G	G	G	G	G	G	G	G	G	G	G	G	G	G	G	G	G	G	G	G	G	G	G	G	G	G	G	G	G	G
19909	T	A	missense_variant	MODERATE	pknB	961A>T	Ser321Cys	T	T	T	T	T	T	T	T	T	T	T	T	T	T	T	T	T	T	T	T	T	T	T	T	T	T	T	T	T	T	T	T	T	T	T	T	T	T	T	T	T	T
20060	G	A	synonymous_variant	LOW	pknB	810C>T	Ala270Ala	G	G	G	G	G	G	G	G	G	-	G	G	G	G	G	G	G	G	G	G	G	G	G	G	G	G	G	G	G	G	G	G	G	G	G	G	G	G	G	G	G	G
20125	C	T	missense_variant	MODERATE	pknB	745G>A	Val249Ile	C	C	C	C	C	C	-	C	C	-	C	C	C	C	C	C	C	C	C	C	C	C	C	C	C	C	C	C	C	C	C	C	C	C	C	C	C	C	C	C	C	C
20211	G	A	missense_variant	MODERATE	pknB	659C>T	Pro220Leu	G	G	G	G	G	G	G	G	G	G	G	G	G	G	G	G	G	G	G	G	G	G	G	G	G	G	G	G	G	G	G	G	G	G	G	G	G	G	G	G	G	G
20621	G	A	synonymous_variant	LOW	pknB	249C>T	Ser83Ser	G	G	G	G	G	G	G	G	G	-	G	G	G	G	G	G	-	G	G	G	G	G	G	G	G	G	G	G	G	G	G	G	G	G	G	G	G	G	G	G	G	G
20726	G	A	synonymous_variant	LOW	pknB	144C>T	Arg48Arg	G	G	G	G	G	G	G	G	G	-	G	G	G	G	G	G	G	G	G	G	G	G	G	G	G	G	G	G	G	G	G	G	-	G	G	G	G	G	G	G	G	G
20878	C	A	intergenic_region	MODIFIER	pknB-pknA	20878C>A		C	C	C	C	C	C	C	C	C	C	C	C	C	C	C	C	C	C	C	C	C	C	C	C	C	C	C	C	C	C	C	C	C	C	C	C	C	C	C	C	C	C
20906	G	A	synonymous_variant	LOW	pknA	1287C>T	Asp429Asp	G	G	G	G	G	G	G	G	G	G	G	G	G	G	G	G	G	G	G	G	G	G	G	G	G	G	G	G	G	G	G	G	-	G	G	G	G	G	G	G	G	G
20910	G	A	missense_variant	MODERATE	pknA	1283C>T	Thr428Ile	G	A	A	A	A	G	G	G	A	A	G	A	G	G	G	G	G	G	G	G	G	G	G	G	G	G	G	G	G	G	G	G	-	G	G	G	G	G	G	G	G	G
20913	G	A	missense_variant	MODERATE	pknA	1280C>T	Ala427Val	G	G	G	G	G	G	G	G	G	G	G	G	G	G	G	G	G	G	G	G	G	G	G	G	G	G	G	G	G	G	G	G	-	G	G	G	G	G	G	G	G	G
20918	G	A	synonymous_variant	LOW	pknA	1275C>T	Ala425Ala	G	G	G	G	G	G	G	G	G	-	G	G	G	G	G	G	G	G	G	G	G	G	G	G	G	G	G	G	G	G	G	G	G	G	G	G	G	G	G	G	G	G
21139	G	T	missense_variant	MODERATE	pknA	1054C>A	Leu352Met	G	G	G	G	G	G	G	G	G	-	G	G	G	G	G	G	G	G	G	G	G	G	G	G	G	G	G	G	G	G	G	G	-	G	G	G	G	G	G	G	G	G
21141	G	A	missense_variant	MODERATE	pknA	1052C>T	Ala351Val	G	G	G	G	G	G	G	G	G	-	G	G	G	G	G	G	G	G	G	G	G	G	G	G	G	G	G	G	G	G	G	G	G	G	G	G	G	G	G	G	G	G
21266	G	A	synonymous_variant	LOW	pknA	927C>T	Cys309Cys	G	G	G	G	G	G	G	G	G	-	G	G	G	G	G	G	-	G	G	G	G	G	G	G	G	G	G	G	G	G	G	G	G	G	G	G	G	G	G	G	G	G
21959	G	A	synonymous_variant	LOW	pknA	234C>T	Asp78Asp	G	G	G	G	G	G	G	G	G	G	G	G	G	G	G	G	G	G	G	G	G	G	G	G	G	G	G	G	G	G	G	G	G	G	G	G	G	G	G	G	G	G
22061	G	A	synonymous_variant	LOW	pknA	132C>T	Leu44Leu	G	G	G	G	G	G	G	G	G	-	G	G	G	G	A	G	-	G	G	G	G	G	G	G	G	G	G	G	G	G	G	G	-	G	G	G	G	G	G	G	G	G
22151	G	A	synonymous_variant	LOW	pknA	42C>T	Arg14Arg	G	G	G	G	G	G	G	G	G	G	G	G	G	G	G	G	-	G	G	G	G	G	G	G	G	G	G	G	G	G	G	G	G	G	G	G	G	G	G	G	G	G
22488	G	A	missense_variant	MODERATE	pbpA	1180C>T	Pro394Ser	G	G	G	G	G	G	G	A	G	G	G	G	G	G	G	G	G	G	G	G	G	G	G	G	G	G	G	G	G	G	G	G	G	G	G	G	G	G	G	G	G	G
22719	G	A	synonymous_variant	LOW	pbpA	949C>T	Leu317Leu	G	A	A	A	-	G	G	G	A	-	G	A	G	G	G	G	G	G	G	G	G	G	G	G	G	G	G	G	G	G	G	G	G	G	G	G	G	G	G	G	G	G
22909	G	A	synonymous_variant	LOW	pbpA	759C>T	Pro253Pro	G	G	G	G	G	G	-	G	G	-	A	G	G	G	G	G	G	G	G	G	G	G	G	G	G	G	G	G	G	G	G	G	G	G	G	G	G	G	G	G	G	G
23040	G	A	synonymous_variant	LOW	pbpA	628C>T	Leu210Leu	G	G	G	G	G	G	G	G	G	G	G	G	G	G	G	G	G	G	G	G	G	G	G	G	G	G	G	G	G	G	G	G	G	G	G	G	G	G	G	G	G	G
23299	G	A	synonymous_variant	LOW	pbpA	369C>T	Phe123Phe	G	G	G	G	-	G	-	G	G	G	G	G	G	G	G	G	G	G	G	G	G	G	G	G	G	G	G	G	G	G	G	G	G	G	G	G	G	G	G	G	G	G
23381	G	A	missense_variant	MODERATE	pbpA	287C>T	Ser96Phe	G	G	G	G	G	G	G	G	G	G	G	G	G	G	G	G	-	G	G	G	G	G	G	G	G	G	G	G	G	G	G	G	G	G	G	G	G	G	G	G	G	G
23700	G	A	synonymous_variant	LOW	rodA	1362C>T	Ile454Ile	G	G	G	G	G	G	G	G	G	G	G	G	G	G	G	G	G	G	G	G	G	G	G	G	G	G	G	G	G	G	G	G	G	G	G	G	G	G	G	G	G	G
24230	T	C	missense_variant	MODERATE	rodA	832A>G	Thr278Ala	T	T	T	T	T	T	T	T	T	-	T	T	T	T	T	T	T	T	T	T	T	T	T	T	T	T	T	T	T	T	T	T	T	T	T	T	T	T	T	T	T	T
24864	G	A	synonymous_variant	LOW	rodA	198C>T	Ala66Ala	G	G	G	G	G	G	G	G	G	G	G	G	G	G	G	A	G	A	A	G	A	G	G	G	G	G	A	G	A	G	A	G	A	A	G	A	G	A	A	A	A	A
24901	C	T	missense_variant	MODERATE	rodA	161G>A	Gly54Asp	C	C	C	C	C	C	C	C	C	C	C	C	C	C	C	C	C	C	C	C	C	C	C	C	C	C	C	C	C	C	C	C	C	C	C	C	C	C	C	C	C	C
25118	C	T	synonymous_variant	LOW	ML0020	1470G>A	Thr490Thr	C	C	C	C	C	C	-	C	C	-	C	C	C	C	C	C	C	C	C	C	C	C	C	C	C	C	C	C	C	C	C	C	C	T	C	C	C	C	C	C	C	C
25414	C	T	missense_variant	MODERATE	ML0020	1174G>A	Ala392Thr	C	C	C	C	C	C	C	C	C	-	C	C	C	C	C	C	C	C	C	C	C	T	C	C	C	C	C	C	C	C	C	T	C	C	C	C	C	C	C	C	C	C
26545	G	A	synonymous_variant	LOW	ML0020	43C>T	Leu15Leu	G	G	G	G	-	G	G	G	G	G	G	G	G	G	A	G	G	G	G	G	G	G	G	G	G	G	G	G	G	G	G	G	G	G	G	G	G	G	G	G	G	G
27143	A	C	intergenic_region	MODIFIER	ML0021-ML0022	27143A>C		A	A	A	A	A	A	A	A	A	-	A	A	A	A	A	A	A	A	A	A	A	A	A	A	A	A	A	A	A	A	A	A	A	A	A	A	A	A	A	A	A	A
27227	G	A	synonymous_variant	LOW	ML0022	1413C>T	Ala471Ala	G	G	G	G	G	G	G	G	G	G	G	G	G	G	G	G	G	G	G	G	G	G	G	G	G	G	G	G	G	G	G	G	-	G	G	G	G	G	G	G	G	G
27730	G	A	missense_variant	MODERATE	ML0022	910C>T	Pro304Ser	G	G	G	G	G	G	G	G	G	-	G	G	G	G	G	G	-	G	G	G	G	G	G	G	G	G	G	A	G	G	G	G	G	G	A	G	G	G	G	G	G	G
27937	G	A	missense_variant	MODERATE	ML0022	703C>T	His235Tyr	G	G	G	G	G	G	G	G	G	G	G	G	G	G	G	G	G	G	G	G	G	G	G	G	G	G	G	G	G	G	G	G	G	G	G	G	G	G	G	G	G	G
28397	C	T	synonymous_variant	LOW	ML0022	243G>A	Thr81Thr	C	C	C	C	C	C	C	C	C	C	C	C	C	C	C	C	T	C	C	C	C	C	C	T	C	C	C	T	C	T	C	C	C	C	T	C	T	C	C	C	C	C
28594	C	T	missense_variant	MODERATE	ML0022	46G>A	Glu16Lys	C	C	C	C	C	C	C	C	C	-	C	C	C	C	C	C	C	C	C	C	C	C	C	C	C	C	C	C	C	C	C	C	C	C	C	C	C	C	C	C	C	C
28689	C	T	intergenic_region	MODIFIER	ML0022-leuT	28689C>T		C	C	C	C	C	C	C	C	C	C	C	C	C	C	C	C	C	C	C	C	T	C	C	C	C	C	C	C	C	C	C	C	C	C	C	C	C	C	C	C	C	C
29055	G	T	missense_variant	MODERATE	ML0023	211C>A	His71Asn	G	G	G	G	G	G	-	G	G	G	G	G	G	G	G	G	G	G	G	G	G	G	G	G	G	G	G	G	G	G	G	G	T	G	G	G	G	G	G	G	G	G
29107	G	A	synonymous_variant	LOW	ML0023	159C>T	Ile53Ile	G	G	G	G	G	G	G	G	G	G	G	G	G	G	G	G	G	G	G	G	G	G	G	G	G	G	G	G	G	G	G	G	G	G	G	G	G	G	G	G	G	G
29311	C	T	intergenic_region	MODIFIER	ML0023-ML0024	29311C>T		C	C	C	C	C	C	C	C	C	C	C	C	C	C	C	C	C	C	C	C	C	C	C	C	C	C	C	C	C	C	C	C	C	C	C	C	C	C	C	C	C	C
29460	C	T	intergenic_region	MODIFIER	ML0023-ML0024	29460C>T		C	C	C	C	C	C	C	C	C	C	C	C	C	C	C	C	C	C	C	C	C	C	C	C	C	C	C	C	C	C	C	C	C	C	C	C	C	C	C	C	C	C
29508	C	T	intergenic_region	MODIFIER	ML0023-ML0024	29508C>T		C	C	C	C	C	C	C	T	C	C	C	C	C	C	C	C	C	C	C	C	C	C	C	C	C	C	C	C	C	C	C	C	C	C	C	C	C	C	C	C	C	C
29563	C	T	intergenic_region	MODIFIER	ML0023-ML0024	29563C>T		C	C	C	C	C	C	C	T	C	C	C	C	C	C	C	C	C	C	C	C	C	C	C	C	C	C	C	C	C	C	C	C	C	C	C	C	C	C	C	C	C	C
29637	C	T	intergenic_region	MODIFIER	ML0023-ML0024	29637C>T		C	C	C	C	C	C	C	C	C	C	C	C	C	C	C	C	C	C	C	C	C	C	C	C	C	C	C	C	C	C	C	C	C	C	C	C	C	C	C	C	C	C
29739	A	G	intergenic_region	MODIFIER	ML0023-ML0024	29739A>G		A	A	A	A	A	A	-	A	A	-	A	A	A	A	A	A	A	A	A	A	A	A	A	A	A	A	A	A	A	A	A	A	A	A	A	A	A	A	A	A	A	A
30699	G	A	intergenic_region	MODIFIER	ML0025-PPE	30699G>A		G	G	G	G	G	G	G	G	G	G	G	G	G	G	G	G	G	G	G	G	G	G	G	G	G	G	G	G	G	G	G	G	G	G	G	G	G	G	G	G	G	G
30886	G	A	intergenic_region	MODIFIER	ML0025-PPE	30886G>A		G	G	G	G	G	G	G	G	G	G	G	G	G	G	G	G	G	A	G	G	A	G	G	G	G	G	A	G	G	G	G	G	G	A	G	G	G	G	G	G	G	G
30911	G	A	intergenic_region	MODIFIER	ML0025-PPE	30911G>A		G	G	G	G	G	G	G	G	G	G	G	G	G	G	G	G	G	G	G	G	G	G	G	G	G	G	G	G	G	G	G	G	G	G	G	G	G	G	G	G	G	G
31044	G	A	non_coding_transcript_exon_variant	MODIFIER	PPE	608C>T		G	G	G	G	G	G	G	G	G	G	G	G	G	G	G	A	G	G	A	G	G	G	G	G	G	G	G	G	G	G	G	G	G	G	G	G	G	G	G	G	G	G
31049	G	A	non_coding_transcript_exon_variant	MODIFIER	PPE	603C>T		G	G	G	G	G	G	G	G	G	G	G	G	G	G	G	A	G	A	A	G	A	G	G	G	G	G	A	G	A	G	A	G	A	A	G	A	G	A	A	A	A	A
31839	G	A	intergenic_region	MODIFIER	PPE-ML0027	31839G>A		G	G	G	G	G	G	G	G	G	G	G	G	G	G	G	A	G	A	A	G	A	G	G	G	G	G	A	G	A	G	A	G	A	A	G	A	G	A	A	A	A	A
34362	T	C	missense_variant	MODERATE	ML0029	277A>G	Ile93Val	T	T	T	T	T	T	T	T	T	-	T	T	T	T	T	T	T	T	T	T	T	T	T	T	T	T	T	T	T	T	T	T	T	T	T	T	T	T	T	T	T	T
34563	C	T	missense_variant	MODERATE	ML0029	76G>A	Val26Ile	C	C	C	C	C	C	-	C	C	C	C	C	C	C	C	C	C	C	C	C	C	C	C	C	C	C	C	C	C	C	C	C	C	C	C	C	C	C	C	C	C	C
35507	A	G	missense_variant	MODERATE	ML0031	617T>C	Ile206Thr	A	A	A	A	A	A	-	A	A	A	A	A	A	A	A	A	A	A	A	A	A	A	A	A	A	A	A	A	A	A	A	A	A	A	A	A	A	A	A	A	A	A
35855	A	C	missense_variant	MODERATE	ML0031	269T>G	Val90Gly	A	A	A	A	-	-	-	-	A	-	A	A	A	A	A	A	A	A	A	A	A	A	A	A	A	A	A	A	A	A	A	A	A	A	A	A	A	A	A	A	A	A
38081	G	A	synonymous_variant	LOW	leuS	1761G>A	Val587Val	G	G	G	G	G	G	G	G	G	G	G	G	G	G	G	G	G	G	G	G	G	G	G	G	G	G	G	G	G	G	G	G	G	G	G	G	G	G	G	G	G	G
38202	C	T	missense_variant	MODERATE	leuS	1882C>T	Arg628Trp	C	C	C	C	C	C	C	T	C	C	C	C	C	C	C	C	C	C	C	C	C	C	C	C	C	C	C	C	C	C	C	C	C	C	C	C	C	C	C	C	C	C
38769	G	A	missense_variant	MODERATE	leuS	2449G>A	Asp817Asn	G	G	G	G	G	G	G	G	G	G	G	G	G	G	G	G	G	G	G	G	G	G	G	G	G	G	G	G	G	G	G	G	G	G	G	G	G	G	G	G	G	G
40443	G	A	intergenic_region	MODIFIER	ML0033-ML0034	40443G>A		G	G	G	G	G	G	G	G	G	G	G	G	G	G	G	G	G	G	G	G	G	G	G	G	G	G	G	G	G	G	G	G	G	G	G	G	G	G	G	G	G	G
40503	C	T	intergenic_region	MODIFIER	ML0033-ML0034	40503C>T		C	C	C	C	C	C	C	C	C	C	C	C	C	C	C	C	-	C	C	C	C	C	C	C	C	C	C	C	C	C	C	C	C	C	C	C	C	C	C	C	C	C
40590	G	A	intergenic_region	MODIFIER	ML0033-ML0034	40590G>A		G	G	G	G	G	G	G	G	G	G	G	G	G	G	G	G	G	G	G	G	G	G	G	G	G	G	G	G	G	G	G	G	G	G	G	G	G	G	G	G	G	G
40626	C	T	intergenic_region	MODIFIER	ML0033-ML0034	40626C>T		C	C	C	C	C	C	C	C	C	C	C	C	C	C	C	C	C	C	C	C	C	C	C	C	C	C	C	C	C	C	C	C	C	C	C	C	C	C	C	C	C	C
41745	C	T	intergenic_region	MODIFIER	ML0034-ML0035	41745C>T		C	C	C	C	C	C	C	C	C	C	C	C	C	C	C	C	C	C	C	C	C	C	C	C	C	C	C	C	C	C	C	C	-	C	C	C	C	C	C	C	C	C
42450	C	G	non_coding_transcript_exon_variant	MODIFIER	ML0035	229C>G		C	C	C	C	C	C	C	C	C	C	C	C	C	C	C	C	C	C	C	C	C	C	C	C	C	C	C	C	C	C	C	G	C	C	C	C	C	C	C	C	C	C
42650	T	A	non_coding_transcript_exon_variant	MODIFIER	ML0035	429T>A		T	T	T	T	T	T	T	T	T	T	T	T	T	T	T	T	T	T	T	T	T	T	T	T	T	T	T	T	T	T	T	T	T	T	T	T	T	T	T	T	T	T
43004	G	A	non_coding_transcript_exon_variant	MODIFIER	ML0035	783G>A		G	G	G	G	G	G	-	G	G	G	G	G	G	G	G	G	G	G	G	G	G	G	G	G	G	G	G	G	G	G	G	G	G	G	G	G	G	G	G	G	G	G
43511	T	C	non_coding_transcript_exon_variant	MODIFIER	ML0036	313T>C		T	T	T	T	T	T	T	T	T	T	T	T	T	T	T	T	T	T	T	T	T	T	T	T	T	T	T	T	T	T	T	T	T	T	T	T	T	T	T	T	T	T
43640	G	A	non_coding_transcript_exon_variant	MODIFIER	ML0036	442G>A		G	G	G	G	G	G	G	G	G	G	G	G	G	G	G	G	G	G	G	G	G	G	G	G	G	G	G	G	G	G	G	G	G	G	G	G	G	G	G	G	G	G
43827	C	G	intergenic_region	MODIFIER	ML0036-ML0037	43827C>G		C	C	C	C	C	C	C	C	C	-	C	C	C	C	C	C	C	C	C	C	C	C	C	C	C	C	C	C	C	C	C	C	C	C	C	C	C	C	C	C	C	C
44180	T	C	non_coding_transcript_exon_variant	MODIFIER	ML0037	104T>C		T	T	T	T	T	T	T	T	T	T	T	T	T	T	T	C	T	C	C	T	C	T	T	T	T	T	C	T	C	T	C	T	C	C	T	C	T	C	C	C	C	C
44770	G	A	non_coding_transcript_exon_variant	MODIFIER	ML0037	694G>A		G	G	G	G	G	G	-	G	G	-	G	G	G	G	A	G	G	G	G	G	G	G	G	G	G	G	G	G	G	G	G	G	G	G	G	G	G	G	G	G	G	G
44832	G	A	non_coding_transcript_exon_variant	MODIFIER	ML0037	756G>A		G	G	G	G	G	G	G	G	G	G	G	G	G	G	G	G	G	G	G	G	G	G	G	G	G	G	G	G	G	G	G	G	G	G	G	G	G	G	G	G	G	G
45108	G	A	non_coding_transcript_exon_variant	MODIFIER	ML0037	1032G>A		G	G	G	G	G	G	G	G	G	G	G	G	G	G	G	G	G	G	G	G	G	G	G	G	G	G	G	G	G	G	G	G	G	G	G	G	G	G	G	G	G	G
45159	A	G	non_coding_transcript_exon_variant	MODIFIER	ML0037	1083A>G		A	A	A	A	A	A	A	A	A	A	A	A	A	A	A	A	A	A	A	A	A	A	A	A	A	A	A	A	A	A	A	A	A	A	A	A	A	A	A	A	A	A
45216	C	T	non_coding_transcript_exon_variant	MODIFIER	ML0037	1140C>T		C	C	C	C	C	C	-	C	C	C	C	C	C	C	C	C	C	C	C	C	C	C	C	C	C	C	C	C	C	C	C	C	C	C	C	C	C	C	C	C	C	C
45407	C	T	non_coding_transcript_exon_variant	MODIFIER	ML0038	11C>T		C	C	C	C	C	C	C	C	C	C	C	C	C	C	C	C	C	C	C	C	C	C	C	C	C	C	C	C	C	C	C	C	C	C	C	C	C	C	C	C	C	C
45472	G	A	non_coding_transcript_exon_variant	MODIFIER	ML0038	76G>A		G	G	G	G	G	G	G	G	G	G	G	G	G	G	G	G	G	G	G	G	G	G	G	G	G	G	G	G	G	G	G	G	G	G	G	G	G	G	G	G	G	G
45791	T	C	non_coding_transcript_exon_variant	MODIFIER	ML0038	395T>C		T	T	T	T	T	T	-	T	T	-	T	T	T	T	T	T	T	T	T	T	T	T	T	T	T	T	T	T	T	T	T	T	T	T	T	T	T	T	T	T	T	T
46096	A	G	non_coding_transcript_exon_variant	MODIFIER	ML0038	700A>G		A	A	A	A	A	A	A	A	A	A	A	A	A	A	A	A	A	A	A	A	A	A	A	A	A	A	A	A	A	A	A	A	A	A	A	A	A	A	A	A	A	A
46129	C	T	non_coding_transcript_exon_variant	MODIFIER	ML0038	733C>T		C	C	-	C	C	C	C	C	C	C	C	C	C	C	C	C	C	C	C	C	C	C	C	C	C	C	C	C	C	C	C	C	C	C	C	C	C	C	C	C	C	C
46416	G	A	non_coding_transcript_exon_variant	MODIFIER	ML0038	1020G>A		G	G	G	G	G	G	G	G	G	G	G	G	G	G	G	G	G	G	G	G	G	G	G	G	G	G	G	G	G	G	G	G	G	G	G	G	G	G	G	G	G	G
47405	C	T	non_coding_transcript_exon_variant	MODIFIER	ML0039	135C>T		C	C	T	C	C	C	C	C	C	C	C	C	C	C	C	C	C	C	C	C	C	C	C	C	C	C	C	C	C	C	C	C	C	C	C	C	C	C	C	C	C	C
47686	G	A	non_coding_transcript_exon_variant	MODIFIER	ML0039	416G>A		G	G	G	G	G	G	G	G	G	G	G	G	G	G	G	G	G	G	G	G	G	G	G	G	G	G	G	G	G	G	G	G	G	G	G	G	G	G	G	G	G	G
48196	G	A	non_coding_transcript_exon_variant	MODIFIER	ML0039	926G>A		G	G	G	G	G	G	-	A	G	G	G	G	G	G	G	G	G	G	G	G	G	G	G	G	G	G	G	G	G	G	G	G	G	G	G	G	G	G	G	G	G	G
48229	C	T	non_coding_transcript_exon_variant	MODIFIER	ML0039	959C>T		C	C	C	C	C	C	-	C	C	C	C	C	C	C	C	C	C	C	C	C	C	C	C	C	C	C	C	C	C	C	C	C	C	C	C	C	C	C	C	C	C	C
48235	G	A	non_coding_transcript_exon_variant	MODIFIER	ML0039	965G>A		G	G	G	G	G	G	-	G	G	G	G	G	G	G	G	G	G	G	G	G	G	G	G	G	G	G	G	G	G	G	G	G	G	G	G	G	G	G	G	G	G	G
48680	G	T	intergenic_region	MODIFIER	ML0039-ML0040	48680G>T		G	G	G	G	G	G	-	G	G	G	G	G	G	G	G	G	G	G	G	G	G	G	G	G	G	G	G	G	G	G	G	G	G	G	G	G	G	G	G	G	G	G
48732	C	T	intergenic_region	MODIFIER	ML0039-ML0040	48732C>T		C	C	C	C	C	C	C	C	C	C	C	C	C	C	C	C	T	C	C	T	C	C	T	T	T	T	C	T	C	T	C	C	C	C	T	C	T	C	C	C	C	C
51299	C	T	missense_variant	MODERATE	ML0041	644C>T	Thr215Ile	C	C	C	C	C	C	C	C	C	C	C	C	C	C	C	C	C	C	C	C	C	C	C	C	C	C	C	C	C	C	C	C	C	C	C	C	C	C	C	C	C	C
51988	C	T	missense_variant	MODERATE	ML0041	1333C>T	Arg445Cys	C	C	C	C	C	C	C	C	C	-	C	C	C	C	C	C	-	C	C	C	C	C	C	C	C	C	C	C	C	C	C	C	C	C	C	C	C	C	C	C	C	C
52084	C	T	missense_variant	MODERATE	ML0042	92C>T	Thr31Ile	C	C	C	C	C	C	C	C	C	C	C	C	C	C	C	C	C	C	C	C	C	C	C	C	C	C	C	C	C	C	C	C	C	C	C	C	C	C	C	C	C	C
52851	T	C	missense_variant	MODERATE	ML0042	859T>C	Trp287Arg	T	C	C	C	-	C	-	-	C	-	C	C	C	C	C	C	C	C	C	C	C	C	C	C	C	C	C	C	C	C	C	C	C	C	C	C	C	C	C	C	C	C
52981	C	T	missense_variant	MODERATE	ML0042	989C>T	Ala330Val	C	C	C	C	C	C	C	C	C	-	C	C	C	C	C	C	C	C	C	C	C	C	C	C	C	C	C	C	C	C	C	C	C	C	C	C	C	C	C	C	C	C
53300	C	T	synonymous_variant	LOW	ML0042	1308C>T	Gly436Gly	C	C	C	C	C	C	C	C	C	C	C	C	C	C	C	C	C	C	C	C	C	C	C	C	C	C	C	C	C	C	C	C	C	C	C	C	C	C	C	C	C	C
53995	G	A	non_coding_transcript_exon_variant	MODIFIER	ML0043	277G>A		G	G	G	G	G	G	G	G	G	G	G	G	G	G	G	G	G	G	G	G	G	G	G	G	G	G	G	G	G	G	G	G	G	G	G	G	G	G	G	G	G	G
55736	G	T	non_coding_transcript_exon_variant	MODIFIER	ML0045	156G>T		G	G	G	G	G	G	G	G	G	G	G	G	G	G	G	G	G	G	G	G	G	G	G	G	G	G	G	G	G	G	G	G	G	G	G	G	G	G	G	G	G	G
56225	T	G	non_coding_transcript_exon_variant	MODIFIER	ML0045	645T>G		T	T	T	T	T	-	-	T	T	T	T	T	T	T	T	T	-	T	T	T	T	T	T	T	T	T	T	T	T	T	T	T	T	T	T	T	T	T	T	T	T	T
56228	C	A	non_coding_transcript_exon_variant	MODIFIER	ML0045	648C>A		C	C	C	C	C	-	-	C	C	C	C	C	C	C	C	C	C	C	C	C	C	C	C	C	C	C	C	C	C	C	C	C	C	C	C	C	C	C	C	C	C	C
56421	C	T	non_coding_transcript_exon_variant	MODIFIER	ML0045	841C>T		C	C	C	C	C	C	C	C	C	-	C	C	C	C	C	C	C	C	C	C	C	C	C	C	C	C	C	C	C	C	C	C	C	C	C	C	C	C	C	C	C	C
57240	G	A	intergenic_region	MODIFIER	ML0045-ML0046	57240G>A		G	G	G	G	G	G	G	G	G	G	G	G	G	G	G	G	G	G	G	G	G	G	G	G	G	G	G	G	G	G	G	G	G	G	G	G	G	G	G	G	G	G
57633	T	G	non_coding_transcript_exon_variant	MODIFIER	ML0046	290A>C		T	T	T	T	T	T	T	T	T	T	T	T	T	T	G	T	T	T	T	T	T	T	T	T	T	T	T	T	T	T	T	T	T	T	T	T	T	T	T	T	T	T
58052	C	T	missense_variant	MODERATE	ML0047	1507G>A	Val503Ile	C	C	C	C	C	C	-	C	C	C	C	C	C	C	C	T	C	T	T	C	T	C	C	C	C	C	T	C	T	C	T	C	T	T	C	T	C	T	T	T	T	T
58361	C	T	missense_variant	MODERATE	ML0047	1198G>A	Val400Met	C	C	C	C	C	C	C	C	C	C	C	C	C	C	C	C	C	C	C	C	C	C	C	C	C	C	C	C	C	C	C	C	-	C	C	C	C	C	C	C	C	C
58631	C	T	missense_variant	MODERATE	ML0047	928G>A	Ala310Thr	C	C	C	C	C	C	C	C	C	C	C	C	C	C	C	C	C	C	C	C	C	C	C	C	C	C	C	C	C	C	C	C	C	C	C	C	C	C	C	C	C	C
58697	C	T	missense_variant	MODERATE	ML0047	862G>A	Ala288Thr	C	C	C	C	C	C	C	C	C	C	C	C	C	C	C	C	C	C	C	C	C	C	C	C	C	C	C	C	C	C	C	C	C	C	C	C	C	C	C	C	C	C
58756	G	A	missense_variant	MODERATE	ML0047	803C>T	Ala268Val	G	G	G	G	-	G	G	G	G	-	G	G	G	G	G	G	G	G	G	G	G	G	G	A	G	G	G	G	G	G	G	G	G	G	G	G	G	G	G	G	G	G
58909	G	A	missense_variant	MODERATE	ML0047	650C>T	Ala217Val	G	G	G	G	G	G	-	G	G	-	G	G	G	G	G	G	G	G	G	G	G	G	G	G	G	G	G	G	G	G	G	G	G	G	G	G	G	G	G	G	G	G
59871	G	A	missense_variant	MODERATE	ML0048	1445C>T	Thr482Met	G	G	G	G	G	G	G	G	G	-	G	G	G	G	G	G	G	G	G	G	G	G	G	G	G	A	G	G	G	G	G	G	G	G	G	G	G	G	G	G	G	G
60096	T	G	missense_variant	MODERATE	ML0048	1220A>C	Asp407Ala	T	T	T	T	T	T	T	T	T	T	T	T	T	T	T	T	T	T	T	T	T	T	T	T	T	T	T	T	G	T	T	T	T	T	T	T	T	T	T	T	T	T
60699	G	A	missense_variant	MODERATE	ML0048	617C>T	Ser206Leu	G	G	G	G	G	G	G	G	G	G	A	G	G	G	G	G	G	G	G	G	G	G	G	G	G	G	G	G	G	G	G	G	G	G	G	G	G	G	G	G	G	G
60863	C	T	missense_variant	MODERATE	ML0048	453G>A	Met151Ile	C	C	C	C	C	C	C	C	C	C	C	C	C	C	C	C	-	C	C	C	C	C	C	C	C	C	C	C	C	C	C	C	C	C	C	C	C	C	C	C	C	C
61244	C	T	synonymous_variant	LOW	ML0048	72G>A	Glu24Glu	C	C	C	C	C	C	C	C	C	C	C	C	C	C	C	C	C	C	C	C	C	C	C	C	C	C	C	C	C	C	C	C	C	C	C	C	C	C	C	C	C	C
61294	G	T	missense_variant	MODERATE	ML0048	22C>A	Leu8Ile	G	G	G	G	G	G	G	G	G	G	G	G	G	G	G	G	G	G	G	G	G	G	G	G	G	G	G	G	G	G	G	G	-	G	G	G	G	G	G	G	G	G
61425	A	G	missense_variant	MODERATE	ML0049	269T>C	Met90Thr	A	G	G	G	G	G	-	G	G	G	G	G	A	G	G	G	G	G	G	G	G	G	G	G	G	G	G	G	G	G	G	G	G	G	G	G	G	G	G	G	G	G
61435	C	T	missense_variant	MODERATE	ML0049	259G>A	Ala87Thr	C	C	C	C	C	C	C	C	C	C	C	C	C	C	C	C	C	C	C	C	C	C	C	C	C	C	C	C	C	C	C	C	C	C	C	C	C	C	C	C	C	C
61530	C	T	missense_variant	MODERATE	ML0049	164G>A	Arg55Gln	C	T	T	T	T	T	T	T	T	T	T	T	T	T	T	T	T	T	T	T	T	T	T	T	T	T	T	T	T	T	T	T	T	T	T	T	T	T	T	T	T	T
61542	G	C	missense_variant	MODERATE	ML0049	152C>G	Ser51Trp	G	G	G	G	G	G	G	G	G	G	G	G	G	G	G	G	G	G	G	G	G	G	G	G	G	G	G	G	G	G	G	G	-	G	G	G	G	G	G	G	G	G
61710	G	A	intergenic_region	MODIFIER	ML0049-ML0050	61710G>A		G	G	G	G	G	G	G	G	G	G	G	G	G	G	G	G	A	G	G	G	G	G	G	G	G	G	G	G	G	G	G	G	G	G	G	G	A	G	G	G	G	G
61735	C	T	synonymous_variant	LOW	ML0050	288G>A	Ser96Ser	C	C	C	T	T	C	C	C	C	-	C	T	C	C	C	C	C	C	C	C	C	C	C	C	C	C	C	C	C	C	C	C	C	C	C	C	C	C	C	C	C	C
61926	C	T	missense_variant	MODERATE	ML0050	97G>A	Asp33Asn	C	C	C	C	C	C	C	C	C	C	C	C	C	C	C	C	C	C	C	C	C	C	C	C	C	C	C	C	C	C	C	C	C	C	C	C	C	C	C	C	C	C
62401	T	G	missense_variant	MODERATE	ML0051	709A>C	Thr237Pro	T	T	T	T	T	T	T	T	T	-	T	T	G	T	T	T	-	T	T	T	T	T	T	T	T	T	T	T	T	T	T	T	T	T	T	T	T	T	T	T	T	T
62545	G	T	missense_variant	MODERATE	ML0051	565C>A	Pro189Thr	G	G	G	G	G	G	-	G	G	G	G	G	G	G	T	G	G	G	G	G	G	G	G	G	G	G	G	G	G	G	G	G	G	G	G	G	G	G	G	G	G	G
62630	C	A	synonymous_variant	LOW	ML0051	480G>T	Thr160Thr	C	C	C	C	C	C	C	C	C	C	C	C	C	C	C	C	C	C	C	C	C	C	C	C	C	C	C	C	C	C	C	C	C	C	C	C	C	C	C	C	C	C
64579	C	G	synonymous_variant	LOW	ML0052	534G>C	Thr178Thr	C	C	C	C	-	C	-	C	C	-	C	C	C	C	C	C	-	C	C	C	C	C	C	C	C	C	C	C	C	C	C	C	-	C	C	C	C	C	C	C	C	C
65867	T	C	synonymous_variant	LOW	ML0053	1554A>G	Gly518Gly	T	T	T	T	T	T	T	T	T	T	C	T	T	T	T	T	T	T	T	T	T	T	T	T	T	T	T	T	T	T	T	T	T	T	T	T	T	T	T	T	T	T
65908	G	T	missense_variant	MODERATE	ML0053	1513C>A	Leu505Ile	G	G	G	G	G	G	G	G	G	G	G	G	G	G	G	G	G	G	G	G	G	G	G	G	G	G	G	G	G	G	G	G	G	G	G	G	G	G	G	G	G	G
66394	C	T	missense_variant	MODERATE	ML0053	1027G>A	Gly343Ser	C	C	C	C	C	C	C	C	C	-	C	C	C	C	C	C	C	C	C	C	C	C	C	C	C	C	C	C	C	C	C	C	C	C	C	C	C	C	C	C	C	C
66768	C	T	missense_variant	MODERATE	ML0053	653G>A	Arg218His	C	C	C	C	C	T	C	C	C	C	C	C	C	C	C	C	C	C	C	C	C	C	C	C	C	C	C	C	C	C	C	C	C	C	C	C	C	C	C	C	C	C
67504	T	C	synonymous_variant	LOW	ML0054	1359A>G	Arg453Arg	T	T	T	T	-	T	-	T	T	-	T	T	T	T	T	T	T	T	T	T	T	T	T	T	T	T	T	T	T	T	T	T	T	T	T	T	T	T	T	T	T	T
68046	C	T	missense_variant	MODERATE	ML0054	817G>A	Glu273Lys	C	C	C	C	C	C	C	C	C	C	C	C	C	C	C	C	C	C	C	C	C	C	C	C	C	C	C	C	C	C	C	C	C	C	C	C	C	C	C	C	C	C
69328	G	T	synonymous_variant	LOW	ML0055	1260C>A	Thr420Thr	G	G	G	G	G	G	G	G	G	G	G	G	G	G	G	G	G	G	G	G	G	G	G	G	G	G	G	G	G	G	G	G	G	G	G	G	G	G	G	G	G	G
70556	C	G	missense_variant	MODERATE	ML0055	32G>C	Ser11Thr	C	C	C	C	C	C	C	C	C	C	C	C	C	C	C	C	C	C	C	C	C	C	C	C	C	C	C	C	C	C	C	C	C	C	C	C	C	C	C	C	C	C
70738	G	A	missense_variant	MODERATE	ML0056	356C>T	Ser119Phe	G	G	G	G	G	G	G	G	G	G	G	G	G	G	G	G	G	G	G	G	G	G	G	G	G	G	G	G	G	G	G	G	G	G	G	G	G	G	G	G	G	G
72135	C	A	intergenic_region	MODIFIER	ML0057-ML0058	72135C>A		C	C	C	C	C	C	-	C	C	-	C	C	C	C	C	C	C	C	C	C	C	C	C	C	C	C	C	C	C	C	C	C	C	C	C	C	C	C	C	C	C	C
73703	C	T	intergenic_region	MODIFIER	ML0058-ML0059	73703C>T		C	C	C	C	C	C	C	C	C	C	C	C	C	C	C	C	C	C	C	C	C	C	C	C	C	C	C	C	C	C	C	C	-	C	C	C	C	C	C	C	C	C
75416	C	A	intergenic_region	MODIFIER	ML0059-ML0060	75416C>A		C	C	C	C	C	C	-	C	C	C	C	C	C	C	C	C	C	C	C	C	C	C	C	C	C	C	C	C	C	C	C	C	C	C	C	C	C	C	C	C	C	C
76343	C	T	intergenic_region	MODIFIER	ML0059-ML0060	76343C>T		C	C	C	C	C	C	C	C	C	C	C	C	C	C	C	C	C	C	C	C	C	C	C	C	C	C	C	C	C	C	C	C	C	C	C	C	C	C	C	C	C	C
77387	C	G	intergenic_region	MODIFIER	ML0060-gltB	77387C>G		C	C	C	C	C	C	C	C	C	C	C	C	C	C	C	C	C	C	C	C	C	C	C	C	C	C	C	C	C	C	C	C	C	C	C	C	C	G	C	C	C	C
77864	T	C	synonymous_variant	LOW	gltB	156T>C	Gly52Gly	T	C	C	C	-	C	C	C	C	-	C	C	C	C	C	C	C	C	C	C	C	C	C	C	C	C	C	C	C	C	C	C	C	C	C	C	C	C	C	C	C	C
80651	G	C	synonymous_variant	LOW	gltB	2943G>C	Arg981Arg	G	G	G	G	G	G	G	G	G	G	G	G	G	G	G	G	G	G	G	G	G	G	G	G	G	G	G	G	G	G	G	G	G	G	G	G	G	G	G	G	G	G
80693	C	T	synonymous_variant	LOW	gltB	2985C>T	Pro995Pro	C	C	C	C	C	C	C	C	C	C	C	C	C	C	C	C	C	C	C	C	C	C	C	C	C	C	C	C	C	C	C	C	C	C	C	C	C	C	C	C	C	C
81519	A	G	missense_variant	MODERATE	gltB	3811A>G	Thr1271Ala	A	A	A	A	A	A	A	A	A	A	A	A	A	A	A	A	A	A	A	A	A	A	A	A	A	A	A	A	A	A	A	A	A	A	A	A	A	A	A	A	A	A
84592	C	T	intergenic_region	MODIFIER	gltD-ML0063	84592C>T		C	C	C	C	C	C	C	C	C	C	C	C	C	C	C	C	C	C	C	C	C	C	C	C	C	T	C	C	C	C	C	C	C	C	C	C	C	C	C	C	C	C
85709	C	T	non_coding_transcript_exon_variant	MODIFIER	ML0063	730C>T		C	C	C	C	C	C	C	C	C	C	C	C	C	C	C	C	C	C	C	C	C	C	C	C	C	C	C	C	C	C	C	C	C	C	C	C	C	C	C	C	C	C
85842	C	T	intergenic_region	MODIFIER	ML0063-ML0064	85842C>T		C	C	C	C	C	C	C	C	C	C	C	C	C	C	C	C	C	C	C	C	C	C	C	C	C	C	C	C	C	C	C	C	C	C	C	C	C	C	C	C	C	C
86753	G	A	missense_variant	MODERATE	ML0065	73G>A	Ala25Thr	G	G	G	G	G	G	G	G	G	-	G	G	G	G	G	G	-	G	G	G	G	G	G	G	G	G	G	G	G	G	G	G	G	G	G	G	G	G	G	G	G	G
86851	C	T	synonymous_variant	LOW	ML0065	171C>T	Gly57Gly	C	C	C	C	C	C	C	C	C	C	C	C	C	C	C	C	C	C	C	C	C	C	C	C	C	C	C	C	C	C	C	C	C	C	C	C	C	C	C	C	C	C
86867	G	A	missense_variant	MODERATE	ML0065	187G>A	Asp63Asn	G	G	G	G	G	G	G	G	G	G	G	G	G	G	G	G	G	G	G	G	G	G	G	G	G	G	G	G	G	G	G	G	G	G	G	G	G	G	G	G	G	G
87647	G	A	missense_variant	MODERATE	ML0065	967G>A	Asp323Asn	G	G	G	G	G	G	G	G	G	G	G	G	G	G	G	G	G	G	G	G	G	G	G	G	G	G	G	G	G	G	G	G	G	G	G	G	G	G	G	G	G	G
87828	C	T	missense_variant	MODERATE	ML0065	1148C>T	Pro383Leu	C	C	C	C	C	C	C	C	C	-	C	C	C	C	C	C	C	C	C	C	C	C	C	C	C	C	C	C	C	C	C	C	C	C	C	C	C	C	C	C	C	C
88468	C	T	synonymous_variant	LOW	menG	252G>A	Leu84Leu	C	C	C	C	-	C	C	-	C	-	C	C	C	C	C	C	C	C	C	C	C	C	C	C	C	C	C	C	C	C	C	C	C	C	C	C	C	C	C	C	C	C
90345	C	T	intergenic_region	MODIFIER	ML0068-ML0069	90345C>T		C	C	C	C	C	C	C	C	C	C	C	C	C	C	C	C	C	C	C	C	C	C	C	C	C	C	C	C	C	C	C	C	C	C	C	C	C	C	C	C	C	C
92561	C	T	intergenic_region	MODIFIER	ML0071-sodA	92561C>T		C	C	C	C	C	C	C	C	C	C	C	C	C	C	C	C	C	C	C	C	C	C	C	C	C	C	C	C	C	C	C	T	C	C	C	C	C	C	C	C	C	C
92876	G	A	missense_variant	MODERATE	sodA	395C>T	Thr132Met	G	G	G	G	G	G	G	G	G	G	G	G	G	G	G	G	G	G	G	G	G	G	G	G	G	G	G	G	G	G	G	G	G	G	G	G	G	G	G	G	G	G
92889	G	C	missense_variant	MODERATE	sodA	382C>G	Leu128Val	G	G	G	G	G	G	G	G	G	-	G	G	G	G	G	G	G	G	G	G	G	G	G	G	G	G	G	G	G	G	G	G	G	G	G	G	G	G	G	G	G	G
93554	A	G	intergenic_region	MODIFIER	sodA-ML0073	93554A>G		A	A	A	A	A	A	A	A	A	-	A	A	A	A	A	A	A	A	A	A	A	A	G	A	G	A	A	A	A	A	A	A	A	A	A	A	A	A	A	A	A	A
93555	C	G	intergenic_region	MODIFIER	sodA-ML0073	93555C>G		C	C	C	C	C	C	-	C	C	-	C	C	C	C	C	C	C	C	C	C	C	C	G	C	G	C	C	C	C	C	C	C	C	C	C	C	C	C	C	C	C	C
93969	G	A	intergenic_region	MODIFIER	sodA-ML0073	93969G>A		G	G	G	G	G	G	G	G	G	G	G	G	G	G	G	G	G	G	G	G	G	G	G	G	G	G	G	G	G	G	G	G	G	G	G	G	G	G	G	G	G	G
94052	A	G	intergenic_region	MODIFIER	sodA-ML0073	94052A>G		A	A	A	A	A	A	A	A	A	A	A	A	A	A	A	A	A	A	A	A	A	A	A	A	A	A	A	A	A	A	A	A	A	A	A	A	A	A	A	A	A	A
94314	G	A	missense_variant	MODERATE	ML0073	223G>A	Gly75Ser	G	G	-	-	-	G	-	-	G	-	G	-	G	G	G	G	G	G	G	G	G	G	G	G	G	G	G	G	G	G	G	G	G	G	G	G	G	G	G	G	G	G
94610	C	T	synonymous_variant	LOW	ML0073	519C>T	Ala173Ala	C	C	C	C	-	C	C	C	C	C	C	C	C	C	C	C	C	C	C	C	C	C	C	C	C	C	C	C	C	C	C	C	C	C	C	C	C	C	C	C	C	C
95046	G	A	missense_variant	MODERATE	ML0073	955G>A	Val319Met	G	G	G	G	G	G	G	G	G	G	G	G	G	G	G	G	-	G	G	G	G	G	G	G	G	G	G	G	G	G	G	G	G	G	G	G	G	G	G	G	G	G
96228	A	G	non_coding_transcript_exon_variant	MODIFIER	bfrB	212T>C		A	A	A	A	A	A	A	A	A	A	A	A	A	A	A	A	A	A	A	A	A	A	A	A	A	A	A	A	A	A	A	A	A	A	A	A	A	A	A	A	A	A
97110	G	A	non_coding_transcript_exon_variant	MODIFIER	ML0076	173C>T		G	G	G	G	G	G	G	G	G	-	G	G	G	G	G	G	-	G	G	G	G	G	G	G	G	G	G	G	G	G	G	A	G	G	G	G	G	G	G	G	G	G
98881	C	A	missense_variant	MODERATE	pheA	457C>A	Gln153Lys	C	C	C	C	-	C	C	-	C	-	C	C	C	C	C	C	C	C	C	C	C	C	C	C	C	C	C	C	C	C	C	C	C	C	C	C	C	C	C	C	C	C
99564	G	A	missense_variant	MODERATE	ML0079	175G>A	Ala59Thr	G	G	G	G	G	G	-	G	G	G	G	G	G	G	G	G	G	G	G	G	G	G	G	G	G	G	G	G	G	G	G	G	G	G	G	G	G	G	G	G	G	G
99842	C	T	synonymous_variant	LOW	ML0079	453C>T	Val151Val	C	C	C	C	-	C	C	C	C	-	C	C	C	C	C	C	C	C	C	C	C	C	C	C	C	C	C	C	C	C	C	C	C	C	C	C	C	C	C	C	C	C
100574	A	G	non_coding_transcript_exon_variant	MODIFIER	ML0080	78T>C		A	G	G	G	G	A	A	G	G	G	A	G	A	A	G	A	A	A	A	A	A	A	A	A	A	A	A	A	A	A	A	A	A	A	A	A	A	A	A	A	A	A
102701	C	T	synonymous_variant	LOW	serS	580C>T	Leu194Leu	C	C	C	C	C	C	C	C	C	C	C	C	C	C	C	C	C	C	C	C	C	C	C	C	C	C	C	C	C	C	C	C	C	C	C	C	C	C	C	C	C	C
103608	G	A	intergenic_region	MODIFIER	serS-ML0083	103608G>A		G	G	G	G	G	G	G	A	G	G	G	G	G	G	G	G	G	G	G	G	G	G	G	G	G	G	G	G	G	G	G	G	G	G	G	G	G	G	G	G	G	G
103699	C	T	intergenic_region	MODIFIER	serS-ML0083	103699C>T		C	C	C	C	C	C	C	C	C	C	C	C	C	C	C	C	C	C	C	C	C	C	C	C	C	C	C	C	C	C	C	C	C	C	C	C	C	C	C	C	C	C
104584	G	A	intergenic_region	MODIFIER	serS-ML0083	104584G>A		G	G	G	G	G	G	G	G	G	G	G	G	G	G	G	G	G	G	G	G	G	G	G	G	G	G	G	G	G	G	G	G	G	G	G	G	G	G	G	G	G	G
104592	G	C	intergenic_region	MODIFIER	serS-ML0083	104592G>C		G	G	G	G	G	G	-	G	G	G	G	G	G	G	G	G	G	G	G	G	G	G	G	G	G	G	G	G	G	G	G	G	G	G	G	G	G	G	G	G	G	G
105750	C	T	non_coding_transcript_exon_variant	MODIFIER	ML0083	442G>A		C	C	C	C	C	C	C	C	C	-	C	C	C	C	C	T	C	C	T	C	C	C	C	C	C	C	C	C	C	C	C	C	C	C	C	C	C	C	C	C	C	C
106792	G	A	non_coding_transcript_exon_variant	MODIFIER	ML0085	1368C>T		G	G	G	G	G	G	G	G	G	G	G	G	G	G	A	G	G	G	G	G	G	G	G	G	G	G	G	G	G	G	G	G	G	G	G	G	G	G	G	G	G	G
107861	A	C	non_coding_transcript_exon_variant	MODIFIER	ML0085	299T>G		A	A	A	A	A	A	A	A	A	A	A	A	A	A	A	A	A	A	A	A	A	A	A	A	A	A	A	A	A	A	A	A	A	A	A	A	A	A	A	A	A	A
108819	G	A	non_coding_transcript_exon_variant	MODIFIER	ML0086	173C>T		G	G	G	G	G	G	G	G	G	G	G	G	G	G	G	G	G	G	G	G	G	G	G	G	G	G	G	G	G	G	G	G	G	G	G	G	G	G	G	G	G	G
109458	C	T	missense_variant	MODERATE	ML0087	410C>T	Ala137Val	C	C	C	C	C	C	C	C	C	-	C	C	C	C	C	T	C	T	T	C	T	C	C	C	C	C	T	C	T	C	T	C	T	T	C	T	C	T	T	T	T	T
109685	C	T	missense_variant	MODERATE	ML0087	637C>T	His213Tyr	C	C	C	C	C	C	C	C	C	-	C	C	C	C	C	C	C	C	C	C	C	C	C	C	C	C	C	C	C	C	C	C	C	C	C	C	C	C	C	C	C	C
110180	C	G	non_coding_transcript_exon_variant	MODIFIER	ML0088	339C>G		C	C	C	G	G	C	-	-	G	G	C	G	C	C	C	C	C	C	C	C	C	C	C	C	C	C	C	C	C	C	C	C	C	C	C	C	C	C	C	C	C	C
111822	G	A	non_coding_transcript_exon_variant	MODIFIER	csp	1063C>T		G	G	G	G	G	G	G	G	G	G	G	G	G	G	G	G	G	G	G	G	G	G	G	G	G	G	G	G	G	G	G	G	G	G	G	G	G	G	G	G	G	G
112265	C	G	non_coding_transcript_exon_variant	MODIFIER	csp	620G>C		C	C	C	C	C	C	C	C	C	C	C	C	C	C	C	C	C	C	C	C	C	C	C	C	C	C	C	C	C	C	C	C	C	C	C	C	C	C	C	C	C	C
112800	G	T	non_coding_transcript_exon_variant	MODIFIER	csp	85C>A		G	G	G	G	G	G	G	G	G	G	G	G	G	G	G	G	G	G	G	G	G	G	G	G	G	G	G	G	G	G	G	G	G	G	G	T	G	G	G	G	G	G
115436	C	T	synonymous_variant	LOW	ML0093	66C>T	Arg22Arg	C	C	C	C	C	C	C	C	C	C	C	C	C	C	C	C	C	C	C	C	C	C	C	C	C	C	C	C	C	C	C	C	C	C	C	C	C	C	C	C	C	C
115521	G	A	missense_variant	MODERATE	ML0093	151G>A	Glu51Lys	G	G	G	G	G	G	G	G	G	G	G	G	G	G	G	G	G	G	G	G	G	G	G	G	G	G	G	G	G	G	G	G	G	G	G	G	G	G	G	G	G	G
115674	G	A	missense_variant	MODERATE	ML0093	304G>A	Glu102Lys	G	G	G	G	G	G	G	G	G	G	G	G	G	G	G	G	G	G	G	G	G	G	G	G	G	G	G	G	G	G	G	G	G	G	G	G	G	G	G	G	G	G
115979	C	T	synonymous_variant	LOW	ML0093	609C>T	Val203Val	C	C	C	C	C	C	-	C	C	C	C	C	C	C	C	C	C	C	C	C	C	C	C	C	C	C	C	C	C	C	C	C	C	C	C	C	C	C	C	C	C	C
116225	C	T	synonymous_variant	LOW	ML0093	855C>T	Gly285Gly	C	C	C	C	C	C	C	T	C	C	C	C	C	C	C	C	C	C	C	C	C	C	C	C	C	C	C	C	C	C	C	C	C	C	C	C	C	C	C	C	C	C
117020	C	A	missense_variant	MODERATE	ML0093	1650C>A	Asp550Glu	C	C	C	C	C	C	C	C	C	C	C	C	C	C	C	C	C	C	C	C	C	C	C	C	C	C	C	C	C	C	C	C	C	C	C	C	C	C	C	C	C	C
118588	G	C	missense_variant	MODERATE	ML0095	719G>C	Arg240Pro	G	G	G	G	G	G	G	G	G	-	G	G	G	G	G	G	-	G	G	G	G	G	G	G	G	G	G	G	G	G	G	G	G	G	C	G	G	G	G	G	G	G
119227	C	T	synonymous_variant	LOW	ML0096	409C>T	Leu137Leu	C	C	C	C	C	C	C	C	C	-	C	C	C	C	C	C	C	C	C	C	C	C	C	C	C	C	C	C	C	C	C	C	C	C	C	C	C	C	C	C	C	C
120632	C	T	missense_variant	MODERATE	ML0096	1814C>T	Ala605Val	C	C	C	C	C	C	C	C	C	-	C	C	C	C	C	C	C	C	C	C	C	C	C	C	T	C	C	C	C	C	C	C	C	C	C	C	C	C	C	C	C	C
121685	C	T	synonymous_variant	LOW	fbpA	529C>T	Leu177Leu	C	C	C	C	C	C	-	C	C	C	C	C	C	C	C	C	-	C	C	C	C	C	C	C	C	C	C	C	C	C	C	C	C	C	C	C	C	C	C	C	C	C
121761	G	C	missense_variant	MODERATE	fbpA	605G>C	Gly202Ala	G	G	G	G	G	G	G	G	G	-	G	G	G	G	G	G	G	G	G	G	G	G	G	G	G	G	G	G	G	G	G	G	G	G	G	G	G	G	G	G	G	G
122485	C	G	missense_variant	MODERATE	fbpC	176C>G	Ala59Gly	C	C	C	C	C	C	C	-	C	C	C	C	C	C	C	C	C	C	C	C	C	C	C	C	C	C	C	C	C	C	C	C	C	C	C	C	C	C	C	C	C	C
122793	C	T	missense_variant	MODERATE	fbpC	484C>T	Pro162Ser	C	C	C	C	C	C	C	-	C	-	C	C	C	C	C	C	C	C	C	C	C	C	C	C	C	C	C	C	C	C	C	C	C	C	C	C	C	C	C	C	C	C
124024	A	C	missense_variant	MODERATE	ML0099	655A>C	Ile219Leu	A	A	A	A	A	A	A	A	A	-	A	A	A	A	A	A	A	A	A	A	A	A	A	A	A	A	A	A	A	A	A	A	A	A	A	A	A	A	A	A	A	A
124219	C	T	missense_variant	MODERATE	ML0099	850C>T	Pro284Ser	C	C	C	C	C	C	C	C	C	C	C	C	C	C	C	C	C	C	C	C	C	C	C	C	C	C	C	C	C	C	C	C	C	C	C	C	C	C	C	C	C	C
125018	C	T	synonymous_variant	LOW	fadD32	420C>T	Thr140Thr	C	C	C	C	C	C	C	C	C	-	C	C	C	C	C	C	C	C	C	C	C	C	C	C	C	C	C	C	C	C	C	C	-	C	C	C	C	C	C	C	C	C
127309	C	T	synonymous_variant	LOW	pks13	792C>T	Val264Val	C	C	C	C	C	C	C	C	C	C	C	C	C	C	C	C	C	C	C	C	C	C	C	C	C	C	C	C	C	C	C	C	C	C	C	C	C	C	C	C	C	C
127726	G	T	synonymous_variant	LOW	pks13	1209G>T	Gly403Gly	G	G	G	G	G	G	G	-	G	G	G	G	T	G	G	G	G	G	G	G	G	G	G	G	G	G	G	G	G	G	G	G	-	G	G	G	G	G	G	G	G	G
129046	T	A	synonymous_variant	LOW	pks13	2529T>A	Val843Val	T	T	T	T	T	T	T	T	T	T	T	T	T	T	T	T	-	T	T	T	T	T	T	A	T	T	T	T	T	A	T	T	T	T	T	T	A	T	T	T	T	T
132582	G	A	synonymous_variant	LOW	accD4	714G>A	Arg238Arg	G	G	G	G	G	G	G	G	G	G	G	G	A	G	G	G	G	G	G	G	G	G	G	G	G	G	G	G	G	G	G	G	G	G	G	G	G	G	G	G	G	G
133875	A	G	non_coding_transcript_exon_variant	MODIFIER	fadE35	1162T>C		A	A	A	A	A	A	A	A	A	-	A	A	A	A	A	A	A	A	A	A	A	A	A	A	A	A	A	A	A	A	A	A	A	A	A	A	A	A	A	A	A	A
133876	C	A	non_coding_transcript_exon_variant	MODIFIER	fadE35	1161G>T		C	C	C	C	C	C	C	C	C	-	C	C	C	C	C	C	C	C	C	C	C	C	C	C	C	C	C	C	C	C	C	C	C	C	C	C	C	C	C	C	C	C
134174	G	C	non_coding_transcript_exon_variant	MODIFIER	fadE35	863C>G		G	G	G	G	G	G	G	G	G	G	G	G	G	G	G	G	G	G	G	G	G	G	G	G	G	G	G	G	G	G	G	G	G	G	G	G	G	G	G	G	C	C
134307	G	A	non_coding_transcript_exon_variant	MODIFIER	fadE35	730C>T		G	G	G	G	G	G	G	G	G	G	G	G	G	G	G	G	G	G	G	G	G	G	G	G	G	G	G	G	G	G	G	G	-	G	G	G	G	G	G	G	G	G
134941	G	A	non_coding_transcript_exon_variant	MODIFIER	fadE35	96C>T		G	G	G	G	G	G	G	G	G	G	G	G	G	G	G	G	G	G	G	G	G	A	G	G	G	G	G	G	G	G	G	A	G	G	G	G	G	G	G	G	G	G
135030	A	G	non_coding_transcript_exon_variant	MODIFIER	fadE35	7T>C		A	A	A	A	A	A	A	A	A	A	A	A	A	A	A	A	A	A	A	A	A	A	A	A	A	A	A	A	A	A	A	A	A	A	A	A	A	A	A	A	A	A
136391	C	T	intergenic_region	MODIFIER	fadE35-embB	136391C>T		C	C	C	C	C	C	C	C	C	C	C	C	C	C	C	C	C	C	C	C	C	C	C	C	C	C	C	C	C	C	C	C	C	C	C	C	C	C	C	C	C	C
138007	A	G	synonymous_variant	LOW	embB	1818T>C	Ser606Ser	A	A	A	A	A	A	A	A	A	A	A	A	A	A	A	A	A	A	A	A	A	A	A	A	A	A	A	A	A	A	A	A	-	A	A	A	A	A	A	A	A	A
138429	G	A	synonymous_variant	LOW	embB	1396C>T	Leu466Leu	G	G	G	G	G	G	G	-	G	G	G	G	G	G	G	G	G	G	G	G	A	G	G	G	G	G	G	G	G	G	G	G	G	G	G	G	G	G	G	G	G	G
138838	G	A	synonymous_variant	LOW	embB	987C>T	Asp329Asp	G	G	G	G	G	G	G	G	G	G	G	G	G	G	G	G	G	G	G	G	G	G	G	G	G	G	G	G	G	G	G	G	G	G	G	G	G	G	G	G	G	G
139076	C	T	missense_variant	MODERATE	embB	749G>A	Arg250His	C	C	C	C	C	C	C	C	C	-	C	C	C	C	C	C	C	C	C	C	C	C	C	C	C	C	C	C	C	C	C	C	C	C	C	C	C	C	C	C	C	C
139299	C	T	missense_variant	MODERATE	embB	526G>A	Gly176Ser	C	C	C	C	C	C	-	C	C	-	C	C	C	C	C	C	C	C	C	C	C	C	C	C	C	C	C	C	C	C	C	C	C	C	C	C	C	C	C	C	C	C
139542	C	T	missense_variant	MODERATE	embB	283G>A	Val95Met	C	C	C	C	-	C	-	-	C	-	C	C	C	C	C	C	C	C	C	C	C	C	C	C	C	C	C	C	C	C	C	C	-	C	C	C	C	C	C	C	C	C
141953	A	G	missense_variant	MODERATE	embA	1204T>C	Phe402Leu	A	A	A	A	A	A	A	-	A	A	A	A	A	A	A	A	A	A	A	A	A	A	A	A	A	A	A	A	A	A	A	A	A	A	A	A	A	A	A	A	A	A
141965	G	A	missense_variant	MODERATE	embA	1192C>T	Leu398Phe	G	G	G	G	G	G	G	-	G	-	G	G	G	G	G	G	G	G	G	G	G	G	G	G	G	G	G	G	G	G	G	G	G	G	G	G	G	G	G	G	G	G
142265	C	T	missense_variant	MODERATE	embA	892G>A	Ala298Thr	C	C	C	C	C	C	-	C	C	C	C	C	C	C	C	C	-	C	C	C	C	C	C	C	C	C	C	C	C	C	C	C	C	C	C	C	C	C	C	C	C	C
142746	G	C	missense_variant	MODERATE	embA	411C>G	Ser137Arg	G	G	G	G	-	G	-	G	G	-	G	G	G	G	G	G	G	G	G	G	G	G	G	G	G	G	G	G	G	G	G	G	G	G	G	G	G	G	G	G	G	G
142915	G	C	missense_variant	MODERATE	embA	242C>G	Thr81Ser	G	G	G	G	G	G	G	G	G	G	G	G	G	G	G	G	G	G	G	G	G	G	G	G	G	G	G	G	G	G	G	G	G	G	G	G	G	G	G	G	G	G
143526	C	T	intergenic_region	MODIFIER	embA-embC	143526C>T		C	C	C	C	C	C	C	C	C	C	C	C	C	C	C	T	C	T	T	C	T	C	C	C	C	C	T	C	T	C	T	C	T	T	C	T	C	T	T	T	T	T
143753	G	A	intergenic_region	MODIFIER	embA-embC	143753G>A		G	G	G	G	G	G	G	G	G	G	G	G	G	G	G	G	G	G	G	G	G	G	G	G	G	G	G	G	G	G	G	G	G	G	G	G	G	G	G	G	G	G
144213	G	A	missense_variant	MODERATE	embC	3115C>T	Arg1039Cys	G	G	G	G	G	G	G	G	G	G	G	G	G	G	G	G	G	G	G	G	G	G	G	G	G	G	G	G	G	G	G	G	G	G	G	G	G	G	G	G	G	G
146619	C	A	missense_variant	MODERATE	embC	709G>T	Asp237Tyr	C	C	C	C	C	C	C	C	C	C	C	C	C	C	C	C	C	C	C	C	C	C	C	C	C	C	C	C	C	C	C	C	C	C	C	C	C	C	C	C	C	C
146965	C	T	synonymous_variant	LOW	embC	363G>A	Val121Val	C	C	C	C	C	C	C	C	C	-	C	C	C	C	C	C	C	C	C	C	C	C	C	C	C	C	C	C	C	C	C	C	C	C	C	C	C	C	C	C	C	C
148625	G	A	missense_variant	MODERATE	ML0107	734C>T	Thr245Met	G	G	G	A	A	G	G	-	G	-	G	A	G	G	G	G	G	G	G	G	G	G	G	G	G	G	G	G	G	G	G	G	G	G	G	G	G	G	G	G	G	G
149772	G	A	synonymous_variant	LOW	ML0108	354C>T	Ile118Ile	G	G	G	G	G	G	G	G	G	G	G	G	G	G	G	G	G	G	G	G	G	G	G	G	G	G	G	G	G	G	G	G	G	G	G	G	G	G	G	G	G	G
151870	C	G	missense_variant	MODERATE	ML0110	80G>C	Gly27Ala	C	C	C	C	C	C	C	C	C	C	C	C	C	C	C	C	C	C	C	C	C	C	C	C	C	C	C	C	C	C	C	C	-	C	C	C	C	C	C	C	C	C
151958	G	A	intergenic_region	MODIFIER	ML0110-ML0111	151958G>A		G	G	G	G	G	G	G	G	G	G	G	G	G	G	G	G	G	G	G	G	G	G	G	G	G	G	G	G	G	G	G	G	G	G	G	G	G	G	G	G	G	G
152342	C	T	non_coding_transcript_exon_variant	MODIFIER	ML0111	30G>A		C	C	C	C	C	C	C	C	C	C	C	C	C	C	C	C	C	C	C	C	C	C	C	C	C	C	C	C	C	C	C	C	C	C	C	C	C	T	C	C	C	C
152684	T	C	intergenic_region	MODIFIER	ML0111-ML0112	152684T>C		T	T	T	T	T	T	T	T	T	-	T	T	T	T	T	T	T	T	T	T	T	T	T	T	T	T	T	T	T	T	T	T	T	T	T	T	T	T	T	T	T	T
152772	C	T	intergenic_region	MODIFIER	ML0111-ML0112	152772C>T		C	C	C	C	C	C	C	C	C	-	C	C	C	C	C	C	C	C	C	C	C	C	C	C	C	C	C	C	C	C	C	C	C	C	C	C	C	C	C	C	C	C
154593	C	T	missense_variant	MODERATE	ML0114	802G>A	Ala268Thr	C	C	C	C	C	C	C	-	C	C	C	C	C	C	C	C	C	C	C	C	C	C	C	C	C	C	C	C	C	C	C	C	C	C	C	C	C	C	C	C	C	C
156054	C	T	missense_variant	MODERATE	ML0116	1876G>A	Glu626Lys	C	C	C	C	C	C	C	C	C	-	C	C	C	C	C	C	C	C	C	C	C	C	C	C	C	C	C	C	C	C	C	C	C	C	C	C	C	T	C	C	C	C
156147	C	T	missense_variant	MODERATE	ML0116	1783G>A	Val595Ile	C	C	C	C	C	C	C	C	C	C	C	C	C	C	C	C	C	C	C	C	C	C	C	C	C	C	C	C	C	C	C	C	C	C	C	C	C	C	C	C	C	C
156556	G	A	synonymous_variant	LOW	ML0116	1374C>T	Ile458Ile	G	G	G	G	G	G	G	G	G	G	G	G	G	G	G	G	G	G	G	G	G	G	G	G	G	G	G	G	G	G	G	G	G	G	G	G	G	G	G	G	G	G
156641	A	G	missense_variant	MODERATE	ML0116	1289T>C	Ile430Thr	A	A	A	A	A	A	A	A	A	A	A	A	A	A	A	A	A	A	A	A	A	A	A	A	A	A	A	A	A	A	A	A	A	A	A	A	A	A	A	A	A	A
156948	C	T	missense_variant	MODERATE	ML0116	982G>A	Val328Ile	C	C	C	-	-	C	C	T	C	-	C	C	C	C	C	C	C	C	C	C	C	C	C	C	C	C	C	C	C	C	C	C	C	C	C	C	C	C	C	C	C	C
157019	C	A	missense_variant	MODERATE	ML0116	911G>T	Gly304Val	C	C	C	C	C	C	C	-	C	-	C	C	C	C	C	C	C	C	C	C	C	C	C	C	C	C	C	C	C	C	C	C	C	C	C	C	C	C	C	C	C	C
157111	G	C	missense_variant	MODERATE	ML0116	819C>G	His273Gln	G	G	G	G	G	G	G	G	G	G	G	G	G	G	G	G	-	G	G	G	G	G	G	G	G	G	G	G	G	G	G	G	G	G	G	G	G	G	G	G	G	G
157316	A	G	missense_variant	MODERATE	ML0116	614T>C	Val205Ala	A	A	A	A	A	A	A	A	A	A	A	A	A	A	A	G	A	G	G	A	G	A	A	A	A	A	G	A	G	A	G	A	G	G	A	G	A	G	G	G	G	G
157960	C	T	intergenic_region	MODIFIER	ML0116-ML0117	157960C>T		C	C	C	C	C	C	C	C	C	C	C	C	C	C	T	C	C	C	C	C	C	C	C	C	C	C	C	C	C	C	C	C	C	C	C	C	C	C	C	C	C	C
160033	C	T	stop_gained	HIGH	ML0118	227G>A	Trp76*	C	C	C	C	C	C	-	C	C	C	C	C	C	C	C	C	C	C	C	C	C	C	C	C	C	C	C	C	C	C	C	C	C	C	C	C	C	C	C	C	C	C
160576	A	G	synonymous_variant	LOW	lipE	1155T>C	Ser385Ser	A	A	A	A	A	A	A	A	A	-	A	A	A	A	A	A	A	A	A	A	A	A	A	A	A	A	A	A	A	A	A	A	A	A	A	A	A	A	A	A	A	A
161167	G	A	synonymous_variant	LOW	lipE	564C>T	Ala188Ala	G	G	G	G	G	G	G	G	G	G	G	G	G	G	G	G	G	G	G	G	G	G	G	G	G	G	G	G	G	G	G	G	G	G	G	G	G	G	G	G	G	G
161398	C	T	synonymous_variant	LOW	lipE	333G>A	Glu111Glu	C	C	C	C	C	T	C	C	C	C	C	C	C	C	C	C	C	C	C	C	C	C	C	C	C	C	C	C	C	C	C	C	-	C	C	C	C	C	C	C	C	C
161749	C	T	missense_variant	MODERATE	echA1	829G>A	Gly277Arg	C	C	C	C	C	C	-	C	C	C	C	C	C	C	C	C	C	C	C	C	C	C	C	C	C	C	C	C	C	C	C	C	C	C	C	C	C	C	C	C	C	C
163172	C	T	intergenic_region	MODIFIER	echA1-ML0121	163172C>T		C	C	C	C	C	C	C	C	C	C	C	C	C	C	C	C	C	C	C	C	C	C	C	C	C	C	C	C	C	C	C	C	C	C	C	C	C	C	C	C	C	C
163217	A	T	intergenic_region	MODIFIER	echA1-ML0121	163217A>T		A	A	A	A	-	A	A	A	A	A	A	A	A	A	A	A	A	A	A	A	A	A	A	A	A	A	A	A	A	A	A	A	A	A	A	A	A	A	A	A	A	A
163218	A	T	intergenic_region	MODIFIER	echA1-ML0121	163218A>T		A	A	A	A	-	A	A	A	A	A	A	A	A	A	A	A	A	A	A	A	A	A	A	A	A	A	A	A	A	A	A	A	A	A	A	A	A	A	A	A	A	A
163219	A	T	intergenic_region	MODIFIER	echA1-ML0121	163219A>T		A	A	A	A	-	A	A	A	A	A	A	A	A	A	A	A	A	A	A	A	A	A	A	A	A	A	A	A	A	A	A	A	A	A	A	A	A	A	A	A	A	A
163438	C	T	intergenic_region	MODIFIER	echA1-ML0121	163438C>T		C	C	C	C	C	T	C	C	C	C	C	C	C	C	C	C	C	C	C	C	C	C	C	C	C	C	C	C	C	C	C	C	C	C	C	C	C	C	C	C	C	C
164164	G	A	non_coding_transcript_exon_variant	MODIFIER	hisC2	713C>T		G	G	G	G	G	G	G	G	G	G	G	G	G	G	G	G	G	G	G	G	G	G	G	G	G	G	G	G	G	G	G	G	G	G	G	G	G	G	G	G	G	G
164770	G	A	non_coding_transcript_exon_variant	MODIFIER	hisC2	107C>T		G	G	G	G	G	G	G	G	G	G	G	G	G	G	G	G	G	G	G	G	G	G	G	G	G	G	G	G	G	G	G	G	G	G	G	G	G	G	G	G	G	G
164792	C	T	non_coding_transcript_exon_variant	MODIFIER	hisC2	85G>A		C	C	C	C	C	C	C	C	C	C	C	C	C	C	C	C	C	C	C	C	C	C	C	C	C	C	C	C	C	C	C	C	C	C	C	C	C	C	C	C	C	C
165853	C	A	intergenic_region	MODIFIER	argU-ML0123	165853C>A		C	C	C	C	C	C	C	C	C	-	C	C	C	C	A	C	C	C	C	C	C	C	C	C	C	C	C	C	C	C	C	C	C	C	C	C	C	C	C	C	C	C
169215	C	G	intergenic_region	MODIFIER	ML0125-ML0126	169215C>G		C	C	C	C	C	C	C	C	C	C	C	C	C	C	C	C	-	C	C	C	C	C	C	C	C	C	C	C	C	C	C	C	C	C	C	C	C	C	C	C	C	C
169356	C	T	intergenic_region	MODIFIER	ML0125-ML0126	169356C>T		C	C	C	C	C	C	C	C	C	C	C	C	C	C	C	C	C	C	C	C	C	C	C	C	C	C	C	C	C	C	C	C	C	C	C	C	C	C	C	C	C	C
170504	G	C	intergenic_region	MODIFIER	ML0126-ML0127	170504G>C		G	G	G	G	G	G	G	G	G	G	G	G	G	G	G	G	G	G	G	G	G	G	G	G	G	G	G	G	G	G	G	G	G	G	G	G	G	G	G	G	G	G
171625	G	T	missense_variant	MODERATE	ML0128	10G>T	Asp4Tyr	G	G	G	-	-	-	-	-	G	-	G	G	G	G	G	G	-	G	G	G	G	G	G	G	G	G	G	G	G	G	G	G	-	G	G	G	G	G	G	G	G	G
177117	G	A	intergenic_region	MODIFIER	ML0131-fadD29	177117G>A		G	G	G	G	G	G	G	G	G	-	G	G	G	G	G	G	G	G	G	G	G	G	G	G	G	G	G	G	G	G	G	G	G	G	G	G	G	G	G	G	G	G
177506	A	G	missense_variant	MODERATE	fadD29	337A>G	Ser113Gly	A	A	A	A	A	A	A	A	A	A	A	A	A	A	A	A	A	A	A	A	A	A	A	A	A	A	A	A	A	A	A	A	A	A	A	A	A	A	A	A	A	A
178960	C	T	synonymous_variant	LOW	fadD29	1791C>T	Cys597Cys	C	C	C	C	C	C	C	C	C	C	C	C	C	C	C	C	-	C	C	C	C	C	C	C	C	C	C	C	C	C	C	C	C	C	C	C	C	C	C	C	C	C
179289	C	A	synonymous_variant	LOW	ML0133	34C>A	Arg12Arg	C	C	C	C	C	C	-	C	C	C	C	C	C	C	C	C	C	C	C	C	C	C	C	C	C	C	C	C	C	C	C	C	C	C	C	C	C	C	C	C	C	C
179474	G	T	missense_variant	MODERATE	ML0133	219G>T	Leu73Phe	G	G	G	G	G	G	G	G	G	G	G	G	G	G	G	G	G	G	G	G	G	G	G	G	G	G	G	G	G	G	G	G	G	G	G	G	G	G	G	G	G	G
180750	G	A	missense_variant	MODERATE	fadD22	724G>A	Gly242Ser	G	G	G	G	G	G	G	G	G	G	G	G	G	G	G	G	G	G	G	G	G	G	G	G	G	G	G	G	G	G	G	G	G	G	G	G	G	G	G	G	G	G
181217	C	T	synonymous_variant	LOW	fadD22	1191C>T	Asn397Asn	C	C	C	C	C	C	C	C	C	C	C	C	C	C	C	C	C	C	C	C	C	C	C	C	C	C	C	C	C	C	C	C	C	C	C	C	C	C	C	C	C	C
181677	G	A	missense_variant	MODERATE	fadD22	1651G>A	Ala551Thr	G	G	G	G	G	G	G	G	G	G	G	G	G	G	G	G	G	G	G	G	G	G	G	G	G	G	G	G	G	G	G	G	G	G	G	G	G	G	G	G	G	G
182140	T	C	missense_variant	MODERATE	fadD22	2114T>C	Leu705Ser	T	T	T	T	T	T	T	T	T	T	T	T	T	T	T	T	T	T	T	T	T	T	T	T	T	T	T	T	T	T	T	T	T	T	T	T	T	T	T	T	T	T
183139	C	G	missense_variant	MODERATE	ML0135	967C>G	Gln323Glu	C	C	C	C	C	C	C	C	C	C	C	C	C	C	C	C	-	C	C	C	C	C	C	C	C	C	C	C	C	C	C	C	C	C	C	C	C	C	C	C	C	C
183422	C	T	missense_variant	MODERATE	ML0135	1250C>T	Pro417Leu	C	C	C	C	-	C	C	C	C	-	C	C	C	C	C	C	-	C	C	C	C	C	C	C	C	C	C	C	C	C	C	C	C	C	C	C	C	C	C	C	C	C
189355	G	C	synonymous_variant	LOW	mmpL7	2607C>G	Gly869Gly	G	G	G	G	G	G	-	G	G	-	G	G	G	G	G	G	G	G	G	G	G	G	G	G	G	G	G	G	G	G	G	G	G	G	G	G	G	G	G	G	G	G
189413	G	A	missense_variant	MODERATE	mmpL7	2549C>T	Ala850Val	G	G	G	G	G	G	G	G	G	-	G	G	G	G	G	G	G	G	G	G	G	G	G	G	G	G	G	G	G	G	G	G	G	G	G	G	G	G	G	G	G	G
190181	G	A	missense_variant	MODERATE	mmpL7	1781C>T	Ala594Val	G	G	G	G	G	G	G	G	G	G	G	G	G	G	G	G	-	G	G	G	G	G	G	G	G	G	G	G	G	G	G	G	G	G	G	G	G	G	G	G	G	G
191835	T	G	missense_variant	MODERATE	mmpL7	127A>C	Asn43His	T	T	T	T	T	T	T	T	T	T	T	T	T	T	T	T	T	T	T	T	T	T	T	T	T	T	T	T	T	T	T	T	T	T	T	T	T	T	T	T	T	T
191863	C	T	synonymous_variant	LOW	mmpL7	99G>A	Thr33Thr	C	C	C	C	C	C	C	C	C	C	C	C	C	C	C	C	C	C	C	C	C	C	C	C	C	C	C	C	C	C	C	C	-	C	C	C	C	C	C	C	C	C
192862	C	G	synonymous_variant	LOW	fadD28	891G>C	Leu297Leu	C	C	C	C	C	C	-	C	C	C	C	C	C	C	C	C	C	C	C	C	C	C	C	C	C	C	C	C	C	C	C	C	C	C	C	C	C	C	C	C	C	C
193848	C	T	intergenic_region	MODIFIER	fadD28-mas	193848C>T		C	C	C	C	C	C	C	T	C	C	C	C	C	C	C	C	C	C	C	C	C	C	C	C	C	C	C	C	C	C	C	C	C	C	C	C	C	C	C	C	C	C
193963	G	A	intergenic_region	MODIFIER	fadD28-mas	193963G>A		G	G	G	G	G	G	G	G	G	-	G	G	G	G	G	G	G	G	G	G	G	G	G	G	G	G	G	G	G	G	G	G	G	G	G	G	G	G	G	G	G	G
194328	C	T	synonymous_variant	LOW	mas	108C>T	Asn36Asn	C	C	C	C	C	C	C	C	C	C	C	C	C	C	C	C	C	C	C	C	C	C	C	C	C	C	C	C	C	C	C	C	C	C	C	C	C	C	C	C	C	C
195729	G	C	synonymous_variant	LOW	mas	1509G>C	Thr503Thr	G	G	G	G	-	G	G	G	G	-	G	G	G	G	G	G	G	G	G	G	G	G	G	G	G	C	G	G	G	G	G	G	G	G	G	G	G	G	G	G	G	G
196421	C	T	missense_variant	MODERATE	mas	2201C>T	Ser734Phe	C	C	C	C	C	C	C	C	C	-	C	C	C	C	C	C	C	C	C	C	C	C	C	C	C	C	C	C	C	C	C	C	C	C	C	C	C	C	C	C	C	C
197002	C	T	synonymous_variant	LOW	mas	2782C>T	Leu928Leu	C	C	C	C	C	C	C	C	C	-	C	C	C	C	C	C	-	C	C	C	C	C	C	C	C	C	C	C	C	C	C	C	C	C	C	C	C	C	C	C	C	C
198100	G	A	missense_variant	MODERATE	mas	3880G>A	Ala1294Thr	G	G	G	G	G	G	G	G	G	G	G	G	G	G	G	A	G	A	A	G	A	G	G	G	G	G	A	G	A	G	A	G	A	A	G	A	G	A	A	A	A	A
199244	C	A	missense_variant	MODERATE	mas	5024C>A	Thr1675Lys	C	C	C	C	C	C	C	C	C	C	C	C	C	C	C	C	-	C	C	C	C	C	C	C	C	C	C	C	C	C	C	C	C	C	C	C	C	C	C	C	C	C
200439	A	C	synonymous_variant	LOW	mas	6219A>C	Gly2073Gly	A	A	A	A	A	A	A	A	A	A	A	A	A	A	A	A	A	A	A	A	A	A	A	A	A	A	A	A	A	A	A	A	A	A	A	A	A	A	A	A	A	A
200961	C	T	non_coding_transcript_exon_variant	MODIFIER	ML0140	32C>T		C	C	C	C	C	C	C	C	C	C	C	C	C	C	C	C	C	C	C	C	C	C	C	C	C	C	C	C	C	C	C	C	C	C	C	C	C	C	C	C	C	C
201013	G	A	non_coding_transcript_exon_variant	MODIFIER	ML0140	84G>A		G	G	G	G	G	G	G	G	G	G	G	G	G	G	G	G	-	G	G	G	G	G	G	G	G	G	G	G	G	G	G	G	G	G	G	G	G	G	G	G	G	G
201294	A	T	non_coding_transcript_exon_variant	MODIFIER	ML0140	365A>T		A	A	A	A	A	A	A	A	A	A	A	A	A	A	A	A	A	T	A	A	A	A	A	A	A	A	A	A	A	A	A	A	A	A	A	A	A	A	A	A	A	A
201879	G	C	intergenic_region	MODIFIER	ML0140-ML0141	201879G>C		G	G	G	G	G	G	-	G	G	G	G	G	G	G	G	G	-	G	G	G	G	G	G	G	G	G	G	G	G	G	G	G	G	G	G	G	G	G	G	G	G	G
203057	G	A	intergenic_region	MODIFIER	ML0141-ML0142	203057G>A		G	G	G	G	G	G	G	G	G	-	G	G	G	G	G	G	G	G	G	G	G	G	G	G	G	G	G	G	G	G	G	G	G	G	G	G	G	G	G	G	G	G
208707	C	A	intergenic_region	MODIFIER	ML0146-ML0147	208707C>A		C	C	C	C	C	C	C	C	C	-	C	C	C	C	C	C	C	C	C	C	C	C	C	C	C	C	C	C	C	C	C	C	C	C	C	C	C	C	C	C	C	C
210429	C	T	non_coding_transcript_exon_variant	MODIFIER	ML0149	92C>T		C	C	C	C	C	C	C	C	C	C	C	C	C	C	C	C	C	C	C	C	C	C	C	C	C	C	C	C	C	C	C	C	C	C	C	C	C	C	C	C	C	C
210698	G	C	non_coding_transcript_exon_variant	MODIFIER	ML0149	361G>C		G	G	G	G	G	-	G	G	G	G	G	G	G	G	G	G	G	G	G	G	G	G	G	G	G	G	G	G	G	G	G	G	G	G	G	G	G	G	G	G	G	G
211064	C	T	intergenic_region	MODIFIER	ML0149-pgi	211064C>T		C	C	C	C	C	C	C	C	C	C	C	C	C	C	C	C	C	C	C	C	C	C	C	C	C	C	C	C	C	C	C	C	C	C	C	C	C	C	C	C	C	C
213347	C	T	missense_variant	MODERATE	ML0151	146G>A	Arg49Gln	C	C	C	C	C	C	C	C	C	C	C	C	C	C	C	C	-	C	C	C	C	C	C	C	C	C	C	C	C	C	C	C	C	C	C	C	C	C	C	C	C	C
213387	T	C	missense_variant	MODERATE	ML0151	106A>G	Ile36Val	T	T	T	T	T	T	T	T	T	T	T	T	T	T	T	T	T	T	T	T	T	T	T	T	T	T	T	T	T	T	T	T	T	T	T	T	T	T	T	T	T	T
213601	A	G	intergenic_region	MODIFIER	ML0151-ML0152	213601A>G		A	A	A	A	A	A	A	A	A	-	A	A	A	A	A	A	A	A	A	A	A	A	A	A	A	A	A	A	A	A	A	A	A	A	A	A	G	A	A	A	A	A
214937	G	T	missense_variant	MODERATE	uvrD	666G>T	Gln222His	G	G	G	G	G	G	G	G	G	G	G	G	G	G	G	G	G	G	G	G	G	G	G	G	G	G	G	G	G	G	G	G	G	G	G	G	G	G	G	G	G	G
215342	C	T	synonymous_variant	LOW	uvrD	1071C>T	Ala357Ala	C	C	C	C	C	C	C	C	C	C	C	C	C	C	C	C	C	C	C	C	C	C	C	C	C	C	C	C	C	C	C	C	C	C	C	C	C	C	C	C	C	C
215690	G	C	synonymous_variant	LOW	uvrD	1419G>C	Ala473Ala	G	G	G	G	G	G	G	G	G	G	G	G	G	G	G	G	G	G	G	G	G	G	G	G	G	G	G	G	G	G	G	G	G	G	G	G	G	G	G	G	G	G
216170	T	C	synonymous_variant	LOW	uvrD	1899T>C	Gly633Gly	T	T	T	T	T	T	T	T	T	-	T	T	T	T	T	T	T	T	T	T	T	T	T	T	T	T	T	T	T	T	T	T	T	T	T	T	T	T	T	T	T	T
216782	G	A	intergenic_region	MODIFIER	uvrD-ML0154	216782G>A		G	G	G	G	G	G	G	G	G	G	G	G	G	G	G	G	G	G	G	G	G	G	G	G	G	G	G	G	G	G	G	G	G	G	G	G	G	G	G	G	G	G
217051	G	T	intergenic_region	MODIFIER	uvrD-ML0154	217051G>T		G	G	G	G	G	G	G	G	G	G	G	G	G	G	G	G	G	G	G	G	G	G	G	G	G	G	G	G	G	G	G	G	G	G	G	G	G	G	G	G	G	G
217397	C	T	missense_variant	MODERATE	ML0154	765G>A	Met255Ile	C	C	C	C	C	C	C	C	C	C	C	C	C	C	C	C	C	C	C	C	C	C	C	C	C	C	C	C	C	C	C	C	C	C	C	C	C	C	C	C	C	C
217652	G	A	synonymous_variant	LOW	ML0154	510C>T	Pro170Pro	G	G	G	G	G	G	G	G	G	-	G	G	G	G	G	G	-	G	G	G	G	G	G	G	G	G	G	G	G	G	G	G	G	G	G	G	G	G	G	G	G	G
218555	C	T	missense_variant	MODERATE	sucC	98C>T	Thr33Ile	C	C	C	C	C	C	C	C	C	-	C	C	C	C	C	C	C	C	C	C	C	C	C	C	C	C	C	C	C	C	C	C	C	C	C	C	C	C	C	C	C	C
219331	A	C	missense_variant	MODERATE	sucC	874A>C	Ile292Leu	A	A	A	A	A	A	A	A	A	-	A	A	A	A	A	A	-	A	A	A	A	A	A	A	A	A	A	A	A	A	A	A	A	A	A	A	A	A	A	A	A	A
219873	A	G	missense_variant	MODERATE	sucD	215A>G	Asn72Ser	A	A	A	A	A	A	A	A	A	A	A	A	A	A	A	A	-	A	A	A	A	A	A	A	A	A	A	A	A	A	A	A	A	A	A	A	A	A	A	A	A	A
221662	C	A	missense_variant	MODERATE	ML0158	6C>A	His2Gln	C	C	C	C	C	C	C	C	C	C	C	C	C	C	C	C	C	C	C	C	C	C	C	C	C	C	C	C	C	C	C	C	C	C	C	C	C	C	C	C	C	C
222056	G	A	missense_variant	MODERATE	ML0158	400G>A	Ala134Thr	G	G	G	G	G	G	G	G	G	-	G	G	G	G	G	G	-	G	G	G	G	G	G	G	G	G	G	G	G	G	G	G	G	G	G	G	G	G	G	G	G	G
222501	G	A	missense_variant	MODERATE	ML0158	845G>A	Gly282Asp	G	G	G	G	G	G	G	G	G	-	G	G	G	G	G	G	G	G	G	G	G	G	G	G	G	G	G	G	G	G	G	G	G	G	G	G	G	G	G	G	G	G
223657	C	T	synonymous_variant	LOW	ML0159	1008C>T	Ser336Ser	C	C	T	C	C	C	-	C	C	C	C	C	C	C	C	C	-	C	C	C	C	C	C	C	C	C	C	C	C	C	C	C	C	C	C	C	C	C	C	C	C	C
224974	C	A	missense_variant	MODERATE	purH	359C>A	Thr120Lys	C	C	C	C	C	C	C	C	C	C	C	C	C	C	C	C	C	C	C	C	C	C	C	C	C	C	C	C	C	C	C	C	C	C	C	C	C	C	C	C	C	C
225249	G	A	missense_variant	MODERATE	purH	634G>A	Ala212Thr	G	G	G	G	G	G	-	G	G	G	G	G	G	G	G	G	-	G	G	G	G	G	G	G	G	G	G	G	G	G	G	G	G	G	G	G	G	G	G	G	G	G
225796	C	A	missense_variant	MODERATE	purH	1181C>A	Thr394Lys	C	C	C	C	C	C	C	C	C	-	C	C	C	C	C	C	C	C	C	C	C	C	A	C	A	C	C	C	C	C	C	C	C	C	C	C	C	C	C	C	C	C
226896	T	G	intergenic_region	MODIFIER	purH-ML0162	226896T>G		T	T	T	T	T	T	T	T	T	T	T	T	T	T	T	T	T	T	T	T	T	T	T	T	T	T	T	T	T	T	T	T	-	T	T	T	T	T	T	T	T	T
227077	A	G	synonymous_variant	LOW	ML0162	210T>C	His70His	A	A	A	A	A	A	A	A	A	A	A	A	A	A	A	A	A	A	A	A	A	A	A	A	A	A	A	A	A	A	A	A	A	A	A	A	A	A	A	A	A	A
227221	C	T	missense_variant	MODERATE	ML0162	66G>A	Met22Ile	C	C	C	C	C	C	C	C	C	C	C	C	C	C	C	T	C	T	T	C	T	C	C	C	C	C	T	C	T	C	T	C	T	T	C	T	C	T	T	T	T	T
227730	G	A	intergenic_region	MODIFIER	ML0162-ML0163	227730G>A		G	G	G	G	G	G	G	G	G	-	G	G	G	G	G	G	G	G	G	G	G	G	G	G	G	G	G	G	G	G	G	G	G	G	G	G	G	G	G	G	G	G
227930	G	A	intergenic_region	MODIFIER	ML0162-ML0163	227930G>A		G	G	G	G	G	G	G	G	G	G	G	G	G	G	G	G	-	G	G	G	G	G	G	G	G	G	G	G	G	G	G	G	G	G	G	G	G	G	G	G	G	G
227998	C	T	intergenic_region	MODIFIER	ML0162-ML0163	227998C>T		C	C	C	C	C	C	C	C	C	C	C	C	C	C	C	C	C	C	C	C	C	C	C	C	C	C	C	C	C	C	C	C	C	C	C	C	C	C	C	C	C	C
228145	G	A	intergenic_region	MODIFIER	ML0162-ML0163	228145G>A		G	G	G	G	G	G	G	G	G	G	G	G	G	G	G	G	G	G	G	G	G	G	G	G	G	G	G	G	G	G	G	G	G	G	G	G	G	G	G	G	G	G
228261	C	T	intergenic_region	MODIFIER	ML0162-ML0163	228261C>T		C	C	C	C	C	C	C	C	C	C	C	C	C	C	C	C	C	C	C	C	C	C	C	C	C	C	C	C	C	C	C	C	C	C	C	C	C	C	C	C	C	C
228773	T	G	non_coding_transcript_exon_variant	MODIFIER	ML0163	113T>G		T	T	T	T	T	G	T	T	T	T	T	T	T	T	T	T	T	T	T	T	T	T	T	T	T	T	T	T	T	T	T	T	T	T	T	T	T	T	T	T	T	T
229634	G	A	non_coding_transcript_exon_variant	MODIFIER	fadE13	6G>A		G	-	-	-	-	-	-	G	G	-	G	-	G	G	G	G	G	G	G	G	G	G	G	G	G	G	G	G	G	G	G	G	-	G	G	G	G	G	G	G	-	G
229635	G	C	non_coding_transcript_exon_variant	MODIFIER	fadE13	7G>C		G	G	-	-	-	-	-	G	G	-	G	-	G	G	G	G	G	G	G	G	G	G	G	G	G	G	G	G	G	G	G	G	-	G	G	G	G	G	G	G	-	G
229637	G	C	non_coding_transcript_exon_variant	MODIFIER	fadE13	9G>C		G	G	-	-	-	-	-	G	G	-	G	-	G	G	G	G	G	G	G	G	G	G	G	G	G	G	G	G	G	G	G	G	-	G	-	G	G	G	G	G	-	G
230575	G	T	non_coding_transcript_exon_variant	MODIFIER	accD2	30G>T		G	G	G	G	G	G	G	G	G	G	G	G	G	G	G	G	G	G	G	G	G	G	G	G	G	G	G	G	G	G	G	G	G	G	G	G	G	G	G	G	G	G
233200	C	G	non_coding_transcript_exon_variant	MODIFIER	accA2	1529C>G		C	C	C	C	C	C	C	C	C	C	C	C	C	C	C	C	C	C	C	C	C	C	C	C	C	C	C	C	C	C	C	C	C	C	C	C	C	C	C	C	C	C
233483	G	A	non_coding_transcript_exon_variant	MODIFIER	fadE12	35G>A		G	G	G	G	G	A	-	G	G	G	G	G	G	G	G	G	G	G	G	G	G	G	G	G	G	G	G	G	G	G	G	G	G	G	G	G	G	G	G	G	G	G
233893	G	A	non_coding_transcript_exon_variant	MODIFIER	fadE12	445G>A		G	G	G	G	G	G	G	G	G	-	G	G	G	G	G	G	-	G	G	G	G	G	G	G	G	G	G	G	G	G	G	G	G	G	G	G	G	G	G	G	G	G
235022	C	T	synonymous_variant	LOW	ML0169	91C>T	Leu31Leu	C	C	C	C	C	C	C	C	C	C	C	C	C	C	C	C	-	C	C	C	C	C	C	C	C	C	C	C	C	C	C	C	C	C	C	C	C	C	C	C	C	C
236382	G	T	intergenic_region	MODIFIER	ML0170-ML0171	236382G>T		G	G	G	G	G	G	G	G	G	G	G	G	G	G	G	G	G	G	G	G	G	G	G	G	G	G	G	G	G	G	G	G	G	G	G	G	G	G	G	G	G	G
236436	C	T	intergenic_region	MODIFIER	ML0170-ML0171	236436C>T		C	C	C	C	C	C	C	C	C	C	C	C	C	C	C	C	C	C	C	C	C	C	C	C	C	C	C	C	C	C	C	C	C	C	C	C	C	C	C	C	C	C
236447	C	T	intergenic_region	MODIFIER	ML0170-ML0171	236447C>T		C	C	C	C	C	C	C	C	C	C	C	C	C	C	C	C	C	C	C	C	C	C	C	C	C	C	C	C	C	C	C	C	C	C	C	C	C	T	C	C	C	C
237036	G	A	non_coding_transcript_exon_variant	MODIFIER	ML0171	423G>A		G	G	G	G	G	G	-	G	G	-	G	G	G	G	G	G	G	G	G	G	G	G	G	G	G	G	G	G	G	G	G	G	G	G	G	G	G	G	G	G	G	G
237902	G	T	non_coding_transcript_exon_variant	MODIFIER	ML0172	294G>T		G	G	G	G	G	G	G	G	G	G	G	G	G	G	G	G	G	G	G	G	G	G	G	G	G	G	G	G	G	G	G	G	G	G	G	G	G	G	G	G	G	G
239494	C	T	intergenic_region	MODIFIER	ML0172-rpmF	239494C>T		C	C	C	C	C	C	C	-	C	C	C	C	C	C	C	C	C	C	C	C	C	C	C	C	C	C	C	C	C	C	C	C	C	C	C	C	C	C	C	C	C	C
240490	C	T	intergenic_region	MODIFIER	rpmF-ML0174	240490C>T		C	C	C	C	C	C	C	C	C	C	C	C	C	C	C	C	-	C	C	C	C	C	C	C	C	C	C	C	C	C	C	C	C	C	C	C	C	C	C	C	C	C
241890	C	T	missense_variant	MODERATE	ML0175	674C>T	Ala225Val	C	C	C	C	C	C	C	-	C	C	C	C	C	C	C	C	-	C	C	C	C	C	C	C	C	C	C	C	C	C	C	C	C	C	C	C	C	C	C	C	C	C
242035	G	A	synonymous_variant	LOW	ML0175	819G>A	Ala273Ala	G	G	G	G	G	G	G	G	G	-	G	G	G	G	G	G	G	G	G	G	G	G	G	G	G	G	G	G	G	G	G	G	G	G	G	G	G	G	G	G	G	G
242535	G	T	missense_variant	MODERATE	ML0175	1319G>T	Gly440Val	G	G	G	G	G	G	-	G	G	-	G	G	G	G	G	G	G	G	G	T	G	G	G	G	G	G	G	G	G	G	G	G	G	G	G	G	G	G	G	G	G	G
243814	C	T	missense_variant	MODERATE	ML0176	761C>T	Ala254Val	C	C	C	C	C	C	C	C	C	C	C	C	C	C	C	T	C	T	T	C	T	C	C	C	C	C	T	C	T	C	T	C	T	T	C	T	C	T	T	T	T	T
245137	T	C	missense_variant	MODERATE	mscL	115A>G	Ile39Val	T	T	T	T	T	T	T	T	T	T	T	T	T	T	T	T	T	T	T	T	T	T	T	T	T	T	T	C	T	T	T	T	-	T	T	T	T	T	T	T	T	T
245677	C	T	non_coding_transcript_exon_variant	MODIFIER	ML0179	307G>A		C	C	C	C	C	C	C	C	C	C	C	C	C	C	C	C	C	C	C	C	C	C	C	C	C	C	C	C	C	C	C	C	C	C	C	C	C	C	C	C	C	C
246415	G	T	intergenic_region	MODIFIER	ML0180-ML0181	246415G>T		G	G	G	G	G	G	G	G	G	-	G	G	G	G	G	G	G	T	G	G	T	G	G	G	G	G	T	G	G	G	G	G	G	T	G	G	G	G	G	T	G	G
248743	C	T	synonymous_variant	LOW	moeA	642C>T	Asp214Asp	C	C	C	C	C	C	C	-	C	C	C	C	C	C	C	C	C	C	C	C	C	C	C	C	C	C	C	C	C	C	C	C	C	C	C	C	C	C	C	C	C	C
249655	C	T	synonymous_variant	LOW	rimJ	249C>T	Arg83Arg	C	C	C	C	C	C	-	C	C	-	C	C	C	C	C	C	C	C	C	C	C	C	C	C	C	C	C	C	C	C	C	C	C	C	C	C	C	C	C	C	C	C
250350	G	A	missense_variant	MODERATE	ML0185	130G>A	Val44Met	G	G	G	G	G	G	G	G	G	G	G	G	G	G	G	G	G	G	G	G	G	G	G	G	G	G	G	G	G	G	G	G	G	G	G	G	G	G	G	G	G	G
250837	C	T	missense_variant	MODERATE	ML0185	617C>T	Thr206Ile	C	C	C	C	C	C	C	C	C	-	C	C	C	C	C	C	C	C	C	C	C	C	C	C	C	C	C	C	C	C	C	C	C	C	C	C	C	C	C	C	C	C
252460	G	A	intergenic_region	MODIFIER	ML0186-ML0187	252460G>A		G	G	G	G	G	G	G	G	G	G	G	G	G	G	G	G	G	G	G	G	G	G	G	G	G	G	G	G	G	G	G	G	G	G	G	G	G	G	G	G	G	G
252571	A	G	intergenic_region	MODIFIER	ML0186-ML0187	252571A>G		A	A	A	A	A	A	A	A	A	A	A	A	A	A	A	A	A	A	A	A	A	A	A	A	A	A	A	A	G	A	A	A	A	A	A	A	A	A	A	A	A	A
253200	C	T	synonymous_variant	LOW	ML0187	543C>T	Val181Val	C	C	C	C	C	C	C	C	C	C	C	C	C	C	C	C	C	C	C	C	C	C	C	C	C	C	C	C	C	C	C	C	C	C	C	C	C	C	C	C	C	C
253483	G	C	missense_variant	MODERATE	ML0187	826G>C	Ala276Pro	G	G	G	G	G	G	G	G	G	G	G	G	G	G	G	G	C	G	G	G	G	G	G	G	G	G	G	G	G	G	G	G	G	G	G	G	G	G	G	G	G	G
253623	C	T	synonymous_variant	LOW	ML0187	966C>T	Val322Val	C	C	C	C	C	C	T	C	C	C	C	C	C	C	C	C	C	C	C	C	C	T	C	C	C	C	C	C	C	C	C	T	C	C	C	C	C	C	C	C	C	C
254429	G	C	non_coding_transcript_exon_variant	MODIFIER	ML0189	33G>C		G	G	G	G	G	G	G	G	G	G	G	G	G	G	G	G	G	G	G	G	G	G	G	G	G	G	G	G	G	G	G	G	G	G	G	G	G	G	G	G	G	G
254545	A	G	non_coding_transcript_exon_variant	MODIFIER	ML0189	149A>G		A	A	A	A	A	A	A	A	A	A	A	A	A	A	A	A	A	A	A	A	A	A	A	A	A	A	A	A	A	A	A	A	A	A	A	A	A	A	A	A	A	A
255186	T	G	missense_variant	MODERATE	ML0190	557A>C	Lys186Thr	T	T	T	T	T	T	T	T	T	-	T	T	T	T	T	T	T	T	T	T	T	T	T	T	T	T	T	T	T	T	T	T	T	T	T	T	T	T	T	T	T	T
256688	C	T	non_coding_transcript_exon_variant	MODIFIER	arcA	810C>T		C	C	C	C	C	C	C	C	C	C	C	C	C	C	C	C	C	C	C	C	C	C	C	C	C	C	C	C	C	C	C	C	C	C	C	C	C	C	C	C	C	C
256915	G	C	intergenic_region	MODIFIER	arcA-ML0192	256915G>C		G	G	G	G	G	G	G	G	G	G	G	G	G	G	G	G	G	G	G	G	G	G	G	G	G	G	G	G	G	G	G	G	G	G	G	G	G	G	G	G	G	G
257492	C	A	missense_variant	MODERATE	ML0192	1076G>T	Cys359Phe	C	C	C	C	C	C	C	C	C	-	C	C	C	C	C	C	C	C	C	C	C	C	C	C	C	C	C	C	C	C	C	C	-	C	C	C	C	C	C	C	C	C
258100	G	A	synonymous_variant	LOW	ML0192	468C>T	Phe156Phe	G	G	-	G	G	G	G	G	G	A	G	G	G	G	G	G	G	G	G	G	G	G	G	G	G	G	G	G	G	G	G	G	G	G	G	G	G	G	G	G	G	G
258583	C	T	intergenic_region	MODIFIER	ML0192-ML0193	258583C>T		C	C	C	C	C	C	C	C	C	C	C	C	C	C	C	C	C	C	C	C	C	C	C	C	C	C	C	C	C	C	C	C	C	C	C	C	C	C	C	C	C	C
261744	C	T	non_coding_transcript_exon_variant	MODIFIER	ML0195	577G>A		C	C	C	C	C	C	C	C	C	-	C	C	C	C	C	C	C	C	C	C	C	C	C	C	C	C	C	C	C	C	C	C	C	C	C	C	C	C	C	C	C	C
262178	G	A	non_coding_transcript_exon_variant	MODIFIER	ML0195	143C>T		G	G	G	G	G	G	G	G	G	G	G	G	G	G	G	G	-	G	G	G	G	G	G	G	G	G	G	G	G	G	G	G	G	G	G	G	G	G	G	G	G	G
263398	G	A	non_coding_transcript_exon_variant	MODIFIER	ML0197	1163C>T		G	G	G	G	G	G	G	G	G	G	G	G	G	G	G	G	G	G	G	G	G	G	G	G	G	G	G	G	G	G	G	G	G	G	G	G	G	G	G	G	G	G
263815	C	T	non_coding_transcript_exon_variant	MODIFIER	ML0197	746G>A		C	C	C	C	C	C	C	C	C	C	C	C	C	C	T	C	C	C	C	C	C	C	C	C	C	C	C	C	C	C	C	C	C	C	C	C	C	C	C	C	C	C
263836	G	T	non_coding_transcript_exon_variant	MODIFIER	ML0197	725C>A		G	G	G	G	G	G	G	G	G	G	G	G	G	G	G	G	G	G	G	G	G	G	G	G	G	G	G	G	G	G	G	G	G	G	G	G	G	G	G	G	G	G
264155	C	T	non_coding_transcript_exon_variant	MODIFIER	ML0197	406G>A		C	C	C	C	C	C	C	C	C	C	C	C	C	C	C	C	C	C	C	C	C	C	C	C	C	C	C	C	C	C	C	C	C	C	C	C	C	C	C	C	T	T
264501	A	C	non_coding_transcript_exon_variant	MODIFIER	ML0197	60T>G		A	C	C	C	C	C	C	C	C	-	C	C	C	C	C	C	-	C	C	C	C	C	C	C	C	C	C	C	C	C	C	C	C	C	C	C	C	C	C	C	C	C
264623	G	A	intergenic_region	MODIFIER	ML0197-cspA	264623G>A		G	G	-	A	A	G	G	G	A	-	G	A	G	G	G	G	G	G	G	G	G	G	G	G	G	G	G	G	G	G	G	G	G	G	G	G	G	G	G	G	G	G
266161	C	T	synonymous_variant	LOW	topA	129C>T	Ser43Ser	C	C	C	C	C	C	C	C	C	-	C	C	C	C	C	C	C	C	C	C	C	C	C	C	C	C	C	C	C	C	C	C	C	C	C	C	C	C	C	C	C	C
267448	C	T	synonymous_variant	LOW	topA	1416C>T	Thr472Thr	C	C	C	C	C	C	C	-	C	C	C	C	C	C	C	C	C	C	C	C	C	C	C	C	C	C	C	C	C	C	C	C	C	C	C	C	C	C	C	C	C	C
268036	G	A	synonymous_variant	LOW	topA	2004G>A	Leu668Leu	G	G	G	G	G	G	G	G	G	-	G	G	G	G	G	G	G	G	G	G	G	G	G	G	G	G	G	G	G	G	G	G	G	G	G	G	G	G	G	G	G	G
268619	A	G	missense_variant	MODERATE	topA	2587A>G	Thr863Ala	A	A	A	A	A	A	A	A	A	-	A	A	A	A	A	A	A	A	A	A	A	A	A	A	A	A	A	A	A	A	A	A	A	A	A	A	A	A	A	A	A	A
269403	C	A	synonymous_variant	LOW	ML0201	1047G>T	Leu349Leu	C	C	C	C	C	C	C	-	C	-	C	C	C	C	C	C	C	C	C	C	C	C	C	C	C	C	C	C	C	C	C	C	C	C	C	C	C	C	C	C	C	C
270296	G	T	missense_variant	MODERATE	ML0201	154C>A	Pro52Thr	G	G	G	G	G	G	G	G	G	G	T	G	G	G	G	G	G	G	G	G	G	G	G	G	G	G	G	G	G	G	G	G	-	G	G	G	G	G	G	G	G	G
270682	T	C	synonymous_variant	LOW	ML0202	78T>C	Arg26Arg	T	T	T	C	-	T	-	T	T	-	T	C	T	T	T	T	T	T	T	T	T	T	T	T	T	T	T	T	T	T	T	T	-	T	T	T	T	T	T	T	T	T
271305	G	A	missense_variant	MODERATE	ML0202	701G>A	Arg234Gln	G	G	G	G	G	G	G	-	G	-	G	G	G	G	G	A	-	G	A	G	G	G	G	G	G	G	G	G	G	G	G	G	G	G	G	G	G	G	G	G	G	G
272679	C	A	intergenic_region	MODIFIER	thrU-ML0203	272679C>A		C	C	C	C	C	C	C	C	C	C	C	C	C	C	C	C	C	C	C	C	C	C	C	C	C	C	C	C	C	C	C	C	C	C	C	C	C	C	C	C	C	C
273014	C	G	intergenic_region	MODIFIER	thrU-ML0203	273014C>G		C	C	C	C	C	C	C	C	C	-	C	C	C	C	C	C	C	C	C	C	C	C	C	C	C	C	C	C	C	C	C	C	C	C	C	C	C	C	C	C	C	C
274727	G	A	synonymous_variant	LOW	ML0203	273C>T	Ile91Ile	G	G	G	G	G	G	G	G	G	-	G	G	G	G	G	G	G	G	G	G	G	G	G	G	G	G	G	G	G	G	G	G	G	G	G	G	G	G	A	G	G	G
274736	C	T	synonymous_variant	LOW	ML0203	264G>A	Val88Val	C	C	C	C	C	C	C	C	C	-	C	C	C	C	C	C	C	C	C	C	C	C	C	C	C	C	C	C	C	C	C	C	C	C	C	C	C	C	C	C	C	C
276794	G	A	synonymous_variant	LOW	ML0205	984C>T	Val328Val	G	G	G	G	G	G	G	G	G	G	G	G	G	G	G	G	G	G	G	G	G	G	G	G	G	G	G	G	G	G	G	G	G	G	G	G	G	G	G	G	G	G
277449	G	A	missense_variant	MODERATE	ML0205	329C>T	Ala110Val	G	G	G	G	G	G	G	G	G	G	G	G	G	G	G	G	G	G	G	G	G	G	G	G	G	G	G	G	G	G	G	G	G	G	G	G	G	G	G	G	G	G
278610	T	C	non_coding_transcript_exon_variant	MODIFIER	ML0206	667T>C		T	T	T	T	T	T	T	T	T	-	T	T	T	T	T	T	T	T	T	T	T	T	T	T	T	T	T	T	T	T	T	T	T	T	T	T	T	T	T	T	T	T
278888	T	A	non_coding_transcript_exon_variant	MODIFIER	ML0206	945T>A		T	T	T	T	T	T	T	T	T	T	T	T	T	T	T	T	T	T	T	T	T	T	T	T	T	T	T	T	T	T	T	T	T	T	T	T	T	T	T	T	T	T
283276	G	A	missense_variant	MODERATE	ML0211	1120G>A	Ala374Thr	G	G	G	G	-	G	-	G	G	-	G	G	G	G	G	G	G	G	G	G	G	G	G	G	G	G	G	G	G	G	G	G	G	G	G	G	G	G	G	G	G	G
284255	G	A	non_coding_transcript_exon_variant	MODIFIER	ML0212	717G>A		G	G	G	G	G	G	G	G	G	G	G	G	G	G	G	G	G	G	G	G	G	G	G	G	G	G	G	G	G	G	G	G	G	G	G	G	G	G	G	G	G	G
285805	G	A	synonymous_variant	LOW	hpt	222G>A	Val74Val	G	G	G	G	G	G	G	G	G	G	G	G	G	G	G	G	G	G	G	G	G	G	G	G	G	G	G	G	G	G	G	G	G	G	G	G	G	G	G	G	G	G
286139	G	C	missense_variant	MODERATE	hpt	556G>C	Val186Leu	G	G	G	G	G	G	G	G	G	-	G	G	G	G	G	G	G	G	G	G	G	G	G	G	G	G	G	G	G	G	G	G	G	G	G	G	G	G	G	G	G	G
286608	C	T	non_coding_transcript_exon_variant	MODIFIER	ML0215	67G>A		C	C	C	C	C	C	C	C	C	C	C	C	C	C	C	C	C	C	C	C	C	C	C	C	C	C	C	C	C	C	C	C	C	C	C	C	T	C	C	C	C	C
287124	G	A	non_coding_transcript_exon_variant	MODIFIER	ML0216	179C>T		G	G	G	G	G	G	G	G	G	G	G	G	G	G	G	G	G	G	G	G	G	G	G	G	G	G	G	G	G	G	G	G	G	G	G	G	G	G	G	G	G	G
287592	G	C	intergenic_region	MODIFIER	ML0216-ML0217	287592G>C		G	G	G	G	G	G	G	G	G	G	G	G	G	G	G	G	G	G	G	G	G	G	G	G	G	G	G	G	G	G	G	G	G	G	G	G	G	G	G	G	G	G
287929	C	T	intergenic_region	MODIFIER	ML0216-ML0217	287929C>T		C	C	C	C	C	C	C	C	C	C	C	C	C	C	C	C	C	C	C	C	C	C	C	C	C	C	C	C	C	C	C	C	C	C	C	C	C	C	C	C	C	C
288729	C	T	synonymous_variant	LOW	ML0217	52C>T	Leu18Leu	C	C	C	C	C	C	C	C	C	C	C	C	C	C	C	C	C	C	C	C	C	C	C	C	C	C	C	C	C	C	C	C	C	C	C	C	C	C	C	C	C	C
289455	G	A	intergenic_region	MODIFIER	ML0217-ML0218	289455G>A		G	G	G	G	G	G	G	G	G	G	G	G	G	G	G	G	G	G	G	G	G	G	G	G	G	G	G	G	G	G	G	G	G	G	G	G	G	G	G	G	G	G
289884	G	C	missense_variant	MODERATE	ML0218	332C>G	Thr111Ser	G	G	G	G	G	G	G	G	G	G	G	G	G	G	G	G	G	G	G	G	G	G	G	G	G	G	G	G	G	G	G	G	G	G	G	G	G	G	G	G	G	G
290076	C	T	missense_variant	MODERATE	ML0218	140G>A	Gly47Glu	C	C	C	C	C	C	C	C	C	C	C	C	C	C	C	C	C	C	C	C	C	C	C	C	C	C	C	C	C	C	C	C	C	C	C	C	C	C	C	C	C	C
290138	G	A	synonymous_variant	LOW	ML0218	78C>T	Gly26Gly	G	G	G	G	G	G	-	G	G	G	G	G	G	G	G	G	G	G	G	G	G	G	G	G	G	G	G	G	G	G	G	G	G	G	G	G	G	G	G	G	G	G
293012	C	T	non_coding_transcript_exon_variant	MODIFIER	ML0221	342G>A		C	C	C	C	C	T	C	C	C	-	C	C	C	C	C	C	C	C	C	C	C	C	C	C	C	C	C	C	C	C	C	C	C	C	C	C	C	C	C	C	C	C
294310	G	C	synonymous_variant	LOW	ftsH	618G>C	Gly206Gly	G	G	G	G	G	G	G	-	G	-	G	G	G	G	G	G	G	G	G	G	G	G	G	G	G	G	G	G	G	G	G	G	-	G	G	G	G	G	G	G	G	G
295941	C	T	missense_variant	MODERATE	ftsH	2249C>T	Pro750Leu	C	C	C	C	-	C	C	C	C	-	C	C	C	C	C	C	C	C	C	C	C	C	C	C	C	C	C	C	C	C	C	C	C	C	C	C	C	C	C	C	C	C
296853	C	G,T	missense_variant;missense_variant	MODERATE;MODERATE	folP	158C>G;158C>T	Thr53Ser;Thr53Ile	C	C	C	C	-	C	C	C	C	-	C	C	C	T	C	C	C	C	C	C	C	C	C	C	C	C	C	C	C	C	C	C	C	C	C	C	C	C	C	C	C	C
296854	C	A	synonymous_variant	LOW	folP	159C>A	Thr53Thr	C	C	C	C	-	C	C	C	C	C	C	C	C	C	C	C	C	C	C	C	C	C	C	C	C	C	C	C	C	C	C	C	C	C	C	C	C	C	C	C	C	C
296859	C	G,T	missense_variant;missense_variant	MODERATE;MODERATE	folP	164C>G;164C>T	Pro55Arg;Pro55Leu	C	C	C	C	C	C	C	T	C	-	C	G	C	C	T	C	-	C	C	C	C	C	C	C	C	C	C	C	C	C	C	C	C	C	C	C	C	C	C	C	C	C
297128	A	C	missense_variant	MODERATE	folP	433A>C	Asn145His	A	A	A	A	A	A	A	A	A	A	A	A	A	A	A	A	-	A	A	A	A	A	A	A	A	A	A	A	A	A	A	A	A	A	A	A	A	A	A	A	A	A
298572	A	G	synonymous_variant	LOW	ML0227	57A>G	Val19Val	A	G	G	G	G	G	-	G	G	G	G	G	A	G	G	G	G	G	G	G	G	G	G	G	G	G	G	G	G	G	G	G	G	G	G	G	G	G	G	G	G	G
302347	C	A	synonymous_variant	LOW	panC	885C>A	Gly295Gly	C	C	C	A	A	C	C	C	C	A	C	A	C	C	C	C	-	C	C	C	C	C	C	C	C	C	C	C	C	C	C	C	C	C	C	C	C	C	C	C	C	C
303801	A	G	missense_variant	MODERATE	lysS	62A>G	Asp21Gly	A	A	A	A	A	A	A	A	A	A	A	A	A	A	A	A	A	A	A	A	A	A	A	A	A	A	A	A	A	A	A	A	A	A	A	A	A	A	A	A	A	A
304830	A	G	missense_variant	MODERATE	lysS	1091A>G	Asp364Gly	A	A	A	A	A	A	A	A	A	A	A	A	A	A	A	A	A	A	A	A	A	A	A	A	A	A	A	A	A	A	A	A	A	A	A	A	A	A	A	A	A	A
305310	G	A	intergenic_region	MODIFIER	lysS-lsr2	305310G>A		G	G	G	G	G	G	G	G	G	G	G	G	G	G	G	G	G	G	G	G	G	G	G	G	G	G	G	G	G	G	G	G	G	G	G	G	G	G	G	G	G	G
305585	G	A	missense_variant	MODERATE	lsr2	218G>A	Gly73Glu	G	G	G	G	-	G	G	-	G	-	G	G	G	G	G	G	G	G	G	G	G	G	G	G	G	G	G	G	G	G	G	G	G	G	G	G	G	G	G	G	G	G
305586	G	A	synonymous_variant	LOW	lsr2	219G>A	Gly73Gly	G	G	G	G	-	G	G	-	G	-	G	G	G	G	G	G	G	G	G	G	G	G	G	G	G	G	G	G	G	G	G	G	G	G	G	G	G	G	G	G	G	G
305588	C	A	missense_variant	MODERATE	lsr2	221C>A	Ala74Glu	C	C	C	C	-	C	C	-	C	-	C	C	C	C	C	C	C	C	C	C	C	A	C	C	C	C	C	C	C	C	C	A	C	C	C	C	C	C	C	C	C	C
305597	G	C	missense_variant	MODERATE	lsr2	230G>C	Arg77Pro	G	G	-	C	C	G	G	-	C	-	G	C	G	G	G	G	G	G	G	G	G	G	G	G	G	G	G	G	G	G	G	G	G	G	G	G	G	G	G	G	G	G
305609	C	T	missense_variant	MODERATE	lsr2	242C>T	Ala81Val	C	C	C	C	C	C	T	-	C	-	C	C	C	C	T	C	C	C	C	C	C	C	C	C	C	C	C	C	C	C	C	C	C	C	C	C	C	C	C	C	C	C
305654	C	T	missense_variant	MODERATE	lsr2	287C>T	Thr96Ile	C	C	C	C	C	C	C	C	C	C	C	C	C	C	C	C	C	C	C	C	C	C	C	C	C	C	C	C	C	C	C	C	C	C	C	C	C	C	C	C	C	C
305992	G	A	intergenic_region	MODIFIER	lsr2-clpC	305992G>A		G	G	G	G	G	G	G	G	G	G	G	G	G	G	G	G	G	G	G	G	G	G	G	G	G	G	G	G	G	G	G	G	G	G	G	G	G	G	G	G	-	G
306118	A	G	missense_variant	MODERATE	clpC	116A>G	His39Arg	A	A	A	A	A	A	A	A	A	A	A	A	A	A	A	A	A	A	A	A	A	A	A	A	A	A	A	A	A	A	A	A	A	A	A	A	A	A	A	A	A	A
306119	C	G	missense_variant	MODERATE	clpC	117C>G	His39Gln	C	C	C	C	C	C	C	C	C	C	C	C	C	C	C	C	C	C	C	C	C	C	C	C	C	C	C	C	C	C	C	C	C	C	C	C	C	C	C	C	C	C
306122	A	G	synonymous_variant	LOW	clpC	120A>G	Glu40Glu	A	A	A	A	A	A	A	A	A	A	A	A	A	A	A	A	A	A	A	A	A	A	A	A	A	A	A	A	A	A	A	A	A	A	A	A	A	A	A	A	A	A
306125	C	A	synonymous_variant	LOW	clpC	123C>A	Gly41Gly	C	C	C	C	C	C	C	C	C	C	C	C	C	C	C	C	C	C	C	C	C	C	C	C	C	C	C	C	C	C	C	C	C	C	C	C	C	C	C	C	C	C
306128	A	G	synonymous_variant	LOW	clpC	126A>G	Glu42Glu	A	A	A	A	A	A	A	A	A	A	A	A	A	A	A	A	A	A	A	A	A	A	A	A	A	A	A	A	A	A	A	A	A	A	A	A	A	A	A	A	A	A
307377	G	A	missense_variant	MODERATE	clpC	1375G>A	Ala459Thr	G	G	G	G	G	G	G	G	G	-	G	G	G	G	G	G	G	G	G	G	G	G	G	G	G	G	G	G	G	G	G	G	G	G	G	G	G	G	G	G	G	G
307597	T	G	missense_variant	MODERATE	clpC	1595T>G	Ile532Ser	T	T	T	T	T	T	-	T	T	-	T	T	T	T	T	T	T	T	T	T	T	T	T	T	T	T	T	T	T	T	T	T	T	T	T	T	T	T	G	T	T	T
308921	T	C	intergenic_region	MODIFIER	clpC-pabB	308921T>C		T	T	T	T	T	T	T	T	T	T	T	T	T	T	T	T	T	T	T	T	T	T	T	T	T	T	T	T	T	T	T	T	T	T	T	T	T	T	T	T	T	T
308947	G	A	intergenic_region	MODIFIER	clpC-pabB	308947G>A		G	G	G	G	G	G	G	G	G	G	G	G	G	G	G	G	G	G	G	G	G	G	G	G	G	G	G	G	G	G	G	G	G	G	G	G	G	G	G	G	G	G
309516	A	C	intergenic_region	MODIFIER	clpC-pabB	309516A>C		A	A	A	A	A	A	-	A	A	-	A	A	A	A	A	A	A	A	A	A	A	A	A	A	A	A	A	A	A	A	A	A	A	A	A	A	A	A	A	A	A	A
310063	C	T	synonymous_variant	LOW	pabB	837G>A	Thr279Thr	C	C	C	C	C	C	-	C	C	-	C	C	C	C	C	C	C	C	C	C	C	C	C	C	C	C	C	C	C	C	C	C	C	C	C	C	C	C	C	C	C	C
310895	C	T	missense_variant	MODERATE	pabB	5G>A	Arg2Gln	C	C	C	C	C	C	C	C	C	C	C	C	C	C	C	C	C	C	C	C	C	C	C	C	C	C	C	C	C	C	C	C	C	C	C	C	C	C	C	C	C	C
310911	G	A	non_coding_transcript_exon_variant	MODIFIER	ML0237	12G>A		G	G	G	G	G	G	G	G	G	G	G	G	G	A	A	G	G	G	G	G	G	G	G	G	G	G	G	G	G	G	G	G	G	G	G	G	G	G	G	G	G	G
311794	C	A	intergenic_region	MODIFIER	ML0237-metS	311794C>A		C	C	C	C	C	C	-	C	C	C	C	C	C	C	C	C	C	C	C	C	C	C	C	C	C	C	C	C	C	C	C	C	C	C	C	C	C	C	C	C	C	C
312044	C	T	intergenic_region	MODIFIER	ML0237-metS	312044C>T		C	C	C	C	-	-	-	-	C	-	C	C	C	C	C	C	-	C	C	C	C	C	C	C	C	C	C	C	C	C	C	-	-	C	C	-	C	C	C	C	C	C
312049	C	T	intergenic_region	MODIFIER	ML0237-metS	312049C>T		C	C	-	-	-	-	-	-	C	-	C	C	-	C	C	C	-	C	-	C	-	C	-	C	C	C	-	C	T	C	C	-	-	-	C	-	C	C	C	-	-	C
312172	G	A	intergenic_region	MODIFIER	ML0237-metS	312172G>A		G	G	G	G	G	G	G	G	G	G	G	G	G	G	G	G	G	G	G	G	G	G	G	G	G	G	G	G	G	G	G	G	-	G	G	G	G	G	G	G	G	G
312179	T	A	intergenic_region	MODIFIER	ML0237-metS	312179T>A		T	T	T	T	T	T	T	T	T	T	T	T	T	T	T	T	T	T	T	T	T	T	T	T	T	T	T	T	T	T	T	T	T	T	T	T	T	T	T	T	T	T
312182	G	C	intergenic_region	MODIFIER	ML0237-metS	312182G>C		G	G	G	G	G	G	G	G	G	G	G	G	G	G	G	G	G	G	G	G	G	G	G	G	G	G	G	G	G	G	G	G	-	G	G	G	G	G	G	G	G	G
312187	A	T	intergenic_region	MODIFIER	ML0237-metS	312187A>T		A	A	A	A	A	A	A	A	A	A	A	A	A	A	A	A	A	A	A	A	A	A	A	A	A	A	A	A	A	A	A	A	A	A	A	A	A	A	A	A	A	A
312188	A	T	intergenic_region	MODIFIER	ML0237-metS	312188A>T		A	A	A	A	A	A	A	A	A	A	A	A	A	A	A	A	A	A	A	A	A	A	A	A	A	A	A	A	A	A	A	A	A	A	A	A	A	A	A	A	A	A
312191	A	G	intergenic_region	MODIFIER	ML0237-metS	312191A>G		A	A	A	A	A	A	A	A	A	A	A	A	A	A	A	A	A	A	A	A	A	A	A	A	A	A	A	A	A	A	A	A	A	A	A	A	A	A	A	A	A	A
312193	G	T	intergenic_region	MODIFIER	ML0237-metS	312193G>T		G	G	G	G	G	G	G	G	G	G	G	G	G	G	G	G	G	G	G	G	G	G	G	G	G	G	G	G	G	G	G	G	G	G	G	G	G	G	G	G	G	G
313361	A	G	missense_variant	MODERATE	metS	461T>C	Leu154Pro	A	G	G	G	G	G	-	G	G	G	G	G	A	G	G	G	G	G	G	G	G	G	G	G	G	G	G	G	G	G	G	G	G	G	G	G	G	G	G	G	G	G
314458	G	A	synonymous_variant	LOW	ML0239	549G>A	Val183Val	G	G	G	G	G	G	G	G	G	-	G	G	G	G	G	G	G	G	G	G	G	G	G	G	G	G	G	G	G	G	G	G	G	G	G	G	G	A	G	G	G	G
314725	C	T	intergenic_region	MODIFIER	ML0239-ML0240	314725C>T		C	C	C	C	C	C	C	C	C	C	C	C	C	C	C	C	C	C	C	C	C	C	C	C	C	C	C	C	C	C	C	C	-	C	C	C	C	C	C	C	C	C
315317	G	A	missense_variant	MODERATE	ML0240	370G>A	Ala124Thr	G	G	G	G	G	G	G	G	G	-	G	G	G	G	A	G	G	G	G	G	G	G	G	G	G	G	G	G	G	G	G	G	-	G	G	G	G	G	G	G	G	G
315640	G	C	missense_variant	MODERATE	ML0240	693G>C	Met231Ile	G	G	G	G	G	G	G	G	G	-	G	G	G	G	G	G	-	G	G	G	G	G	G	G	G	G	G	G	G	G	G	G	G	G	G	G	G	G	G	G	G	G
317057	G	T	missense_variant	MODERATE	ML0242	16G>T	Val6Phe	G	G	G	G	G	T	G	G	G	G	G	G	G	G	G	G	G	G	G	G	G	G	G	G	G	G	G	G	G	G	G	G	G	G	G	G	G	G	G	G	G	G
318206	A	G	intergenic_region	MODIFIER	ML0242-ML0243	318206A>G		A	A	A	A	A	A	A	A	A	A	A	A	A	A	A	A	A	A	A	A	A	A	A	A	A	A	A	A	A	A	A	A	A	A	A	A	A	A	A	A	A	A
319324	C	T	synonymous_variant	LOW	ML0243	1105C>T	Leu369Leu	C	C	C	C	C	C	C	C	C	C	C	C	C	C	C	C	C	C	C	C	C	C	C	C	C	C	C	C	C	C	C	C	C	C	C	C	C	C	C	C	C	C
320319	C	G	missense_variant	MODERATE	pth	246G>C	Gln82His	C	C	C	C	C	C	C	C	C	-	C	C	C	C	C	C	C	C	C	C	C	C	C	C	C	C	C	C	C	C	C	C	-	C	C	C	C	C	C	C	C	C
321320	G	T	intergenic_region	MODIFIER	rplY-lpqT	321320G>T		G	G	G	G	G	G	G	G	G	G	G	G	G	G	G	G	G	G	G	G	G	G	G	G	G	G	G	G	G	G	G	G	G	G	G	G	G	G	G	G	G	G
322728	G	T	missense_variant	MODERATE	lpqT	328C>A	Leu110Ile	G	G	G	G	G	G	G	G	G	G	T	G	G	G	G	G	G	G	G	G	G	G	G	G	G	G	G	G	G	G	G	G	G	G	G	G	G	G	G	G	G	G
323364	T	A	stop_gained	HIGH	arsC	43A>T	Lys15*	T	T	T	T	T	T	T	T	T	T	T	T	A	T	T	T	T	T	T	T	T	T	T	T	T	T	T	T	T	T	T	T	T	T	T	T	T	T	T	T	T	T
327642	G	A	non_coding_transcript_exon_variant	MODIFIER	ML0251	304C>T		G	G	G	G	G	G	G	G	G	G	G	G	G	G	G	G	G	G	G	G	G	G	G	G	G	G	G	G	G	G	G	G	G	G	G	G	G	G	G	G	G	G
328284	G	A	missense_variant	MODERATE	mfd	218G>A	Ser73Asn	G	G	G	G	G	G	G	G	G	-	G	G	G	G	G	G	G	G	G	G	G	G	G	G	G	G	G	G	G	G	G	G	G	G	G	G	G	G	G	G	G	G
328289	C	T	missense_variant	MODERATE	mfd	223C>T	Leu75Phe	C	C	C	C	C	C	C	C	C	-	C	C	C	C	C	C	C	C	C	C	C	C	C	C	C	C	C	C	C	C	C	C	C	C	C	C	C	C	C	C	C	C
328604	G	A	missense_variant	MODERATE	mfd	538G>A	Asp180Asn	G	G	G	G	G	G	-	G	G	-	G	G	G	G	G	G	G	G	G	G	G	G	G	G	G	G	G	G	G	G	G	G	G	G	G	G	G	G	G	G	G	G
328634	G	C	missense_variant	MODERATE	mfd	568G>C	Val190Leu	G	G	G	G	G	G	-	-	G	-	G	G	G	G	C	G	G	G	G	G	G	G	G	G	G	G	G	G	G	G	G	G	G	G	G	G	G	G	G	G	G	G
329782	G	T	missense_variant	MODERATE	mfd	1716G>T	Lys572Asn	G	G	G	G	G	G	G	G	G	G	G	G	G	G	G	T	G	T	T	G	T	G	G	G	G	G	T	G	T	G	T	G	-	T	G	T	G	T	T	T	T	T
330125	G	A	missense_variant	MODERATE	mfd	2059G>A	Ala687Thr	G	A	A	A	A	G	G	A	A	A	G	A	G	G	A	G	-	G	G	G	G	G	G	G	G	G	G	G	G	G	G	G	G	G	G	G	G	G	G	G	G	G
330658	G	A	synonymous_variant	LOW	mfd	2592G>A	Ala864Ala	G	G	G	G	G	G	-	G	G	-	G	G	G	G	G	G	G	G	G	G	G	G	G	G	G	G	G	G	G	G	G	G	G	G	G	G	G	G	G	G	G	G
330912	A	G	missense_variant	MODERATE	mfd	2846A>G	His949Arg	A	A	A	A	A	A	-	-	A	A	A	A	A	A	A	A	A	A	A	A	A	A	A	A	A	A	A	A	A	A	A	A	A	A	A	A	A	A	A	A	A	A
331723	G	A	synonymous_variant	LOW	mfd	3657G>A	Pro1219Pro	G	G	G	G	G	G	G	G	G	-	G	G	G	G	G	G	G	G	G	G	G	G	G	G	G	G	G	G	G	G	G	G	G	G	G	G	G	G	G	G	G	G
332839	G	A	intergenic_region	MODIFIER	ML0253-lpqU	332839G>A		G	G	G	G	G	G	G	G	G	G	G	G	G	G	G	G	G	G	G	G	G	G	G	G	G	G	G	G	G	G	G	G	G	G	G	G	G	G	G	G	G	G
333205	C	T	non_coding_transcript_exon_variant	MODIFIER	lpqU	283C>T		C	C	C	C	C	C	C	C	C	C	C	C	C	C	C	C	C	C	C	C	C	C	C	C	C	C	C	C	C	C	C	C	-	C	C	C	C	C	C	C	C	C
333823	G	A	missense_variant	MODERATE	eno	73G>A	Val25Ile	G	G	G	G	G	G	G	G	G	G	G	G	G	G	G	G	-	G	G	G	G	G	G	G	G	G	G	G	G	G	G	G	G	G	G	G	G	G	G	G	G	G
334180	G	A	missense_variant	MODERATE	eno	430G>A	Glu144Lys	G	G	G	G	G	G	-	G	G	G	G	G	G	G	G	G	G	G	G	G	G	G	G	G	G	G	G	G	G	G	G	G	G	G	G	G	G	G	G	G	G	G
336032	C	G	synonymous_variant	LOW	ML0257	228C>G	Thr76Thr	C	C	C	C	C	C	C	C	C	-	C	C	C	C	C	C	C	C	C	C	C	C	C	C	C	C	C	C	C	C	C	C	C	C	C	C	C	C	C	C	C	C
336266	T	C	synonymous_variant	LOW	ML0257	462T>C	Ala154Ala	T	T	T	T	T	T	T	-	T	-	T	T	T	T	T	T	T	T	T	T	T	T	T	T	T	T	T	T	T	T	T	T	T	T	T	T	T	T	T	T	T	T
336513	A	G	missense_variant	MODERATE	ML0258	209A>G	His70Arg	A	A	A	A	A	A	A	A	A	-	A	A	A	A	A	A	A	A	A	A	A	A	A	A	A	A	A	A	A	A	A	A	A	A	A	A	A	A	A	A	A	A
337140	G	A	missense_variant	MODERATE	ML0258	836G>A	Gly279Asp	G	G	G	G	G	G	G	G	G	-	G	G	G	G	G	G	G	G	G	G	G	G	G	G	G	G	G	G	G	G	G	G	G	G	G	G	G	G	G	G	G	G
337466	T	G	intergenic_region	MODIFIER	ML0258-ML0259	337466T>G		T	T	T	T	T	T	-	T	T	T	T	T	T	T	T	T	T	T	T	T	T	T	T	T	T	T	T	T	T	T	T	T	T	T	T	T	T	T	T	T	T	T
337803	C	T	non_coding_transcript_exon_variant	MODIFIER	ML0259	273C>T		C	C	C	C	C	C	C	C	C	-	C	C	C	C	C	C	C	C	C	C	C	C	C	C	C	C	C	C	C	C	C	C	-	C	C	C	C	C	C	C	-	C
337824	G	T	non_coding_transcript_exon_variant	MODIFIER	ML0259	294G>T		G	G	G	G	G	G	G	G	G	-	G	G	G	G	G	G	-	G	G	G	G	G	G	G	G	T	G	G	G	G	G	G	G	G	G	G	G	G	G	G	-	G
337889	C	T	non_coding_transcript_exon_variant	MODIFIER	ML0259	359C>T		C	C	C	C	C	C	C	C	C	C	C	C	C	C	C	C	C	C	C	C	C	C	C	C	C	C	C	C	C	C	C	C	C	C	C	C	C	C	C	C	C	C
338245	C	A	non_coding_transcript_exon_variant	MODIFIER	ML0259	715C>A		C	C	C	C	C	C	C	C	C	C	C	C	C	C	C	C	C	A	C	C	A	C	C	C	C	C	A	C	C	C	C	C	C	A	C	C	C	C	C	A	C	C
338439	G	C	non_coding_transcript_exon_variant	MODIFIER	ML0259	909G>C		G	G	G	G	G	G	G	G	G	G	G	G	G	G	G	G	G	G	G	G	G	G	G	G	G	G	G	G	G	G	G	G	G	G	G	G	G	G	G	G	G	G
338722	A	G	non_coding_transcript_exon_variant	MODIFIER	ML0259	1192A>G		A	A	A	A	A	A	A	A	A	A	A	A	A	A	A	A	A	A	A	A	A	A	A	G	A	A	A	A	A	G	A	A	A	A	A	A	A	A	A	A	A	A
338857	G	A	non_coding_transcript_exon_variant	MODIFIER	ML0259	1327G>A		G	G	G	G	G	G	-	G	G	G	G	G	G	G	G	G	G	G	G	G	G	G	G	G	G	G	G	G	G	G	G	G	G	G	G	G	G	G	G	G	G	G
339250	C	T	non_coding_transcript_exon_variant	MODIFIER	ML0259	1720C>T		C	C	C	C	C	C	C	C	C	C	C	C	C	C	C	C	C	C	C	C	C	C	C	C	C	C	C	C	C	C	C	C	C	C	C	C	C	C	C	C	C	C
339486	C	T	non_coding_transcript_exon_variant	MODIFIER	ML0260	1018G>A		C	C	C	C	C	C	C	C	C	C	C	C	C	C	C	C	C	C	C	C	C	C	C	C	C	C	C	C	C	C	C	C	C	C	C	C	C	C	C	C	C	C
340805	T	C	non_coding_transcript_exon_variant	MODIFIER	ML0261	369A>G		T	T	T	T	T	T	T	T	T	T	T	T	T	T	T	T	T	T	T	T	T	T	T	T	T	T	T	T	T	T	T	T	T	T	T	T	T	T	T	T	T	T
341550	G	A	intergenic_region	MODIFIER	ML0261-ML0262	341550G>A		G	G	G	G	-	G	G	G	G	-	G	G	G	G	G	G	G	G	G	G	G	G	G	G	G	G	G	G	G	G	G	G	G	G	G	G	G	G	G	G	G	G
341935	C	T	intergenic_region	MODIFIER	ML0261-ML0262	341935C>T		C	C	C	C	C	C	C	C	C	C	C	C	C	C	C	C	-	C	C	C	C	C	C	C	C	C	C	C	C	C	C	C	C	C	C	C	C	C	C	C	C	C
342063	G	C	non_coding_transcript_exon_variant	MODIFIER	ML0262	188C>G		G	G	-	C	C	G	G	G	G	C	G	C	G	G	G	G	G	G	G	G	G	G	G	G	G	G	G	G	G	G	G	G	G	G	G	G	G	G	G	G	G	G
344782	C	T	intergenic_region	MODIFIER	leuX-ML0264	344782C>T		C	C	C	C	C	C	C	C	C	C	C	C	C	C	C	C	C	C	C	C	C	C	C	C	C	C	C	C	C	C	C	C	C	C	C	C	C	C	C	C	C	C
345033	C	T	non_coding_transcript_exon_variant	MODIFIER	ML0264	243G>A		C	C	C	C	C	C	-	C	C	C	C	C	C	C	C	C	C	C	C	C	C	C	C	C	C	C	C	C	C	C	C	C	C	C	C	C	C	C	C	C	C	C
346013	G	A	intergenic_region	MODIFIER	ML0265-ML0266	346013G>A		G	G	G	G	G	G	-	G	G	-	G	G	G	G	G	G	G	G	G	G	G	G	G	G	G	G	G	G	G	G	G	G	G	G	G	G	G	G	G	G	G	G
347278	A	C	non_coding_transcript_exon_variant	MODIFIER	ML0266	570A>C		A	A	A	A	A	A	-	A	A	-	A	A	A	A	A	A	A	A	A	A	A	A	A	A	A	A	A	A	A	A	A	A	A	A	A	A	A	A	A	A	A	A
347280	G	C	non_coding_transcript_exon_variant	MODIFIER	ML0266	572G>C		G	G	G	G	G	-	-	G	G	-	G	G	G	G	-	G	G	G	-	G	G	-	G	G	G	G	G	G	G	G	G	G	-	G	G	G	G	G	G	G	G	G
347385	T	C	non_coding_transcript_exon_variant	MODIFIER	ML0266	677T>C		T	C	C	C	C	C	-	C	C	C	C	C	T	C	C	C	C	C	C	C	C	C	C	C	C	C	C	C	C	C	C	C	C	C	C	C	C	C	C	C	C	C
347830	G	A	intergenic_region	MODIFIER	ML0266-ackA	347830G>A		G	G	G	G	G	G	G	G	G	G	G	G	G	G	G	G	G	G	G	G	G	G	G	G	G	G	G	G	G	G	G	G	G	G	G	G	G	G	G	G	G	G
348055	G	A	intergenic_region	MODIFIER	ML0266-ackA	348055G>A		G	G	G	G	G	G	G	G	G	G	G	G	G	G	G	G	G	G	G	G	G	G	G	G	G	G	G	G	G	G	G	G	G	G	G	G	G	G	G	G	G	G
349703	C	T	intergenic_region	MODIFIER	ML0266-ackA	349703C>T		C	C	C	C	C	C	C	C	C	C	C	C	C	C	C	C	C	C	C	C	C	C	C	C	C	C	C	C	C	T	C	C	C	C	C	C	C	C	C	C	C	C
349747	G	A	intergenic_region	MODIFIER	ML0266-ackA	349747G>A		G	G	G	G	G	G	G	G	G	G	G	G	G	G	G	G	G	G	G	G	G	G	G	G	G	G	G	G	G	G	G	G	-	G	G	G	G	G	G	G	G	G
349982	C	A	intergenic_region	MODIFIER	ML0266-ackA	349982C>A		C	C	C	C	C	C	C	C	C	C	C	C	C	C	C	C	C	C	C	C	C	C	C	C	C	C	C	C	C	C	C	C	C	C	C	C	C	C	C	C	C	C
350740	G	A	intergenic_region	MODIFIER	ML0266-ackA	350740G>A		G	G	G	G	G	G	G	G	G	G	G	G	G	G	G	G	G	G	G	G	G	G	G	G	G	G	G	G	G	G	G	G	G	G	G	G	G	G	G	G	G	G
351592	C	T	non_coding_transcript_exon_variant	MODIFIER	ackA	301G>A		C	C	C	C	C	C	-	C	C	C	C	C	C	C	C	C	C	C	C	T	C	C	C	C	C	C	C	C	C	C	C	C	C	C	C	C	C	C	C	C	C	C
351940	C	T	non_coding_transcript_exon_variant	MODIFIER	pta	1060G>A		C	C	C	C	C	C	C	C	C	C	C	C	C	C	C	C	C	C	C	C	C	C	C	C	C	C	C	C	C	C	C	C	C	C	C	C	C	C	C	C	C	C
352850	C	A	non_coding_transcript_exon_variant	MODIFIER	pta	150G>T		C	C	C	C	C	C	C	C	C	C	C	C	C	C	C	C	C	C	C	C	C	C	C	C	C	C	C	C	C	C	C	C	C	C	C	C	C	C	C	C	C	C
353643	G	A	synonymous_variant	LOW	ML0269	375C>T	Phe125Phe	G	G	G	G	G	G	-	G	G	G	G	G	G	G	G	G	-	G	G	G	G	G	G	G	G	G	G	G	G	G	G	G	G	G	G	G	G	G	G	G	G	G
354948	G	C	synonymous_variant	LOW	ML0271	273C>G	Val91Val	G	G	G	G	G	G	G	G	G	G	G	G	G	G	G	G	G	G	G	G	G	G	G	G	G	G	G	G	G	G	G	G	-	G	G	G	G	G	G	G	G	G
356213	T	C	non_coding_transcript_exon_variant	MODIFIER	fadE7	273T>C		T	T	T	T	T	T	T	T	T	T	T	T	T	T	T	T	T	T	T	T	T	T	T	T	T	T	T	T	T	T	T	T	T	T	T	T	T	T	T	T	T	T
356742	C	T	intergenic_region	MODIFIER	ML0274-metZ	356742C>T		C	C	C	C	C	C	C	C	C	C	C	C	C	C	C	C	C	C	C	C	C	C	C	C	C	C	C	C	C	C	C	C	C	C	C	C	C	C	C	C	C	C
357398	T	G	intergenic_region	MODIFIER	ML0274-metZ	357398T>G		T	T	T	T	T	T	T	T	T	T	T	T	T	T	T	T	T	T	T	T	T	T	T	T	T	T	T	T	T	T	T	T	T	T	T	T	T	T	T	T	T	T
357493	C	T	intergenic_region	MODIFIER	ML0274-metZ	357493C>T		C	C	C	C	C	C	C	C	C	C	C	C	C	C	C	C	-	C	C	C	C	C	C	C	C	C	C	C	C	C	C	C	C	C	C	C	C	C	C	C	C	C
359712	A	G	intergenic_region	MODIFIER	ML0276-ML0277	359712A>G		A	A	A	A	A	A	A	A	A	A	A	A	A	A	A	A	A	A	A	A	A	G	A	A	A	A	A	A	A	A	A	G	A	A	A	A	A	A	A	A	A	A
360572	C	T	non_coding_transcript_exon_variant	MODIFIER	ML0277	371C>T		C	C	C	C	C	C	C	C	C	C	C	C	C	C	C	C	C	C	C	C	C	C	C	C	C	C	C	C	C	C	C	C	C	C	C	C	C	C	C	C	C	C
360757	C	A	non_coding_transcript_exon_variant	MODIFIER	ML0278	7C>A		C	C	C	C	C	C	C	C	C	-	C	C	C	C	C	A	C	A	A	C	A	C	C	C	C	C	A	C	A	C	A	C	A	A	C	A	C	A	A	A	A	A
360830	G	C	non_coding_transcript_exon_variant	MODIFIER	ML0278	80G>C		G	G	G	G	G	G	G	G	G	G	G	G	G	G	G	G	G	G	G	G	G	G	G	G	G	G	G	G	G	G	G	G	G	G	G	G	G	G	G	G	G	G
361077	G	C	non_coding_transcript_exon_variant	MODIFIER	ML0278	327G>C		G	G	G	G	G	G	G	G	G	G	G	G	G	G	G	G	-	G	G	G	G	C	G	G	G	G	G	G	G	G	G	C	G	G	G	G	G	G	G	G	G	G
361545	G	C	missense_variant	MODERATE	ML0279	409C>G	Pro137Ala	G	G	G	G	G	G	G	G	G	G	G	G	G	C	G	G	G	G	G	G	G	G	G	G	G	G	G	G	G	G	G	G	G	G	G	G	G	G	G	G	G	G
363480	G	T	missense_variant	MODERATE	ML0281	49G>T	Asp17Tyr	G	G	G	G	G	G	G	G	G	G	G	G	G	G	G	G	G	G	G	G	G	G	G	G	G	G	G	G	G	G	G	G	G	G	G	G	G	G	G	G	G	G
364243	C	T	non_coding_transcript_exon_variant	MODIFIER	ML0282	113C>T		C	C	C	C	C	C	C	C	C	C	C	C	C	C	C	C	C	C	C	C	C	C	C	C	C	C	C	C	C	C	C	C	C	C	C	C	C	C	C	C	C	C
364923	G	A	missense_variant	MODERATE	ML0283	8G>A	Cys3Tyr	G	G	G	G	G	G	G	G	G	G	G	G	G	G	G	G	G	G	G	G	G	G	G	G	G	G	G	G	G	G	G	G	G	A	G	G	G	G	G	G	G	G
364924	C	T	synonymous_variant	LOW	ML0283	9C>T	Cys3Cys	C	C	C	C	C	C	C	C	C	C	C	C	C	C	C	C	C	C	C	C	C	C	C	C	C	C	C	C	C	C	C	C	C	T	C	C	C	C	C	C	C	C
364961	G	C	missense_variant	MODERATE	ML0283	46G>C	Gly16Arg	G	G	G	G	G	G	-	G	G	-	G	G	G	G	G	G	G	G	G	G	G	G	G	G	G	G	G	G	G	G	G	G	G	G	G	G	G	G	G	G	G	G
365117	A	C	missense_variant	MODERATE	ML0283	202A>C	Thr68Pro	A	A	A	A	A	A	A	A	A	A	A	A	A	A	A	A	-	A	A	A	A	A	A	A	A	A	A	A	A	A	A	A	A	A	A	A	A	A	A	A	A	A
365373	T	C	missense_variant	MODERATE	ML0283	458T>C	Leu153Pro	T	C	C	C	C	T	T	T	C	C	T	C	T	T	T	T	T	T	T	T	T	T	T	T	T	T	T	T	T	T	T	T	T	T	T	T	T	T	T	T	T	T
365411	A	G	missense_variant	MODERATE	ML0283	496A>G	Lys166Glu	A	A	A	A	A	A	A	-	A	A	A	A	A	A	A	A	A	A	A	A	A	A	A	A	A	A	A	A	A	A	A	A	A	A	A	A	A	A	A	A	A	A
365435	G	A	missense_variant	MODERATE	ML0283	520G>A	Ala174Thr	G	G	G	G	G	G	G	-	G	G	G	G	G	G	A	G	G	G	G	G	G	G	G	G	G	G	G	G	G	G	G	G	G	G	G	G	G	G	G	G	G	G
365540	G	T	missense_variant	MODERATE	ML0283	625G>T	Val209Leu	G	G	-	G	-	G	-	G	G	-	G	G	G	G	G	G	G	G	G	G	G	G	G	G	G	G	G	G	G	G	G	G	-	G	G	G	G	G	G	G	G	G
365857	C	A	intergenic_region	MODIFIER	ML0283-ML0284	365857C>A		C	C	C	C	C	C	C	C	C	-	C	C	C	C	C	C	-	C	C	C	C	C	C	C	C	C	C	C	C	C	C	C	C	C	C	C	C	C	C	C	C	C
366359	C	T	intergenic_region	MODIFIER	ML0284-ML0285	366359C>T		C	C	C	C	C	C	-	C	C	C	C	C	C	C	C	C	C	C	C	C	C	C	C	C	C	C	C	C	C	C	C	C	C	C	C	C	C	C	C	C	C	C
367549	A	G	synonymous_variant	LOW	fba	768T>C	Gly256Gly	A	A	A	G	G	A	A	A	A	G	A	G	A	A	A	A	A	A	A	A	A	A	A	A	A	A	A	A	A	A	A	A	A	A	A	A	A	A	A	A	A	A
368311	A	C	synonymous_variant	LOW	fba	6T>G	Pro2Pro	A	A	A	A	A	A	A	A	A	A	A	A	A	A	A	A	A	A	A	A	A	A	A	A	A	A	A	A	A	A	A	A	A	A	A	A	A	A	A	A	A	A
371889	T	C	intergenic_region	MODIFIER	ML0290-ML0291	371889T>C		T	T	T	T	T	-	-	T	T	-	T	T	T	T	T	T	T	T	T	T	T	T	T	T	T	T	T	T	T	T	T	T	T	T	T	T	T	T	T	T	T	T
373059	C	T	intergenic_region	MODIFIER	ML0291-ML0292	373059C>T		C	C	C	C	C	C	C	C	C	C	C	C	C	C	C	C	C	C	C	C	C	C	C	C	C	C	C	C	C	C	C	C	C	C	C	C	C	C	C	C	C	C
373602	C	A	intergenic_region	MODIFIER	ML0291-ML0292	373602C>A		C	C	C	C	C	C	C	C	C	C	C	C	C	C	A	C	C	C	C	C	C	C	C	C	C	C	C	C	C	C	C	C	C	C	C	C	C	C	C	C	C	C
376632	A	G	intergenic_region	MODIFIER	ML0293-thiC	376632A>G		A	A	A	A	A	A	A	A	A	A	A	A	A	A	A	A	A	A	A	A	A	A	A	A	A	A	A	A	A	A	A	A	A	A	A	A	A	A	A	A	A	A
377137	C	T	intergenic_region	MODIFIER	ML0293-thiC	377137C>T		C	C	C	C	C	C	C	C	C	C	C	C	C	C	C	C	T	C	C	C	C	C	C	C	C	C	C	C	C	C	C	C	-	C	C	C	T	C	C	C	C	C
379804	C	T	synonymous_variant	LOW	thiD	678C>T	Gly226Gly	C	T	T	T	-	C	C	-	T	-	C	T	C	C	C	C	-	C	C	C	C	C	C	C	C	C	C	C	C	C	C	C	C	C	C	C	C	C	C	C	C	C
380062	C	G	non_coding_transcript_exon_variant	MODIFIER	ML0296	52C>G		C	C	C	C	C	C	C	C	C	C	C	C	C	C	C	C	G	C	C	C	C	C	C	C	C	C	C	C	C	C	C	C	-	C	C	C	C	C	C	C	C	C
381993	G	A	missense_variant	MODERATE	ML0299	685C>T	His229Tyr	G	G	G	G	G	G	G	G	G	G	G	G	G	G	G	G	G	G	G	G	G	G	G	G	G	G	G	G	G	G	G	G	G	G	G	G	G	G	G	G	G	G
382768	G	A	intergenic_region	MODIFIER	ML0299-thiE	382768G>A		G	G	G	G	G	G	G	G	G	G	G	G	G	G	G	G	G	G	G	A	G	G	G	G	G	G	G	G	G	G	G	G	G	G	G	G	G	G	G	G	G	G
383599	C	G	non_coding_transcript_exon_variant	MODIFIER	mutT3	556G>C		C	G	G	G	G	G	G	G	G	G	G	G	C	G	G	G	G	G	G	G	G	G	G	G	G	G	G	G	G	G	G	G	G	G	G	G	G	G	G	G	G	G
383707	A	C	non_coding_transcript_exon_variant	MODIFIER	mutT3	448T>G		A	A	A	A	A	A	A	A	A	A	A	A	A	A	A	A	-	A	A	A	A	A	A	A	A	A	A	A	A	A	A	A	-	A	A	A	A	A	A	A	A	A
384466	C	T	non_coding_transcript_exon_variant	MODIFIER	ML0302	133C>T		C	C	C	C	C	-	C	-	C	-	C	C	C	C	C	C	C	C	C	C	C	C	C	C	C	C	C	C	C	C	C	C	C	C	C	C	C	C	C	C	C	C
385342	G	A	non_coding_transcript_exon_variant	MODIFIER	ML0302	1009G>A		G	G	G	G	G	G	-	G	G	G	G	G	G	G	G	A	G	G	G	G	G	G	G	G	G	G	G	G	G	G	G	G	G	G	G	G	G	G	G	G	G	G
385598	C	T	non_coding_transcript_exon_variant	MODIFIER	ML0302	1265C>T		C	C	C	C	-	C	-	C	C	-	C	C	C	C	C	C	C	C	C	C	C	C	C	C	C	C	C	C	C	C	C	C	C	C	C	C	C	C	C	C	C	C
386458	C	T	synonymous_variant	LOW	glnH	810C>T	Ala270Ala	C	C	C	C	C	C	C	C	C	-	C	C	C	C	C	C	C	C	C	C	C	C	C	C	C	C	C	C	C	C	C	C	C	C	C	C	C	C	C	C	C	C
390722	C	T	non_coding_transcript_exon_variant	MODIFIER	ML0305	1180G>A		C	C	C	C	C	C	C	C	C	C	C	C	C	C	C	C	C	C	C	C	C	C	C	C	C	C	C	C	C	C	C	C	C	C	C	C	C	C	C	C	C	C
391081	C	T	non_coding_transcript_exon_variant	MODIFIER	ML0305	821G>A		C	C	C	C	C	C	C	C	C	C	C	C	C	C	C	C	C	C	C	C	C	C	C	C	C	C	C	C	C	C	C	C	C	C	C	C	C	C	C	C	C	C
393043	G	A	non_coding_transcript_exon_variant	MODIFIER	ML0306	648G>A		G	G	G	G	G	G	-	G	G	-	G	G	G	G	G	G	-	G	G	G	G	G	G	G	G	G	G	G	G	G	G	G	G	G	G	G	G	G	G	G	G	G
393308	G	C	intergenic_region	MODIFIER	ML0306-ML0307	393308G>C		G	G	G	G	G	G	G	G	G	G	G	G	G	G	G	G	G	G	G	G	G	G	G	G	G	G	G	G	G	G	G	G	G	G	G	G	G	G	G	G	G	G
393494	C	G	intergenic_region	MODIFIER	ML0306-ML0307	393494C>G		C	C	C	C	C	C	C	C	C	C	C	C	C	C	C	C	C	C	C	C	C	C	C	C	C	C	C	C	C	C	C	C	C	C	C	C	C	C	C	C	C	C
396059	G	T	non_coding_transcript_exon_variant	MODIFIER	ML0309	964C>A		G	G	G	G	G	G	G	G	G	G	G	G	G	G	G	G	G	G	G	G	G	G	G	G	G	G	G	G	G	G	G	G	G	G	G	G	G	G	G	G	G	G
396816	G	A	non_coding_transcript_exon_variant	MODIFIER	ML0309	207C>T		G	G	G	G	G	G	A	G	G	-	G	G	G	G	G	G	G	G	G	G	G	G	G	G	G	G	G	G	G	G	G	G	G	G	G	G	G	G	G	G	G	G
397132	C	T	missense_variant	MODERATE	pssA	817G>A	Ala273Thr	C	C	C	-	-	-	-	-	C	-	C	C	C	C	C	C	C	C	C	C	C	C	C	C	C	C	C	C	C	C	C	C	C	C	C	C	C	C	C	C	C	C
397572	T	C	missense_variant	MODERATE	pssA	377A>G	Asp126Gly	T	T	T	T	T	T	T	T	T	-	T	T	T	T	T	T	T	T	T	T	T	T	T	T	T	T	T	T	T	T	T	T	T	T	T	T	T	T	T	T	T	T
397812	A	G	missense_variant	MODERATE	pssA	137T>C	Leu46Ser	A	A	A	A	-	A	A	A	A	-	A	A	A	A	A	A	A	A	A	A	A	A	A	A	A	A	A	A	A	A	A	A	A	A	A	A	A	A	A	A	A	A
397918	C	T	missense_variant	MODERATE	pssA	31G>A	Val11Ile	C	C	C	C	C	C	C	C	C	C	C	C	C	C	C	C	C	C	C	C	C	C	C	C	C	C	C	C	C	C	C	C	C	C	C	C	C	C	C	C	C	C
398295	C	T	missense_variant	MODERATE	ML0311	382G>A	Val128Met	C	C	C	C	C	C	C	-	C	-	C	C	C	C	C	C	C	C	C	C	C	C	C	C	C	C	C	C	C	C	C	C	C	C	C	C	C	C	C	C	C	C
399848	C	T	non_coding_transcript_exon_variant	MODIFIER	moaA3	106G>A		C	C	C	C	C	C	C	T	C	C	C	C	C	C	C	C	C	C	C	C	C	C	C	C	C	C	C	C	C	C	C	C	C	C	C	C	C	C	C	C	C	C
401177	G	A	missense_variant	MODERATE	ML0314	602C>T	Ala201Val	G	G	G	G	G	G	G	G	G	-	G	G	G	G	G	G	G	G	G	G	G	G	G	G	G	G	G	G	G	G	G	G	G	G	G	G	G	G	G	G	G	G
401572	C	T	synonymous_variant	LOW	ML0314	207G>A	Val69Val	C	C	C	C	C	C	C	C	C	C	C	C	C	C	C	C	C	C	C	C	C	C	T	C	T	C	C	C	C	C	C	C	C	C	C	C	C	C	C	C	C	C
402177	G	A	intergenic_region	MODIFIER	ML0314-ML0315	402177G>A		G	G	G	G	G	G	G	G	G	G	G	G	G	G	G	G	G	G	G	G	G	G	G	G	G	G	G	G	G	G	G	G	G	G	G	G	G	G	G	G	G	G
402525	T	C	intergenic_region	MODIFIER	ML0314-ML0315	402525T>C		T	T	T	T	T	T	T	T	T	-	T	T	T	T	T	T	T	T	T	T	T	T	T	T	T	C	T	T	T	T	T	T	T	T	T	T	T	T	T	T	T	T
402795	G	A	intergenic_region	MODIFIER	ML0314-ML0315	402795G>A		G	G	G	G	G	G	G	-	G	-	G	G	G	G	G	G	G	G	G	G	G	G	G	G	G	G	G	G	G	G	G	G	G	G	G	G	G	G	G	G	G	G
404224	G	A	missense_variant	MODERATE	ML0315	389C>T	Thr130Ile	G	G	G	G	G	G	G	G	G	G	G	G	G	G	G	G	G	G	G	G	G	G	G	G	G	G	G	A	G	G	G	G	G	G	G	G	G	G	G	G	G	G
404990	G	A	missense_variant	MODERATE	ML0316	284G>A	Gly95Glu	G	G	G	G	G	G	-	-	G	-	G	G	G	G	G	G	G	G	G	G	G	G	G	G	G	G	G	G	G	G	G	G	G	G	G	G	G	G	G	G	G	G
405173	G	A	missense_variant	MODERATE	ML0316	467G>A	Gly156Asp	G	G	G	G	-	G	G	G	G	-	G	G	G	G	G	G	G	G	G	G	G	G	G	G	G	G	G	G	G	G	G	G	G	G	G	G	G	G	G	G	G	G
405245	A	G	missense_variant	MODERATE	ML0316	539A>G	Tyr180Cys	A	A	A	A	A	A	A	A	A	A	A	A	A	A	A	A	A	A	A	A	A	A	A	A	A	A	A	A	A	A	A	A	A	A	A	A	A	A	A	A	A	A
405300	G	A	synonymous_variant	LOW	ML0316	594G>A	Ala198Ala	G	G	G	G	G	G	G	G	G	G	G	G	G	G	G	G	G	G	G	G	G	G	G	G	G	G	G	G	G	G	G	G	G	G	G	G	G	G	G	G	G	G
407094	C	T	missense_variant	MODERATE	groEL2	1577C>T	Ala526Val	C	C	C	C	-	C	-	C	C	-	C	C	C	C	C	C	C	C	C	C	C	C	C	C	C	C	C	C	C	C	C	C	C	C	C	C	C	C	C	C	C	C
408726	T	G	non_coding_transcript_exon_variant	MODIFIER	radA	620A>C		T	T	T	T	T	T	T	T	T	T	T	T	T	T	T	T	T	T	T	T	T	T	T	T	T	G	T	T	T	T	T	T	T	T	T	T	T	T	T	T	T	T
408898	G	A	non_coding_transcript_exon_variant	MODIFIER	radA	448C>T		G	G	G	G	G	G	G	G	G	G	G	G	G	G	G	G	G	G	G	G	G	G	G	G	G	G	G	G	G	G	G	G	-	G	G	G	G	G	G	G	G	G
409261	G	T	non_coding_transcript_exon_variant	MODIFIER	radA	85C>A		G	G	G	G	G	G	G	G	G	G	G	G	G	G	G	G	G	G	G	G	G	G	G	G	G	G	G	G	G	G	G	G	-	G	G	G	G	G	G	G	G	G
410312	C	T	intergenic_region	MODIFIER	lpqE-ML0320	410312C>T		C	C	C	C	C	C	C	C	C	-	C	C	C	C	C	C	C	C	C	C	C	C	C	C	C	C	C	C	C	C	C	C	C	C	C	C	C	C	C	C	C	C
410510	G	A	missense_variant	MODERATE	ML0320	157G>A	Ala53Thr	G	G	G	G	G	G	G	G	G	G	G	G	G	G	G	G	G	G	G	G	G	G	G	G	G	G	G	G	G	G	G	G	G	G	G	G	G	G	G	G	G	G
413127	C	T	synonymous_variant	LOW	cysS	1005C>T	Gly335Gly	C	C	C	C	C	C	C	T	C	C	C	C	C	C	C	C	C	C	C	C	C	C	C	C	C	C	C	C	C	C	C	C	C	C	C	C	C	C	C	C	C	C
413668	C	T	synonymous_variant	LOW	ML0324	42C>T	Pro14Pro	C	C	C	C	C	C	-	-	C	-	C	C	C	C	C	C	-	C	C	C	C	C	C	C	C	C	C	C	C	C	C	C	-	C	C	C	C	C	C	C	C	C
413902	G	A	synonymous_variant	LOW	ML0324	276G>A	Leu92Leu	G	A	A	A	A	G	-	G	A	-	G	A	G	G	G	G	-	G	G	G	G	G	G	G	G	G	G	G	G	G	G	G	G	G	G	G	G	G	G	G	G	G
415248	C	A	intergenic_region	MODIFIER	ML0325-ML0326	415248C>A		C	C	C	C	C	C	-	C	C	-	C	C	C	C	C	C	C	C	C	C	C	C	C	C	C	C	C	C	C	C	C	C	C	C	C	C	C	C	C	C	C	C
416972	C	T	non_coding_transcript_exon_variant	MODIFIER	ML0327	181G>A		C	C	C	C	C	C	-	C	C	-	C	C	C	C	C	C	C	C	C	C	C	C	C	C	C	C	C	C	C	C	C	C	C	C	C	C	C	C	C	C	C	C
417000	T	G	non_coding_transcript_exon_variant	MODIFIER	ML0327	153A>C		T	T	T	T	T	T	T	T	T	T	T	T	T	G	T	T	T	T	T	T	T	T	T	T	T	T	T	T	T	T	T	T	T	T	T	T	T	T	T	T	T	T
417149	C	T	non_coding_transcript_exon_variant	MODIFIER	ML0327	4G>A		C	C	C	C	C	C	C	C	C	C	C	C	C	C	C	C	C	C	C	C	C	C	C	C	C	C	C	C	C	C	C	C	C	C	C	C	C	C	C	C	C	C
417697	T	G	non_coding_transcript_exon_variant	MODIFIER	PPE	722A>C		T	T	T	T	T	T	T	T	T	-	T	T	T	T	T	T	T	T	T	T	T	T	T	T	T	T	T	T	T	T	T	T	T	T	T	T	T	T	T	T	T	T
417955	C	T	non_coding_transcript_exon_variant	MODIFIER	PPE	464G>A		C	C	-	C	C	C	C	C	C	C	C	C	C	C	C	C	C	C	C	C	C	C	C	C	C	C	C	C	C	C	C	C	C	C	C	C	C	C	C	C	C	C
418919	C	G	intergenic_region	MODIFIER	PPE-ML0329	418919C>G		C	C	C	C	C	C	C	C	C	C	C	C	C	C	C	C	C	C	C	C	C	C	C	C	C	C	C	C	C	C	C	C	C	C	C	C	C	C	C	C	C	C
419857	G	A	intergenic_region	MODIFIER	PPE-ML0329	419857G>A		G	G	G	G	G	G	G	G	G	G	G	G	G	G	G	G	-	G	G	G	G	G	G	G	G	G	G	G	G	G	G	G	G	G	G	G	G	G	G	G	G	G
420498	T	G	intergenic_region	MODIFIER	PPE-ML0329	420498T>G		T	T	T	T	T	T	T	T	T	T	T	T	T	T	T	T	T	T	T	T	T	T	T	T	T	T	T	T	T	T	T	T	T	T	T	T	T	T	T	T	T	T
421565	C	T	non_coding_transcript_exon_variant	MODIFIER	arsB2	746G>A		C	C	C	C	C	C	C	C	C	C	C	C	C	C	C	C	T	C	C	T	C	C	T	T	T	T	C	T	C	T	C	C	C	C	T	C	T	C	C	C	C	C
422396	C	T	non_coding_transcript_exon_variant	MODIFIER	ML0332	660G>A		C	C	C	C	C	C	C	C	C	-	C	C	C	C	C	C	C	C	C	C	C	C	C	C	C	C	C	C	C	C	C	C	C	C	C	C	C	C	C	C	C	C
422850	G	A	non_coding_transcript_exon_variant	MODIFIER	ML0332	206C>T		G	G	G	G	G	G	G	G	G	-	G	G	G	G	A	G	G	G	G	G	G	G	G	G	G	G	G	G	G	G	G	G	G	G	G	G	G	G	G	G	G	G
423024	G	C	non_coding_transcript_exon_variant	MODIFIER	ML0332	32C>G		G	G	G	G	G	G	G	G	G	-	G	G	G	G	G	G	G	G	G	G	G	G	G	G	G	G	G	G	G	G	G	G	G	G	G	G	G	G	G	G	G	G
424382	A	G	non_coding_transcript_exon_variant	MODIFIER	pknM	297T>C		A	A	A	A	A	A	A	A	A	A	A	A	A	A	A	A	A	A	A	A	A	A	A	A	A	A	A	A	A	A	A	A	A	A	A	A	A	A	A	A	A	A
424386	C	T	non_coding_transcript_exon_variant	MODIFIER	pknM	293G>A		C	C	C	C	C	C	C	T	C	C	C	C	C	C	C	C	C	C	C	C	C	C	C	C	C	C	C	C	C	C	C	C	C	C	C	C	C	C	C	C	C	C
424415	T	G	non_coding_transcript_exon_variant	MODIFIER	pknM	264A>C		T	T	T	T	T	T	T	T	T	-	T	T	T	T	T	T	T	T	T	T	T	T	T	T	T	T	T	T	T	T	T	T	T	T	T	T	T	T	T	T	T	T
424489	C	A	non_coding_transcript_exon_variant	MODIFIER	pknM	190G>T		C	C	C	C	C	C	C	C	C	C	C	C	C	C	C	C	C	C	C	C	C	C	C	C	C	C	C	C	C	C	C	C	C	C	C	C	C	C	C	C	C	C
425077	C	A	missense_variant	MODERATE	ML0335	651G>T	Leu217Phe	C	C	C	C	C	C	C	-	C	C	C	C	C	C	C	C	C	C	C	C	C	C	C	C	C	C	C	C	C	C	C	C	C	C	C	C	C	C	C	C	C	C
425301	C	A	missense_variant	MODERATE	ML0335	427G>T	Val143Leu	C	C	C	C	C	C	C	C	C	C	C	C	C	C	C	C	C	C	C	C	C	C	C	C	C	C	C	C	C	C	C	C	C	C	C	C	C	C	C	C	C	C
426011	G	C	missense_variant	MODERATE	ML0336	544C>G	Leu182Val	G	G	G	G	G	G	G	G	G	G	G	G	G	G	G	G	G	G	G	G	G	G	G	G	G	G	G	G	G	G	G	G	G	G	G	G	G	G	G	G	G	G
428724	C	T	intergenic_region	MODIFIER	ML0338-ML0339	428724C>T		C	C	-	C	C	C	-	C	C	C	C	C	C	C	C	C	-	C	C	C	C	C	C	C	C	C	C	C	C	C	C	C	C	C	C	C	C	C	C	C	C	C
429770	T	G	non_coding_transcript_exon_variant	MODIFIER	fadE34	118T>G		T	T	T	T	T	T	T	T	T	T	T	T	T	T	T	T	T	T	T	T	T	T	T	T	T	T	T	T	T	T	T	T	T	T	T	T	T	T	T	T	T	T
429789	C	G	non_coding_transcript_exon_variant	MODIFIER	fadE34	137C>G		C	C	C	C	C	C	C	C	C	C	C	C	C	C	C	C	C	C	C	C	C	C	C	C	C	C	C	C	C	C	C	C	C	C	C	C	C	C	C	C	C	C
430057	C	T	non_coding_transcript_exon_variant	MODIFIER	fadE34	405C>T		C	C	C	C	C	C	C	C	C	C	C	C	C	C	C	C	C	C	C	C	C	C	C	C	C	C	C	C	C	C	C	C	C	C	C	C	C	C	C	C	C	C
430198	C	T	non_coding_transcript_exon_variant	MODIFIER	fadE34	546C>T		C	C	C	C	C	C	C	C	C	C	C	C	C	T	C	C	C	C	C	C	C	C	C	C	C	C	C	C	C	C	C	C	C	C	C	C	C	C	C	C	C	C
430329	G	A	non_coding_transcript_exon_variant	MODIFIER	fadE34	677G>A		G	G	G	G	G	G	G	G	G	G	G	G	G	G	G	G	G	G	G	G	G	G	G	G	G	G	G	G	G	G	G	G	G	G	G	G	G	G	G	G	G	G
430576	A	G	non_coding_transcript_exon_variant	MODIFIER	fadE34	924A>G		A	A	A	A	A	A	-	A	A	-	A	A	A	A	A	A	A	A	A	A	A	A	A	A	A	A	A	A	A	A	A	A	A	A	A	A	A	A	A	A	A	A
431225	C	T	non_coding_transcript_exon_variant	MODIFIER	fadE34	1573C>T		C	C	C	C	C	C	C	C	C	-	C	C	C	C	C	C	C	C	C	C	C	C	C	C	C	C	C	C	C	C	C	C	C	C	C	C	C	C	C	C	C	C
432335	T	G	non_coding_transcript_exon_variant	MODIFIER	ML0342	989A>C		T	T	T	T	T	T	T	T	T	T	T	T	T	T	T	T	G	T	T	T	T	T	T	G	T	T	T	G	T	G	T	T	T	T	G	T	G	T	T	T	T	T
433003	G	A	non_coding_transcript_exon_variant	MODIFIER	ML0342	321C>T		G	G	G	G	G	G	G	G	G	G	G	G	G	G	G	G	G	G	G	G	G	G	G	G	G	G	G	G	G	G	G	G	G	G	G	G	G	G	G	G	G	G
433909	A	G	non_coding_transcript_exon_variant	MODIFIER	ML0343	350A>G		A	A	A	A	A	A	A	A	A	A	A	A	A	A	A	A	A	A	A	A	A	A	A	A	A	A	A	A	A	A	A	A	A	A	A	A	A	A	A	A	A	A
434161	G	C	non_coding_transcript_exon_variant	MODIFIER	ML0343	602G>C		G	G	G	G	G	G	-	G	G	-	G	G	G	G	G	G	G	G	G	G	G	G	G	G	G	G	G	G	G	G	G	G	G	G	G	G	G	G	G	G	G	G
434676	A	G	non_coding_transcript_exon_variant	MODIFIER	ML0343	1117A>G		A	A	A	A	A	A	A	A	A	A	A	A	A	A	A	A	-	A	A	A	A	A	A	A	A	A	A	A	A	A	A	A	A	A	A	A	A	A	A	A	A	A
434899	A	G	non_coding_transcript_exon_variant	MODIFIER	ML0344	154A>G		A	A	A	A	A	A	A	A	A	A	A	A	A	A	A	A	A	A	A	A	A	A	A	A	A	A	A	A	A	A	A	A	A	A	A	A	A	A	A	A	A	A
434910	C	T	non_coding_transcript_exon_variant	MODIFIER	ML0344	165C>T		C	C	C	C	C	C	C	C	C	C	C	C	C	C	C	C	C	C	C	T	C	C	C	C	C	C	C	C	C	C	C	C	C	C	C	C	C	C	C	C	C	C
436217	T	C	non_coding_transcript_exon_variant	MODIFIER	ML0345	525A>G		T	T	T	T	T	T	T	T	T	T	T	T	T	T	T	T	T	T	T	T	T	T	T	T	T	T	T	T	T	T	T	T	T	T	T	T	T	T	T	T	T	T
436283	C	G	non_coding_transcript_exon_variant	MODIFIER	ML0345	459G>C		C	C	C	C	C	C	C	C	C	C	C	C	C	C	C	C	C	C	C	C	C	C	C	C	C	C	C	C	C	C	C	C	C	C	C	C	C	C	C	C	C	C
437394	G	T	non_coding_transcript_exon_variant	MODIFIER	ML0347	588C>A		G	G	G	G	G	G	G	G	G	G	G	G	G	G	G	G	G	G	G	G	G	G	G	G	G	G	G	G	G	G	G	G	G	G	G	G	G	G	G	G	G	G
439405	C	A	non_coding_transcript_exon_variant	MODIFIER	ML0349	300G>T		C	C	C	C	C	C	C	C	C	-	C	C	C	C	C	C	C	A	C	C	A	C	C	C	C	C	A	C	C	C	C	C	C	A	C	C	C	C	C	A	C	C
440022	C	G	intergenic_region	MODIFIER	ML0349-ML0350	440022C>G		C	C	C	C	C	C	C	C	C	-	C	C	C	C	C	C	C	C	C	C	C	C	C	C	C	C	C	C	C	C	C	C	C	C	C	C	C	C	C	C	C	C
440223	G	C	intergenic_region	MODIFIER	ML0349-ML0350	440223G>C		G	G	G	G	G	G	G	G	G	G	G	G	G	G	G	G	G	G	G	G	G	G	C	G	C	G	G	G	G	G	G	G	G	G	G	G	G	G	G	G	G	G
440586	G	A	intergenic_region	MODIFIER	ML0349-ML0350	440586G>A		G	G	G	G	G	G	G	G	G	G	G	G	G	G	G	G	G	G	G	G	G	G	G	G	G	G	G	G	G	G	G	G	G	G	G	G	G	G	G	G	G	G
440939	A	T	intergenic_region	MODIFIER	ML0349-ML0350	440939A>T		A	A	A	A	A	T	A	A	A	A	A	A	A	A	A	A	A	A	A	A	A	A	A	A	A	A	A	A	A	A	A	A	A	A	A	A	A	A	A	A	A	A
442983	C	T	non_coding_transcript_exon_variant	MODIFIER	ML0350	203G>A		C	C	C	C	C	C	C	C	C	-	C	C	C	C	C	C	C	C	C	C	C	C	C	C	C	C	C	C	C	C	C	C	C	C	C	C	C	C	C	C	C	C
444912	C	A	non_coding_transcript_exon_variant	MODIFIER	fadD19	53C>A		C	C	C	C	C	C	C	C	C	C	C	C	C	C	C	C	-	C	C	C	C	C	C	C	C	C	C	C	C	C	C	C	C	C	C	C	C	C	C	C	C	C
445089	C	G	non_coding_transcript_exon_variant	MODIFIER	fadD19	230C>G		C	C	C	C	C	C	C	C	C	-	C	C	C	C	C	C	C	C	C	C	C	C	C	C	C	C	C	C	C	C	C	C	C	C	C	C	C	C	C	C	C	C
445556	T	C	non_coding_transcript_exon_variant	MODIFIER	fadD19	697T>C		T	T	T	T	T	T	T	T	T	T	T	T	T	T	T	T	T	T	T	T	T	T	T	T	T	T	T	T	T	T	T	T	T	T	T	T	T	T	T	T	T	T
445671	A	G	non_coding_transcript_exon_variant	MODIFIER	fadD19	812A>G		A	A	A	A	A	A	A	A	A	A	A	A	A	A	A	A	A	A	A	A	A	A	A	A	A	A	A	A	A	A	A	A	A	A	A	A	A	A	A	A	A	A
447641	A	C	missense_variant	MODERATE	ilvX	228A>C	Leu76Phe	A	A	A	A	-	A	A	A	A	-	A	A	A	A	A	A	-	A	A	A	A	C	A	A	A	A	A	A	A	A	A	C	A	A	A	A	A	A	A	A	A	A
448789	G	T	missense_variant	MODERATE	ilvX	1376G>T	Ser459Ile	G	G	G	G	G	G	G	G	G	G	G	G	G	G	G	G	-	G	G	G	G	G	G	G	G	G	G	G	G	G	G	G	G	G	G	G	G	G	G	G	G	G
449899	G	A	non_coding_transcript_exon_variant	MODIFIER	fadD17	285C>T		G	G	G	G	G	G	G	G	G	G	G	G	G	G	G	G	G	G	G	G	G	G	G	G	G	G	G	G	G	G	G	G	G	G	G	G	G	G	G	G	G	G
450804	C	G	non_coding_transcript_exon_variant	MODIFIER	fadE27	470G>C		C	C	C	C	-	C	-	C	C	-	C	C	C	C	C	C	C	C	C	C	C	C	C	C	C	C	C	C	C	C	C	C	C	C	C	C	C	C	C	C	C	C
451498	C	T	non_coding_transcript_exon_variant	MODIFIER	fadE26	927G>A		C	C	C	C	C	C	C	C	C	C	C	C	C	C	C	C	C	C	C	C	C	C	C	C	C	C	C	C	C	C	C	C	C	C	C	C	C	C	C	C	C	C
452406	G	A	non_coding_transcript_exon_variant	MODIFIER	fadE26	19C>T		G	G	G	G	G	G	G	G	G	G	G	G	G	G	G	G	G	G	G	G	G	G	G	G	G	G	G	G	G	G	G	G	-	G	G	G	G	G	G	G	G	G
455009	A	C	non_coding_transcript_exon_variant	MODIFIER	ML0361	170A>C		A	A	A	A	A	A	A	A	A	A	A	A	A	A	A	A	-	A	A	A	A	A	A	A	A	A	A	A	A	A	A	A	A	A	A	A	A	A	A	A	A	A
456738	C	T	intergenic_region	MODIFIER	ML0363-rplM	456738C>T		C	C	C	C	-	C	-	C	C	-	C	C	C	C	C	C	C	C	C	C	C	C	C	C	C	C	C	C	C	C	C	C	C	C	C	C	C	C	C	C	C	C
459545	G	T	non_coding_transcript_exon_variant	MODIFIER	ML0367	99G>T		G	G	G	G	G	G	G	G	G	G	G	G	G	G	G	G	G	G	G	G	G	G	G	G	G	G	G	G	G	G	G	G	G	G	G	G	G	G	G	G	G	G
459733	G	A	non_coding_transcript_exon_variant	MODIFIER	ML0368	59G>A		G	G	G	G	G	G	-	G	G	-	G	G	G	G	G	G	G	G	G	G	G	G	G	G	G	G	G	G	G	G	G	G	G	G	G	G	G	G	G	G	G	G
459887	C	T	non_coding_transcript_exon_variant	MODIFIER	ML0368	213C>T		C	C	C	C	C	C	C	C	C	-	C	C	C	C	T	C	-	C	C	C	C	C	C	C	C	C	C	C	C	C	C	C	C	C	C	C	C	C	C	C	C	C
460220	T	C	non_coding_transcript_exon_variant	MODIFIER	ML0368	546T>C		T	T	T	T	T	T	T	T	T	T	T	T	T	T	T	C	T	T	T	T	T	T	T	T	T	T	T	T	T	T	T	T	T	T	T	T	T	T	T	T	T	T
462253	T	G	missense_variant	MODERATE	ML0370	562A>C	Asn188His	T	T	T	T	T	T	T	T	T	T	T	T	T	T	T	T	T	T	T	T	T	G	T	T	T	T	T	T	T	T	T	G	T	T	T	T	T	T	T	T	T	T
464279	C	T	missense_variant	MODERATE	glmS	1301C>T	Ala434Val	C	C	C	C	-	C	-	-	C	-	C	C	C	C	C	C	C	C	C	C	C	C	C	C	C	C	C	C	C	C	C	C	C	C	C	C	C	C	C	C	C	C
464985	G	T	non_coding_transcript_exon_variant	MODIFIER	ML0372	89C>A		G	G	G	G	G	G	G	G	G	G	G	G	G	G	G	G	G	G	G	G	G	G	G	G	G	G	G	G	G	G	G	G	G	G	G	G	G	G	G	G	G	G
465016	C	T	non_coding_transcript_exon_variant	MODIFIER	ML0372	58G>A		C	C	C	C	C	C	C	C	C	C	C	C	C	C	C	C	C	C	C	C	C	C	C	C	C	C	C	C	C	C	C	C	C	C	C	C	C	C	C	C	C	C
467512	C	T	non_coding_transcript_exon_variant	MODIFIER	gadB	860C>T		C	T	T	T	T	C	C	C	T	T	C	T	C	C	C	C	C	C	C	C	C	C	C	C	C	C	C	C	C	C	C	C	C	C	C	C	C	C	C	C	C	C
468693	G	A	missense_variant	MODERATE	alr	562G>A	Val188Ile	G	G	G	G	G	G	G	-	G	G	G	G	G	G	G	G	G	G	G	G	G	G	G	G	G	G	G	G	G	G	G	G	G	G	G	G	G	G	G	G	G	G
469181	C	T	synonymous_variant	LOW	alr	1050C>T	Gly350Gly	C	C	C	C	C	C	C	C	C	-	C	C	C	C	C	C	C	C	C	C	C	C	C	C	C	C	C	C	C	C	C	C	C	C	T	C	C	C	C	C	C	C
470445	T	C	missense_variant	MODERATE	ML0377	164T>C	Val55Ala	T	T	T	T	T	T	T	T	T	-	T	T	T	T	T	T	T	T	T	T	T	T	T	T	T	T	T	T	T	T	T	T	T	T	T	T	T	T	T	T	T	T
471695	G	C	missense_variant	MODERATE	ML0378	932G>C	Ser311Thr	G	G	G	G	G	G	G	G	G	G	G	G	G	G	G	G	G	G	G	G	G	G	G	G	G	G	G	G	G	G	G	G	G	G	G	G	G	G	G	G	G	G
471801	C	T	synonymous_variant	LOW	ML0378	1038C>T	Ala346Ala	C	C	C	C	C	C	C	C	C	-	C	C	C	C	C	C	C	C	C	C	C	C	C	C	C	C	C	C	C	C	C	C	C	C	C	C	C	C	C	C	C	C
474428	G	A	missense_variant	MODERATE	groEL1	871G>A	Ala291Thr	G	G	G	G	G	G	G	G	G	-	G	G	G	G	G	G	G	G	G	G	G	G	G	G	G	G	G	G	G	G	G	G	G	G	G	G	G	G	G	G	G	G
474805	G	A	synonymous_variant	LOW	groEL1	1248G>A	Ala416Ala	G	G	G	G	G	G	G	G	G	-	G	G	G	G	G	G	-	G	G	G	G	G	G	G	G	G	G	G	G	G	G	G	G	G	G	G	G	G	G	G	G	G
476250	A	C	intergenic_region	MODIFIER	whiB3-ML0383	476250A>C		A	A	A	A	A	A	A	A	A	A	A	A	A	A	A	A	A	A	A	A	A	A	A	A	A	A	A	A	A	A	A	A	A	A	A	A	A	A	A	A	A	A
477016	G	A	missense_variant	MODERATE	ML0383	577G>A	Gly193Arg	G	G	G	G	G	G	G	-	G	-	G	G	G	A	G	G	G	G	G	G	G	G	G	G	G	G	G	G	G	G	G	G	G	G	G	G	G	G	G	G	G	G
479629	C	T	intergenic_region	MODIFIER	ML0385-ML0386	479629C>T		C	C	C	C	C	C	C	C	C	C	C	C	C	C	C	C	C	C	C	C	C	C	C	C	C	C	C	C	C	C	C	C	C	C	C	C	C	C	C	C	C	C
480629	C	T	intergenic_region	MODIFIER	ML0386-guaB2	480629C>T		C	C	C	C	C	T	C	C	C	-	C	C	C	C	C	C	C	C	C	C	C	C	C	C	C	C	C	C	C	C	C	C	C	C	C	C	C	C	C	C	C	C
481476	A	G	synonymous_variant	LOW	guaB2	816A>G	Leu272Leu	A	G	G	G	-	G	G	G	G	-	G	G	A	G	G	G	G	G	G	G	G	G	G	G	G	G	G	G	G	G	G	G	G	G	G	G	G	G	G	G	G	G
482616	C	T	missense_variant	MODERATE	guaB3	343C>T	Pro115Ser	C	C	C	C	C	C	C	C	C	C	C	C	C	C	C	C	C	C	C	C	C	C	C	C	C	C	C	T	C	C	C	C	C	C	C	C	C	C	C	C	C	C
483281	A	G	synonymous_variant	LOW	guaB3	1008A>G	Pro336Pro	A	A	A	A	A	A	A	A	A	A	A	A	A	A	A	A	A	A	A	A	A	A	A	A	A	A	A	A	A	A	A	A	A	A	A	A	A	A	A	A	A	A
485138	T	C	missense_variant	MODERATE	choD	1688T>C	Leu563Pro	T	C	-	C	-	C	-	-	C	-	C	C	T	C	C	C	C	C	C	C	C	C	C	C	C	C	C	C	C	C	C	C	C	C	C	C	C	C	C	C	C	C
489490	A	G	intergenic_region	MODIFIER	ML0393-ML0394	489490A>G		A	A	A	A	A	A	A	A	A	-	A	A	A	A	A	A	-	A	A	A	A	A	A	A	A	A	A	A	A	A	A	A	A	A	A	A	A	A	A	A	A	A
489941	G	A	missense_variant	MODERATE	ML0394	487C>T	Leu163Phe	G	G	G	A	A	G	G	G	G	G	G	A	G	G	G	G	G	G	G	G	G	G	G	G	G	G	G	G	G	G	G	G	-	G	G	G	G	G	G	G	G	G
489944	G	A	missense_variant	MODERATE	ML0394	484C>T	His162Tyr	G	G	G	G	G	G	G	G	G	G	G	G	G	G	G	G	G	G	G	G	G	G	G	G	G	G	G	G	G	G	G	G	-	G	G	G	G	G	G	G	G	G
490546	C	T	intergenic_region	MODIFIER	ML0394-guaA	490546C>T		C	C	C	C	C	C	-	C	C	-	C	C	C	C	C	C	C	C	C	C	C	C	C	C	C	C	C	C	C	C	C	C	C	C	C	C	C	C	C	C	C	C
490699	C	A	intergenic_region	MODIFIER	ML0394-guaA	490699C>A		C	C	C	C	C	C	C	C	C	C	C	C	C	C	C	C	C	C	C	C	C	C	C	C	C	C	C	C	C	C	C	C	C	C	C	C	C	C	C	C	C	C
491083	C	A	missense_variant	MODERATE	guaA	41C>A	Pro14His	C	C	C	C	C	C	C	C	C	-	C	C	C	C	C	C	C	C	C	C	C	C	C	C	C	C	C	C	C	C	C	C	-	C	C	C	C	C	C	C	C	C
492614	C	A	synonymous_variant	LOW	guaA	1572C>A	Gly524Gly	C	C	C	C	C	C	C	C	C	-	A	C	C	A	C	C	C	C	C	C	C	C	C	C	C	C	C	C	C	C	C	C	C	C	C	C	C	C	C	C	C	C
493995	G	A	missense_variant	MODERATE	ML0397	1753C>T	Leu585Phe	G	G	G	G	G	G	G	G	G	G	G	G	G	G	G	G	G	G	G	G	G	G	G	G	G	G	G	G	G	G	G	G	G	G	G	G	G	G	G	G	G	G
494266	G	A	synonymous_variant	LOW	ML0397	1482C>T	Ile494Ile	G	G	G	G	G	G	G	G	G	G	G	G	G	G	G	G	G	G	G	G	G	G	G	G	G	G	G	G	G	G	G	G	G	G	G	G	G	G	G	G	G	G
494564	C	T	missense_variant	MODERATE	ML0397	1184G>A	Gly395Glu	C	C	C	C	C	C	C	C	C	C	C	C	C	C	C	C	C	C	C	C	C	C	C	C	C	C	C	C	C	C	C	C	C	C	C	C	C	C	C	C	C	C
494674	T	G	missense_variant	MODERATE	ML0397	1074A>C	Glu358Asp	T	G	G	G	G	G	G	G	G	G	G	G	T	G	G	G	G	G	G	G	G	G	G	G	G	G	G	G	G	G	G	G	G	G	G	G	G	G	G	G	G	G
494937	G	T	missense_variant	MODERATE	ML0397	811C>A	Pro271Thr	G	G	G	G	G	G	G	G	G	G	G	G	G	G	G	G	G	G	G	G	G	G	G	G	G	G	G	G	G	G	G	G	G	G	G	G	G	G	G	G	G	G
495595	G	A	synonymous_variant	LOW	ML0397	153C>T	Val51Val	G	G	G	G	G	G	G	G	G	G	G	G	G	G	G	G	G	G	G	G	G	G	G	G	G	G	G	G	G	G	G	G	G	G	G	G	G	G	G	G	G	G
495765	C	G	intergenic_region	MODIFIER	ML0397-ML0398	495765C>G		C	C	C	C	C	C	C	C	C	C	C	C	C	C	C	C	C	C	G	C	C	C	C	C	C	C	C	C	C	C	C	C	C	C	C	C	C	C	C	C	C	C
495873	C	T	intergenic_region	MODIFIER	ML0397-ML0398	495873C>T		C	C	C	C	C	C	C	C	C	C	C	C	C	C	C	C	C	C	C	C	C	C	C	C	C	C	C	C	C	C	C	C	C	C	C	C	C	C	C	C	C	C
496266	C	T	missense_variant	MODERATE	ML0398	832G>A	Ala278Thr	C	C	C	C	C	C	C	C	C	-	C	C	C	C	C	C	C	C	C	C	C	C	C	C	C	C	C	C	C	C	C	C	C	C	C	C	C	C	C	C	C	C
496331	C	A	missense_variant	MODERATE	ML0398	767G>T	Gly256Val	C	C	C	C	C	C	C	C	C	C	C	C	C	C	C	C	C	C	C	C	C	C	C	C	C	C	C	C	C	C	C	C	C	C	C	C	C	C	C	C	C	C
496429	G	A	synonymous_variant	LOW	ML0398	669C>T	Gly223Gly	G	G	G	G	G	G	G	G	G	G	G	G	G	G	G	G	G	G	G	G	G	G	G	G	G	G	G	G	G	G	G	G	G	G	G	G	G	G	G	G	G	G
496587	C	T	missense_variant	MODERATE	ML0398	511G>A	Gly171Ser	C	C	C	C	C	C	C	C	C	C	C	C	C	C	C	C	C	C	C	C	C	C	C	C	C	C	C	C	C	C	C	C	C	C	C	C	C	C	C	C	C	C
498242	G	T	non_coding_transcript_exon_variant	MODIFIER	ML0400	161G>T		G	G	G	G	G	G	G	G	G	-	G	G	G	G	G	G	G	G	G	G	G	G	G	G	G	G	G	G	G	G	G	G	G	G	G	G	G	G	G	G	G	G
499543	C	T	non_coding_transcript_exon_variant	MODIFIER	ML0401	213G>A		C	C	C	C	C	C	-	C	C	-	C	C	C	C	C	C	C	C	C	C	C	C	C	C	C	C	C	C	C	C	C	C	C	C	C	C	C	C	C	C	C	C
500961	G	A	non_coding_transcript_exon_variant	MODIFIER	iunH	787C>T		G	G	G	G	G	G	G	G	G	G	G	G	G	G	G	G	-	G	G	G	G	G	G	G	G	G	G	G	G	G	G	G	G	G	G	G	G	G	G	G	G	G
501955	C	A	non_coding_transcript_exon_variant	MODIFIER	cmaA1	106C>A		C	C	C	C	C	C	C	C	C	C	C	C	C	C	C	C	C	C	C	C	C	C	C	C	C	C	C	C	C	C	C	C	C	C	C	C	C	C	C	C	C	C
502629	G	A	intergenic_region	MODIFIER	cmaA1-ML0405	502629G>A		G	G	G	G	G	G	G	G	G	G	G	G	G	G	G	G	G	G	G	G	G	G	A	G	G	G	G	G	G	G	G	G	G	G	G	G	G	G	G	G	G	G
502630	C	T	intergenic_region	MODIFIER	cmaA1-ML0405	502630C>T		C	C	C	C	C	C	C	C	C	C	T	C	C	C	C	C	C	C	C	C	C	C	C	C	C	C	C	C	C	C	C	C	C	C	C	C	C	C	C	C	C	C
502632	G	A,T	intergenic_region;intergenic_region	MODIFIER;MODIFIER	cmaA1-ML0405	502632G>A;502632G>T	;	G	G	G	G	G	G	G	G	G	G	G	G	G	G	G	G	G	G	G	G	G	G	G	G	G	G	G	G	G	G	G	G	G	G	G	G	G	G	G	G	G	G
502707	G	A	intergenic_region	MODIFIER	cmaA1-ML0405	502707G>A		G	G	G	G	G	G	G	G	G	G	G	G	G	G	G	G	G	G	G	G	G	G	G	G	G	G	G	G	G	G	G	G	G	G	G	G	G	G	G	G	G	G
502886	G	A	intergenic_region	MODIFIER	cmaA1-ML0405	502886G>A		G	G	G	G	G	-	-	G	G	G	G	G	G	G	G	G	G	G	G	G	G	G	G	G	A	G	G	G	G	G	G	G	G	G	G	G	G	G	G	G	G	G
503410	G	A	missense_variant	MODERATE	ML0405	194G>A	Gly65Asp	G	G	G	G	G	G	-	G	G	G	G	G	G	G	G	G	A	G	G	G	G	G	G	A	G	G	G	A	G	A	G	G	G	G	A	G	A	G	G	G	G	G
503515	G	A	missense_variant	MODERATE	ML0405	299G>A	Gly100Asp	G	G	G	G	G	G	G	G	G	G	G	G	G	G	G	G	G	G	G	G	G	G	G	G	G	G	G	G	G	G	G	G	G	G	G	G	G	G	G	G	G	G
503984	C	T	synonymous_variant	LOW	ML0405	768C>T	Pro256Pro	C	C	C	C	C	C	C	C	C	C	C	C	C	C	C	C	C	C	C	C	C	C	C	C	C	C	C	C	C	C	C	C	C	C	C	C	C	C	C	C	C	C
504115	C	T	missense_variant	MODERATE	ML0405	899C>T	Ala300Val	C	C	C	C	C	C	-	C	C	C	C	C	C	C	C	C	C	C	C	C	C	C	C	C	C	C	C	C	C	C	C	C	C	C	C	C	C	C	C	C	C	C
504761	C	T	synonymous_variant	LOW	ML0406	303C>T	Ile101Ile	C	C	C	C	C	C	C	C	C	C	C	C	C	C	C	C	C	C	C	C	C	C	C	C	C	C	C	C	C	C	C	C	-	C	C	C	C	C	C	C	C	C
506336	G	A	non_coding_transcript_exon_variant	MODIFIER	ML0408	560G>A		G	G	G	G	G	G	G	G	G	G	G	G	G	A	G	G	G	G	G	G	G	G	G	G	G	G	G	G	G	G	G	G	G	G	G	G	G	G	G	G	G	G
506775	C	T	intergenic_region	MODIFIER	ML0408-ML0409	506775C>T		C	C	C	C	C	C	C	C	C	-	C	C	C	C	C	C	C	C	C	C	C	C	C	C	C	C	C	C	C	C	C	C	C	C	C	C	C	C	C	C	T	T
508369	G	A	missense_variant	MODERATE	ML0410	43G>A	Ala15Thr	G	G	G	G	G	G	G	G	G	G	G	G	G	G	G	G	G	G	G	G	G	G	G	G	G	G	G	G	G	G	G	G	-	G	G	G	G	G	G	G	G	G
508459	G	A	missense_variant	MODERATE	ML0410	133G>A	Ala45Thr	G	G	G	G	G	G	G	G	G	G	G	G	G	G	G	G	G	G	G	G	G	G	G	G	G	G	A	G	G	G	G	G	G	G	G	G	G	G	G	G	G	G
508466	A	C	missense_variant	MODERATE	ML0410	140A>C	Gln47Pro	A	A	A	A	A	A	A	A	A	A	A	A	A	A	A	A	A	A	A	A	A	A	A	A	A	A	A	A	A	A	A	A	A	A	A	A	A	A	A	A	A	A
508474	A	C	missense_variant	MODERATE	ML0410	148A>C	Lys50Gln	A	A	A	A	A	A	A	A	A	A	A	A	A	A	A	A	A	A	A	A	A	A	A	A	A	A	A	A	A	A	A	A	A	A	A	A	A	A	A	A	A	A
508481	T	C	missense_variant	MODERATE	ML0410	155T>C	Val52Ala	T	C	C	C	C	C	C	C	C	C	C	C	T	C	C	C	C	C	C	C	C	C	C	C	C	C	C	C	C	C	C	C	C	C	C	C	C	C	C	C	C	C
508603	C	T	missense_variant	MODERATE	ML0410	277C>T	His93Tyr	C	C	C	C	C	C	C	C	C	C	C	C	C	C	C	C	C	C	C	C	C	C	C	C	C	C	C	C	C	C	C	C	C	C	C	C	C	C	C	C	C	C
508698	C	T	intergenic_region	MODIFIER	ML0410-ML0411	508698C>T		C	C	C	C	C	C	C	C	C	C	C	C	C	C	T	C	C	C	C	C	C	C	C	C	C	C	C	C	C	C	C	C	C	C	C	C	C	C	C	C	C	C
508714	G	T	intergenic_region	MODIFIER	ML0410-ML0411	508714G>T		G	G	G	G	G	G	G	G	G	G	G	G	G	G	G	G	G	G	G	G	G	G	G	G	G	G	G	G	G	G	G	G	G	G	G	G	G	G	G	G	G	G
508715	A	G	intergenic_region	MODIFIER	ML0410-ML0411	508715A>G		A	A	A	A	A	A	A	A	A	A	A	A	A	A	A	A	A	A	A	A	A	A	A	A	A	A	A	A	A	A	A	A	A	A	A	A	A	A	A	A	A	A
508755	A	G	start_lost	HIGH	ML0411	1A>G	Met1?	A	A	A	A	A	A	-	A	A	A	A	A	A	A	A	A	A	A	A	A	A	A	A	A	A	A	A	A	A	A	A	A	A	A	A	A	A	A	A	A	A	A
508887	G	C	missense_variant	MODERATE	ML0411	133G>C	Glu45Gln	G	G	G	G	G	G	G	G	G	G	G	G	G	G	G	C	C	G	C	G	G	G	G	G	G	G	G	G	G	G	G	G	G	G	G	G	G	G	G	G	G	G
508890	G	A,C	missense_variant;missense_variant	MODERATE;MODERATE	ML0411	136G>A;136G>C	Val46Met;Val46Leu	G	G	G	G	G	G	G	G	G	G	G	G	G	G	G	G	G	A	G	G	A	G	G	G	C	G	A	G	G	G	G	G	G	A	G	G	G	G	G	A	G	G
508897	A	C	missense_variant	MODERATE	ML0411	143A>C	Asp48Ala	A	A	A	A	A	A	A	A	A	A	A	A	A	A	A	A	A	A	A	A	A	A	A	A	A	A	A	A	A	A	A	A	A	A	A	C	A	A	A	A	A	A
508909	T	C	missense_variant	MODERATE	ML0411	155T>C	Val52Ala	T	T	T	T	T	T	T	T	T	T	T	T	T	T	T	T	T	T	T	T	T	T	T	T	T	T	T	T	T	T	T	T	T	T	T	T	T	T	T	T	T	T
508986	G	A	missense_variant	MODERATE	ML0411	232G>A	Asp78Asn	G	A	G	A	A	G	G	G	A	A	G	A	G	G	G	G	G	G	G	G	G	G	G	G	G	G	G	G	G	G	G	G	G	G	G	G	G	G	G	G	G	G
508989	G	A	missense_variant	MODERATE	ML0411	235G>A	Gly79Ser	G	G	G	G	G	G	G	G	G	G	G	G	G	G	G	G	G	G	G	G	G	G	G	G	G	G	G	G	G	G	G	G	G	G	G	G	G	G	G	G	G	G
509007	G	A	missense_variant	MODERATE	ML0411	253G>A	Gly85Arg	G	G	G	G	G	G	-	G	G	G	G	G	G	G	G	G	G	G	G	G	G	G	G	G	G	G	G	G	G	G	G	G	G	G	G	G	G	G	G	G	G	G
509008	G	A	missense_variant	MODERATE	ML0411	254G>A	Gly85Glu	G	G	G	G	G	G	G	G	G	G	G	G	G	G	G	G	G	G	G	G	G	G	G	G	G	G	G	G	G	G	G	G	G	G	G	G	G	G	G	G	G	G
509023	T	C	missense_variant	MODERATE	ML0411	269T>C	Val90Ala	T	T	T	T	-	T	T	T	T	-	T	T	T	T	T	T	T	T	T	T	T	T	T	T	T	T	T	T	T	T	T	T	T	T	T	T	T	T	T	T	T	T
509030	C	A,T	missense_variant;synonymous_variant	MODERATE;LOW	ML0411	276C>A;276C>T	His92Gln;His92His	C	C	C	C	C	C	C	C	C	-	C	C	C	C	C	C	C	C	C	C	C	C	C	C	C	C	C	C	C	C	C	C	C	C	C	C	C	C	C	C	C	C
509065	G	A	missense_variant	MODERATE	ML0411	311G>A	Gly104Asp	G	G	G	G	G	G	G	G	G	-	G	G	G	A	G	G	G	G	G	G	G	G	G	G	G	G	G	G	G	G	G	G	G	G	G	G	G	G	G	G	G	G
509178	G	A	missense_variant	MODERATE	ML0411	424G>A	Asp142Asn	G	G	G	G	G	G	G	G	G	G	G	G	G	G	G	G	G	G	G	G	G	G	G	G	G	G	G	G	G	G	G	G	G	G	G	G	G	G	G	G	G	G
509265	C	T	missense_variant	MODERATE	ML0411	511C>T	Pro171Ser	C	C	C	C	C	C	C	C	C	C	C	C	C	C	C	C	C	C	C	C	C	C	C	C	C	C	C	C	C	C	C	C	C	C	C	C	C	C	C	C	C	C
509308	A	C	missense_variant	MODERATE	ML0411	554A>C	Asp185Ala	A	A	A	A	A	A	A	A	A	A	A	A	A	A	A	A	A	A	A	A	A	A	A	A	A	A	A	A	A	A	A	A	A	A	A	A	A	A	A	A	A	A
509320	C	T	missense_variant	MODERATE	ML0411	566C>T	Ser189Leu	C	C	C	C	C	C	T	C	C	C	C	C	C	C	C	C	C	C	C	C	C	C	C	C	C	C	C	C	C	C	C	C	C	C	C	C	C	C	C	C	C	C
509325	C	G	missense_variant	MODERATE	ML0411	571C>G	His191Asp	C	G	G	G	G	G	G	G	G	G	G	G	G	G	G	G	G	G	G	G	G	G	G	G	G	G	G	G	G	G	G	G	G	G	G	G	G	G	G	G	G	G
509349	C	A,G	missense_variant;missense_variant	MODERATE;MODERATE	ML0411	595C>A;595C>G	Leu199Ile;Leu199Val	C	C	C	C	C	C	C	C	C	C	C	C	C	C	C	C	C	C	C	C	C	C	C	C	C	A	C	C	C	C	C	C	C	C	C	C	C	C	C	C	C	C
509407	C	T	missense_variant	MODERATE	ML0411	653C>T	Ser218Leu	C	C	C	C	C	C	C	C	C	C	C	C	C	C	C	C	C	C	C	C	C	C	C	C	C	C	C	C	C	C	C	C	C	C	C	C	C	C	C	C	C	C
509409	G	A,C	missense_variant;missense_variant	MODERATE;MODERATE	ML0411	655G>A;655G>C	Asp219Asn;Asp219His	G	G	-	G	G	G	G	G	G	G	G	G	G	G	G	G	G	G	G	G	G	G	G	G	G	G	G	G	G	G	G	G	G	G	G	G	G	G	G	G	G	G
509411	C	G	missense_variant	MODERATE	ML0411	657C>G	Asp219Glu	C	C	C	C	C	C	C	C	C	C	C	C	C	C	C	C	C	C	C	C	C	C	C	C	C	C	C	C	C	C	C	C	C	C	C	C	C	C	C	C	C	C
509424	T	C	missense_variant	MODERATE	ML0411	670T>C	Ser224Pro	T	T	T	T	T	T	T	T	T	T	T	T	T	T	T	T	T	T	T	T	T	T	T	T	T	T	T	T	T	T	T	T	T	T	T	T	T	T	T	T	T	T
509425	C	T	missense_variant	MODERATE	ML0411	671C>T	Ser224Leu	C	C	C	C	C	C	C	C	C	C	C	C	C	C	C	C	C	C	C	C	C	C	C	C	C	C	C	C	C	C	C	C	C	C	C	C	C	C	C	C	C	C
509564	G	T	synonymous_variant	LOW	ML0411	810G>T	Ser270Ser	G	G	G	G	G	G	G	G	G	G	G	G	G	G	G	G	G	G	G	G	G	G	G	G	G	G	G	G	G	G	G	G	G	G	G	G	G	G	G	T	G	G
509578	G	A	missense_variant	MODERATE	ML0411	824G>A	Ser275Asn	G	G	G	G	G	G	G	G	G	G	G	G	G	G	G	G	G	G	G	G	G	G	G	G	G	G	G	G	G	G	G	G	G	G	G	G	G	G	G	G	G	G
509587	C	T	missense_variant	MODERATE	ML0411	833C>T	Thr278Ile	C	C	C	C	C	C	C	C	C	-	C	C	C	C	C	C	C	C	C	C	C	C	C	C	C	C	C	C	C	C	C	C	C	C	C	C	C	C	C	C	C	C
509600	A	G	missense_variant	MODERATE	ML0411	846A>G	Ile282Met	A	A	A	A	A	A	A	A	A	-	A	A	A	A	A	A	A	A	A	A	A	A	A	A	A	A	A	A	A	A	A	A	A	A	A	A	A	A	A	A	A	A
509614	C	T	missense_variant	MODERATE	ML0411	860C>T	Ala287Val	C	C	C	C	C	C	C	C	C	-	C	C	C	C	C	C	C	C	C	C	C	C	C	C	C	C	C	C	C	C	C	C	C	C	C	C	C	C	C	C	C	C
509640	T	C	missense_variant	MODERATE	ML0411	886T>C	Ser296Pro	T	T	T	T	T	T	T	T	T	T	T	T	T	T	T	T	T	T	T	T	T	T	T	T	T	T	T	T	T	T	T	T	T	T	T	T	T	T	T	T	T	T
509647	T	C,G	missense_variant;missense_variant	MODERATE;MODERATE	ML0411	893T>C;893T>G	Val298Ala;Val298Gly	T	T	-	C	C	C	T	T	T	C	T	C	T	T	T	T	T	T	T	T	T	T	T	T	T	T	T	T	C	T	C	T	C	T	T	C	T	C	C	T	C	C
509662	G	A	missense_variant	MODERATE	ML0411	908G>A	Gly303Asp	G	G	G	G	G	G	G	G	G	G	G	G	G	G	G	G	G	G	G	G	G	G	G	G	G	G	G	G	G	G	G	G	G	G	G	G	G	G	G	G	G	G
509673	G	A	missense_variant	MODERATE	ML0411	919G>A	Val307Met	G	G	G	G	G	G	G	G	G	G	G	G	G	G	G	G	G	G	G	G	G	G	G	G	G	G	G	G	G	G	G	G	G	G	G	G	G	G	G	G	G	G
509674	T	C	missense_variant	MODERATE	ML0411	920T>C	Val307Ala	T	T	T	T	T	T	T	T	T	T	T	T	T	T	T	T	T	T	T	T	C	T	T	T	T	T	T	T	T	T	T	T	T	T	T	T	T	T	T	T	T	T
509851	G	T	missense_variant	MODERATE	ML0411	1097G>T	Gly366Val	G	G	G	G	-	G	G	G	G	-	G	G	G	G	G	G	G	G	G	G	G	G	G	G	G	G	G	G	G	G	G	G	G	G	G	G	G	G	G	G	G	G
510202	T	A	intergenic_region	MODIFIER	ML0411-lpqD	510202T>A		T	T	T	T	T	T	T	T	T	-	T	T	T	T	T	T	T	T	T	T	T	T	T	T	T	T	T	T	T	T	T	T	T	T	T	T	T	T	T	T	T	T
510492	C	T	non_coding_transcript_exon_variant	MODIFIER	lpqD	490G>A		C	C	C	C	C	C	C	C	C	C	C	C	T	C	C	C	C	C	C	C	C	C	C	C	C	C	C	C	C	C	C	C	-	C	C	C	C	C	C	C	C	C
510512	C	G	non_coding_transcript_exon_variant	MODIFIER	lpqD	470G>C		C	C	C	C	C	C	C	C	C	C	C	C	C	C	C	C	C	C	C	C	C	C	C	C	C	C	C	C	C	C	C	C	C	C	C	C	C	C	C	C	C	C
510550	A	G	non_coding_transcript_exon_variant	MODIFIER	lpqD	432T>C		A	A	A	A	A	A	A	A	A	A	A	A	A	A	A	A	A	A	A	A	A	A	A	A	A	A	A	A	A	A	A	A	A	A	A	A	A	A	A	A	A	A
511079	A	C	intergenic_region	MODIFIER	lpqD-ML0413	511079A>C		A	A	A	C	C	A	A	A	C	C	A	C	A	A	A	A	A	A	A	A	A	A	A	A	A	A	A	A	A	A	A	A	A	A	A	A	A	A	A	A	A	A
511128	G	T	intergenic_region	MODIFIER	lpqD-ML0413	511128G>T		G	G	G	G	G	G	G	G	G	G	G	G	G	G	G	G	G	G	G	G	G	G	T	G	G	G	G	G	G	G	G	G	G	G	G	G	G	G	G	G	G	G
511156	G	A	non_coding_transcript_exon_variant	MODIFIER	ML0413	27G>A		G	G	G	G	G	G	G	G	G	G	G	G	G	G	G	G	G	G	G	G	G	G	G	G	G	G	G	G	G	G	G	G	G	G	G	G	G	G	G	G	G	G
512437	A	G	synonymous_variant	LOW	otsB2	837T>C	Ile279Ile	A	A	A	A	A	A	A	-	A	A	A	A	A	A	A	A	A	A	A	A	A	A	A	A	A	A	A	A	A	A	A	A	-	A	A	A	A	A	A	A	A	A
512499	C	T	missense_variant	MODERATE	otsB2	775G>A	Glu259Lys	C	C	C	C	C	C	C	C	C	C	C	C	C	C	C	C	C	C	C	C	C	C	C	C	C	C	C	C	C	C	C	C	C	C	C	C	C	C	C	C	C	C
512603	G	A	missense_variant	MODERATE	otsB2	671C>T	Ala224Val	G	G	G	G	G	G	G	G	G	-	G	G	G	G	G	G	G	G	G	G	G	G	G	G	G	G	G	G	G	G	G	G	-	G	G	G	G	G	G	G	G	G
513760	C	T	non_coding_transcript_exon_variant	MODIFIER	ML0415	859G>A		C	C	C	C	C	C	C	C	C	C	C	C	C	C	C	C	C	C	C	C	C	C	C	C	C	C	C	C	C	C	C	C	C	C	C	C	C	C	C	C	C	C
514114	A	C	non_coding_transcript_exon_variant	MODIFIER	ML0415	505T>G		A	A	A	A	A	A	A	A	A	A	A	A	A	A	A	A	A	A	A	A	A	A	A	A	A	A	A	A	A	A	A	A	A	A	A	A	A	A	A	A	A	A
519400	G	A	non_coding_transcript_exon_variant	MODIFIER	ML0420	126G>A		G	G	G	G	G	G	G	G	G	G	G	G	G	G	G	G	G	G	G	G	G	G	G	G	G	G	G	G	G	G	G	G	G	G	G	G	G	G	G	G	G	G
519742	G	A	non_coding_transcript_exon_variant	MODIFIER	ML0420	468G>A		G	G	G	G	G	G	G	G	G	G	G	G	G	G	G	G	G	G	G	G	G	G	G	G	G	G	G	G	G	G	G	G	G	G	G	G	G	G	G	G	G	G
520613	C	A	non_coding_transcript_exon_variant	MODIFIER	ML0420	1339C>A		C	C	C	C	C	C	C	C	C	C	C	C	C	C	C	C	C	C	C	C	C	C	C	C	C	C	C	C	C	C	C	C	C	C	C	C	C	C	C	C	C	C
521826	G	A	non_coding_transcript_exon_variant	MODIFIER	ML0421	93G>A		G	G	G	G	G	G	G	G	G	G	G	G	G	G	G	G	G	G	G	G	G	G	G	G	G	G	G	G	G	G	G	G	G	G	G	G	G	G	G	G	G	G
521924	G	C	non_coding_transcript_exon_variant	MODIFIER	ML0421	191G>C		G	G	G	G	G	G	G	G	G	G	G	G	G	G	G	G	G	G	G	G	G	G	G	G	G	G	G	G	G	G	G	G	-	G	G	G	G	G	G	C	G	G
524788	C	T	intergenic_region	MODIFIER	lysU-lppS	524788C>T		C	C	C	C	C	C	C	C	C	C	C	C	C	C	C	C	C	C	C	C	C	C	C	C	C	C	C	C	C	C	C	C	C	C	C	C	C	C	C	C	C	C
527115	C	T	non_coding_transcript_exon_variant	MODIFIER	ML0428	34C>T		C	C	C	C	C	C	C	C	C	-	C	C	C	C	C	C	-	C	C	C	C	C	C	C	C	C	C	C	C	C	C	C	C	C	C	C	C	C	C	C	C	C
527530	G	A	non_coding_transcript_exon_variant	MODIFIER	ML0428	449G>A		G	G	G	G	G	G	G	G	G	G	G	G	G	G	G	G	G	G	G	G	G	G	G	G	G	G	G	G	G	G	G	G	G	G	G	G	G	G	G	G	G	G
527964	A	G	non_coding_transcript_exon_variant	MODIFIER	ML0428	883A>G		A	G	G	G	G	A	A	A	G	G	A	G	A	A	A	A	A	A	A	A	A	A	A	A	A	A	A	A	A	A	A	A	A	A	A	A	A	A	A	A	A	A
528451	C	T	non_coding_transcript_exon_variant	MODIFIER	ML0428	1370C>T		C	C	C	C	C	C	C	C	C	C	C	C	C	C	T	C	C	C	C	C	C	C	C	C	C	C	C	C	C	C	C	C	C	C	C	C	C	C	C	C	C	C
528937	G	A	missense_variant	MODERATE	ML0429	491C>T	Ala164Val	G	G	G	G	G	G	-	G	G	-	G	G	G	G	G	G	G	G	G	G	G	G	G	G	G	G	G	G	G	G	G	G	G	G	G	A	G	G	G	G	G	G
529627	C	T	synonymous_variant	LOW	ML0430	108C>T	Phe36Phe	C	C	C	C	C	C	C	C	C	C	C	C	C	C	C	C	C	C	C	C	C	C	C	C	C	C	C	C	C	C	C	C	C	C	C	C	C	T	C	C	C	C
530196	G	T	missense_variant	MODERATE	ML0430	677G>T	Gly226Val	G	G	G	G	G	G	G	G	G	G	G	G	G	G	G	G	G	T	G	G	T	G	G	G	G	G	T	G	G	G	G	G	-	T	G	G	G	G	G	T	G	G
530685	C	T	missense_variant	MODERATE	ML0430	1166C>T	Ala389Val	C	C	C	C	C	C	C	C	C	C	C	C	C	C	C	C	C	C	C	C	C	C	C	C	C	C	C	C	C	C	C	C	C	C	C	C	C	C	C	C	C	C
531649	C	T	missense_variant	MODERATE	ML0431	47G>A	Gly16Glu	C	C	C	C	C	C	-	C	C	-	C	C	C	C	C	C	C	C	C	C	C	C	C	C	C	C	C	C	C	C	C	C	C	C	C	C	C	C	C	C	C	C
531961	G	A	non_coding_transcript_exon_variant	MODIFIER	ML0432	504C>T		G	G	G	G	G	G	G	G	G	G	G	G	G	G	G	G	G	G	G	G	G	G	G	G	G	G	G	G	G	G	G	G	G	G	G	G	G	G	G	G	G	G
532374	A	T	non_coding_transcript_exon_variant	MODIFIER	ML0432	91T>A		A	A	A	A	A	A	A	A	A	A	A	A	A	A	A	A	A	A	A	A	A	A	A	A	A	A	A	A	A	A	A	A	A	A	A	A	A	A	A	A	A	A
533403	A	G	non_coding_transcript_exon_variant	MODIFIER	fadD35	790A>G		A	G	G	G	G	G	-	G	G	G	G	G	G	G	G	G	G	G	G	G	G	G	G	G	G	G	G	G	G	G	G	G	G	G	G	G	G	G	G	G	G	G
533814	C	T	non_coding_transcript_exon_variant	MODIFIER	fadD35	1201C>T		C	C	C	C	C	C	C	C	C	C	C	C	C	C	C	C	C	C	C	C	C	C	C	C	C	C	C	C	C	C	C	C	C	C	C	C	C	C	C	C	C	C
534053	C	T	non_coding_transcript_exon_variant	MODIFIER	scoA	21C>T		C	C	C	C	C	C	C	C	C	C	C	C	C	C	C	C	C	C	C	C	C	C	C	C	C	T	C	C	C	C	C	C	C	C	C	C	C	C	C	C	C	C
534530	C	T	non_coding_transcript_exon_variant	MODIFIER	scoA	498C>T		C	C	T	C	C	C	C	C	C	C	C	C	C	C	C	C	-	C	C	C	C	C	C	C	C	C	C	C	C	C	C	C	C	C	C	C	C	C	C	C	C	C
534909	G	A	non_coding_transcript_exon_variant	MODIFIER	scoB	141G>A		G	G	G	G	G	G	G	G	G	G	G	G	G	G	G	G	G	G	G	G	G	G	G	G	G	G	G	G	G	G	G	G	G	G	G	G	G	G	G	G	G	G
535146	C	T	non_coding_transcript_exon_variant	MODIFIER	scoB	378C>T		C	C	C	C	C	C	C	C	C	C	C	C	C	C	C	C	C	C	C	C	C	C	C	C	C	C	C	C	C	C	C	C	C	C	C	C	C	C	C	C	C	C
535525	C	T	non_coding_transcript_exon_variant	MODIFIER	accD1	112C>T		C	C	C	C	C	C	C	C	C	C	C	C	C	C	C	T	C	T	T	C	T	C	C	C	C	C	T	C	T	C	T	C	T	T	C	T	C	T	T	T	T	T
536290	G	A	non_coding_transcript_exon_variant	MODIFIER	accD1	877G>A		G	G	G	G	G	G	G	G	G	G	G	G	G	G	G	G	G	G	G	G	G	G	G	G	G	G	G	G	G	G	G	G	-	G	G	G	G	G	G	G	G	G
536741	G	T	non_coding_transcript_exon_variant	MODIFIER	accD1	1328G>T		G	G	G	G	G	G	G	G	G	G	G	G	G	G	G	G	G	G	G	G	G	G	G	G	G	G	G	G	G	G	G	G	G	G	G	G	G	G	G	G	G	G
537125	C	T	non_coding_transcript_exon_variant	MODIFIER	accA1	117C>T		C	C	C	C	C	C	C	C	C	-	C	C	C	C	C	C	C	C	C	C	C	C	C	C	C	C	C	C	C	C	C	C	C	C	C	C	C	C	C	C	C	C
537330	G	A	non_coding_transcript_exon_variant	MODIFIER	accA1	322G>A		G	A	A	A	A	G	G	G	A	-	G	A	G	G	G	G	-	G	G	G	G	G	G	G	G	G	G	G	G	G	G	G	G	G	G	G	G	G	G	G	G	G
537503	G	T	non_coding_transcript_exon_variant	MODIFIER	accA1	495G>T		G	G	G	G	G	G	T	G	G	-	G	G	G	G	G	G	G	G	G	G	G	T	G	G	G	G	G	G	G	G	G	T	G	G	G	G	G	G	G	G	G	G
538187	C	G	non_coding_transcript_exon_variant	MODIFIER	accA1	1179C>G		C	C	C	C	C	C	C	C	C	C	C	C	C	C	C	C	C	C	C	C	C	C	C	C	C	C	C	C	C	C	C	C	C	C	C	C	C	C	C	C	C	C
538710	G	C	non_coding_transcript_exon_variant	MODIFIER	fadE19	113G>C		G	C	G	G	G	G	G	G	G	G	G	G	G	G	G	G	G	G	G	G	G	G	G	G	G	G	G	G	G	G	G	G	G	G	G	G	G	G	G	G	G	G
539668	A	C	non_coding_transcript_exon_variant	MODIFIER	fadE19	1071A>C		A	A	A	A	A	A	A	A	A	A	A	A	A	A	A	A	A	A	A	A	A	A	A	A	A	A	A	A	A	A	A	A	A	A	A	A	A	A	A	A	A	A
546735	C	T	non_coding_transcript_exon_variant	MODIFIER	ML0446	398G>A		C	C	C	C	C	C	C	C	C	C	C	C	C	C	C	C	C	C	C	C	C	C	C	C	C	C	C	C	C	C	C	C	C	C	C	C	C	C	C	C	C	C
548067	C	G	missense_variant	MODERATE	ML0448	76C>G	Arg26Gly	C	C	C	C	C	C	C	C	C	C	C	C	C	C	C	C	C	C	C	C	C	C	C	C	C	C	C	C	C	C	C	C	C	C	C	C	C	C	C	C	C	C
548537	C	T	intergenic_region	MODIFIER	ML0448-tesB2	548537C>T		C	C	C	C	C	C	C	C	C	C	T	C	C	C	C	C	C	C	C	C	C	C	C	C	C	C	C	C	C	C	C	C	C	C	C	C	C	C	C	C	C	C
551994	G	T	synonymous_variant	LOW	ML0451	247C>A	Arg83Arg	G	G	G	G	-	G	-	-	G	-	G	G	G	G	G	G	-	G	G	G	G	G	G	G	G	G	G	G	G	G	G	G	G	G	G	G	G	G	G	G	G	G
553273	C	A	missense_variant	MODERATE	ML0452	92G>T	Arg31Leu	C	C	C	C	-	C	C	C	C	-	C	C	C	C	C	C	C	C	C	C	C	C	C	C	C	C	C	C	C	C	C	C	C	C	C	C	C	C	C	C	C	C
554447	C	G	synonymous_variant	LOW	pgsA	606G>C	Ser202Ser	C	C	C	C	C	C	C	-	C	-	C	C	C	C	C	C	C	C	C	C	C	C	C	C	C	C	C	C	C	C	C	C	C	C	C	C	C	C	C	C	C	C
555162	C	T	missense_variant	MODERATE	ML0455	508G>A	Gly170Ser	C	C	C	C	C	C	C	C	C	C	C	C	C	C	C	C	C	C	C	C	C	C	C	C	C	C	C	C	C	C	C	C	C	C	C	C	C	C	C	C	C	C
556973	A	G	synonymous_variant	LOW	thrS	798T>C	Asp266Asp	A	A	A	A	A	A	-	A	A	A	A	A	A	A	A	A	A	A	A	A	A	A	A	A	A	A	A	A	A	A	A	A	A	A	A	A	A	A	A	A	A	A
558254	C	A	non_coding_transcript_exon_variant	MODIFIER	ML0457	60G>T		C	C	C	C	C	C	C	C	C	C	C	C	C	C	C	C	C	C	C	C	C	C	C	C	C	C	C	C	C	C	C	C	C	C	C	C	C	C	C	C	C	C
562607	C	T	intergenic_region	MODIFIER	ML0464-ML0465	562607C>T		C	C	C	C	C	C	C	C	C	C	C	C	C	C	C	C	C	C	C	C	C	C	C	C	C	C	C	C	C	C	C	C	C	C	C	C	C	C	C	C	C	C
563796	G	C	missense_variant	MODERATE	ML0466	165G>C	Glu55Asp	G	G	G	G	G	G	G	G	G	G	G	G	G	G	G	G	G	G	G	G	G	G	G	G	G	G	G	G	G	G	G	G	G	G	G	G	G	G	G	G	G	G
563840	C	T	missense_variant	MODERATE	ML0466	209C>T	Ala70Val	C	C	C	C	C	C	C	C	C	C	C	C	C	C	C	C	C	C	C	C	C	C	C	C	C	C	C	C	C	C	C	C	C	C	C	C	C	C	C	C	C	C
565850	C	T	intergenic_region	MODIFIER	dedA-ML0468	565850C>T		C	C	C	C	C	C	C	C	C	C	C	C	C	C	C	C	C	C	C	C	C	C	C	C	C	C	C	C	C	C	C	C	C	C	C	C	C	C	C	C	C	C
567804	G	A	intergenic_region	MODIFIER	ML0468-ML0469	567804G>A		G	G	G	G	G	G	G	G	G	G	G	G	G	G	G	G	G	G	G	G	G	G	G	G	G	G	G	G	G	G	G	G	-	G	G	G	G	G	G	G	G	G
567876	A	G	intergenic_region	MODIFIER	ML0468-ML0469	567876A>G		A	A	A	A	A	A	A	A	A	A	A	A	A	A	A	A	A	A	A	A	A	G	A	A	A	A	A	A	A	A	A	G	A	A	A	A	A	A	A	A	A	A
568144	C	T	non_coding_transcript_exon_variant	MODIFIER	ML0469	159C>T		C	C	C	C	C	C	C	C	C	C	C	C	C	C	C	C	C	C	C	C	C	C	C	C	C	C	C	C	C	C	C	C	C	C	C	C	C	C	C	C	C	C
568787	G	T	non_coding_transcript_exon_variant	MODIFIER	ML0469	802G>T		G	G	G	G	G	G	G	G	G	G	G	G	G	G	G	G	T	G	G	T	G	G	T	T	T	T	G	T	G	T	G	G	G	G	T	G	T	G	G	G	G	G
568846	C	T	non_coding_transcript_exon_variant	MODIFIER	ML0469	861C>T		C	C	C	C	C	C	C	C	C	C	C	C	C	C	C	C	-	C	C	C	C	C	C	C	C	C	C	C	C	C	C	C	C	C	C	C	C	C	C	C	C	C
569287	A	G	non_coding_transcript_exon_variant	MODIFIER	ML0469	1302A>G		A	A	A	A	A	A	A	A	A	A	A	A	A	A	A	A	A	A	A	A	A	A	A	A	A	A	A	A	A	A	A	A	A	A	A	A	A	A	A	A	A	A
569838	C	T	intergenic_region	MODIFIER	ML0469-ML0470	569838C>T		C	C	C	C	C	C	C	C	C	C	C	C	C	C	C	C	C	C	C	C	C	C	C	C	C	C	C	C	C	C	C	C	C	C	C	C	C	C	C	C	C	C
571998	C	T	intergenic_region	MODIFIER	ML0470-ML0471	571998C>T		C	C	C	C	C	C	C	C	C	C	C	C	C	C	C	C	C	C	C	C	C	C	C	C	C	C	C	C	C	C	C	C	C	C	C	C	C	C	C	C	C	C
572105	C	T	intergenic_region	MODIFIER	ML0470-ML0471	572105C>T		C	C	C	C	C	-	C	C	C	C	C	C	C	C	C	C	C	C	C	C	C	C	C	C	C	C	C	C	C	C	C	C	C	C	C	C	C	C	C	C	C	C
572401	C	T	intergenic_region	MODIFIER	ML0470-ML0471	572401C>T		C	C	C	C	C	C	C	C	C	C	C	C	C	C	C	C	C	C	C	C	C	C	C	C	C	C	C	C	C	C	C	C	C	C	C	C	C	C	C	C	C	C
572851	G	A	intergenic_region	MODIFIER	ML0470-ML0471	572851G>A		G	G	G	G	G	G	G	G	G	G	G	G	G	G	G	G	G	G	G	G	G	G	G	G	G	G	G	G	G	G	G	G	G	G	G	G	G	G	G	G	G	G
573412	G	A	non_coding_transcript_exon_variant	MODIFIER	ML0471	134G>A		G	G	G	G	G	G	G	G	G	G	G	G	G	G	G	G	G	G	G	G	G	G	G	G	G	G	G	G	G	G	G	G	G	G	G	G	G	G	G	G	G	G
573967	G	A	intergenic_region	MODIFIER	ML0471-ML0472	573967G>A		G	G	G	G	G	G	G	G	G	G	G	G	G	G	G	G	G	G	G	G	G	G	G	G	G	G	G	G	G	G	G	G	G	G	G	G	G	G	G	G	G	G
574185	C	T	stop_gained	HIGH	ML0472	154C>T	Gln52*	C	C	C	C	C	C	C	C	C	C	C	C	C	C	C	C	C	C	C	C	C	C	C	C	C	C	C	C	C	C	C	C	C	C	C	C	C	C	C	C	C	C
574639	G	A	synonymous_variant	LOW	ML0473	102G>A	Pro34Pro	G	G	G	G	G	G	G	A	G	G	G	G	G	G	G	G	G	G	G	G	G	G	G	G	G	G	G	G	G	G	G	G	G	G	G	G	G	G	G	G	G	G
575204	G	A	intergenic_region	MODIFIER	ML0473-ML0474	575204G>A		G	G	-	G	G	G	-	G	G	-	G	G	G	G	G	G	G	G	G	G	G	G	G	G	G	G	G	G	G	G	G	G	G	G	G	G	G	G	G	G	G	G
575205	A	G	intergenic_region	MODIFIER	ML0473-ML0474	575205A>G		A	A	G	A	A	A	-	A	A	-	A	A	A	A	A	A	A	A	A	A	A	A	A	A	A	A	A	A	A	A	A	A	A	A	A	A	A	A	A	A	A	A
575206	C	T	intergenic_region	MODIFIER	ML0473-ML0474	575206C>T		C	C	-	C	C	C	-	C	C	-	C	C	C	C	C	C	-	C	C	C	C	C	C	C	C	C	C	C	C	C	C	C	C	C	C	C	C	C	C	C	C	C
575207	T	C	intergenic_region	MODIFIER	ML0473-ML0474	575207T>C		T	T	-	T	T	T	-	T	T	-	T	T	T	T	T	T	T	T	T	T	T	T	T	T	T	T	T	T	T	T	T	T	T	T	T	T	T	T	T	T	T	T
575459	C	T	intergenic_region	MODIFIER	ML0473-ML0474	575459C>T		C	C	C	C	C	C	C	C	C	C	C	C	C	C	C	C	C	C	C	C	C	C	C	C	C	C	C	C	C	C	C	C	C	C	C	C	C	C	C	C	C	C
575544	G	A	missense_variant	MODERATE	ML0474	76G>A	Val26Met	G	G	G	G	G	G	G	A	G	G	G	G	G	G	G	G	G	G	G	G	G	G	G	G	G	G	G	G	G	G	G	G	G	G	G	G	G	G	G	G	G	G
576433	T	A	missense_variant	MODERATE	ML0475	73T>A	Phe25Ile	T	T	T	T	T	T	T	T	T	T	T	T	T	T	T	T	-	T	T	T	T	T	T	T	T	T	T	T	T	T	T	T	T	T	T	T	T	T	T	T	T	T
578668	G	A	non_coding_transcript_exon_variant	MODIFIER	speE	500C>T		G	G	G	G	G	G	G	G	G	G	G	G	G	G	G	G	G	G	G	G	G	G	G	G	G	G	G	G	G	G	G	G	G	G	G	G	G	G	G	G	G	G
579937	G	A	non_coding_transcript_exon_variant	MODIFIER	ML0478	143C>T		G	G	G	G	G	G	G	G	G	G	G	G	G	G	G	G	G	G	G	G	G	G	G	G	G	G	G	G	G	G	G	G	G	G	G	G	G	G	G	G	G	G
580231	C	A	non_coding_transcript_exon_variant	MODIFIER	ML0479	95G>T		C	C	C	C	C	C	C	C	C	C	C	C	C	C	C	C	-	C	C	C	C	C	C	C	C	C	C	C	C	C	C	C	C	C	C	C	C	C	C	C	C	C
580488	C	T	non_coding_transcript_exon_variant	MODIFIER	ML0480	563G>A		C	C	C	C	C	C	C	C	C	-	C	C	C	C	C	C	C	C	C	C	C	C	C	C	C	C	C	C	C	C	C	C	C	C	C	C	C	C	C	C	C	C
580653	A	G	non_coding_transcript_exon_variant	MODIFIER	ML0480	398T>C		A	A	A	A	A	A	A	A	A	-	A	A	A	A	A	G	A	A	G	A	A	A	A	A	A	A	A	A	A	A	A	A	A	A	A	A	A	A	A	A	A	A
581128	G	T	intergenic_region	MODIFIER	ML0480-ruvC	581128G>T		G	G	-	T	T	G	G	G	G	-	G	T	G	G	G	G	G	G	G	G	G	G	G	G	G	G	G	G	G	G	G	G	G	G	G	G	G	G	G	G	G	G
582812	A	G	missense_variant	MODERATE	ruvB	418A>G	Ile140Val	A	A	A	A	A	A	A	A	A	A	A	A	A	A	A	A	-	A	A	A	A	A	A	A	A	A	A	A	A	A	A	A	A	A	A	A	A	A	A	A	A	A
584204	G	A	intergenic_region	MODIFIER	ruvB-fadD9	584204G>A		G	G	G	G	G	G	G	G	G	G	G	G	G	G	G	G	-	G	G	G	G	G	G	G	G	G	G	G	G	G	G	G	G	G	G	G	G	G	G	G	G	G
584468	G	A	synonymous_variant	LOW	fadD9	3480C>T	Asn1160Asn	G	G	G	G	G	G	G	G	G	G	G	G	G	G	G	G	G	G	G	G	G	G	G	G	G	G	G	G	G	G	G	G	G	G	G	G	G	G	G	G	G	G
584606	A	G	synonymous_variant	LOW	fadD9	3342T>C	Ile1114Ile	A	A	A	A	A	A	A	A	A	A	A	A	A	A	A	A	-	A	A	A	A	A	A	A	A	A	A	A	A	A	A	A	A	A	A	A	A	A	A	A	A	A
584607	A	G	missense_variant	MODERATE	fadD9	3341T>C	Ile1114Thr	A	A	A	A	A	A	A	A	A	A	A	A	A	A	A	A	-	A	A	A	A	A	A	A	A	A	A	A	A	A	A	A	A	A	A	A	A	A	A	A	A	A
584609	C	T	synonymous_variant	LOW	fadD9	3339G>A	Glu1113Glu	C	C	C	C	C	C	C	C	C	C	C	C	C	C	C	C	-	C	C	C	C	C	C	C	C	C	C	C	C	C	C	C	C	C	C	C	C	C	C	C	C	C
584610	T	G	missense_variant	MODERATE	fadD9	3338A>C	Glu1113Ala	T	T	T	T	T	T	T	T	T	T	T	T	T	T	T	T	-	T	T	T	T	T	T	T	T	T	T	T	T	T	T	T	T	T	T	T	T	T	T	T	T	T
584625	C	T	stop_gained	HIGH	fadD9	3323G>A	Trp1108*	C	C	C	C	C	C	C	C	C	C	C	C	C	C	C	C	C	C	C	C	C	C	C	C	C	C	C	C	C	C	C	C	C	C	C	C	C	C	C	C	C	C
584626	A	T	missense_variant	MODERATE	fadD9	3322T>A	Trp1108Arg	A	A	A	A	A	A	A	A	A	A	A	A	A	A	A	A	A	A	A	A	A	A	A	A	A	A	A	A	A	A	A	A	A	A	A	A	A	A	A	A	A	A
584627	T	C	synonymous_variant	LOW	fadD9	3321A>G	Glu1107Glu	T	T	T	T	T	T	T	T	T	T	T	T	T	T	T	T	T	T	T	T	T	T	T	T	T	T	T	T	T	T	T	T	T	T	T	T	T	T	T	T	T	T
584631	T	G	missense_variant	MODERATE	fadD9	3317A>C	Asp1106Ala	T	T	T	T	T	T	T	T	T	T	T	T	T	T	T	T	-	T	T	T	T	T	T	T	T	T	T	T	T	T	T	T	T	T	T	T	T	T	T	T	T	T
585031	C	T	missense_variant	MODERATE	fadD9	2917G>A	Ala973Thr	C	C	C	C	C	C	C	C	C	-	C	C	C	C	C	C	-	C	C	C	C	C	C	C	C	C	C	C	C	C	C	C	C	C	C	C	C	C	C	C	C	C
585169	A	C	missense_variant	MODERATE	fadD9	2779T>G	Tyr927Asp	A	A	A	A	A	A	A	A	A	-	A	A	A	A	A	A	-	C	A	A	A	A	A	A	A	A	A	A	A	A	A	A	A	A	A	A	A	A	A	A	A	A
585192	G	T	missense_variant	MODERATE	fadD9	2756C>A	Ala919Glu	G	G	G	G	G	G	G	G	G	G	G	G	G	G	G	G	-	G	G	G	G	G	G	G	G	G	G	G	G	G	G	G	G	G	G	G	G	G	G	G	G	G
585315	C	T	stop_gained	HIGH	fadD9	2633G>A	Trp878*	C	C	C	C	C	C	C	T	C	-	C	C	C	C	C	C	C	C	C	C	C	C	C	C	C	C	C	C	C	C	C	C	C	C	C	C	C	C	C	C	C	C
585562	C	T	missense_variant	MODERATE	fadD9	2386G>A	Gly796Ser	C	C	C	C	-	C	-	C	C	C	C	C	C	C	C	C	C	C	C	C	C	C	C	C	C	C	C	C	C	C	C	C	-	C	C	C	C	C	C	C	C	C
586168	C	T	missense_variant	MODERATE	fadD9	1780G>A	Ala594Thr	C	C	C	C	C	C	C	C	C	C	C	C	C	C	C	C	C	C	C	C	C	C	C	C	C	C	C	C	C	C	C	C	C	C	C	C	C	C	C	C	C	C
586552	C	T	missense_variant	MODERATE	fadD9	1396G>A	Asp466Asn	C	C	C	C	C	C	C	C	C	C	C	C	C	C	C	C	C	C	C	C	C	C	C	C	C	C	C	C	C	C	C	C	C	C	C	C	C	C	C	C	C	C
586716	G	T	missense_variant	MODERATE	fadD9	1232C>A	Ser411Tyr	G	G	G	G	G	G	G	G	G	G	G	G	G	G	G	G	G	G	G	G	G	G	G	G	G	G	G	G	G	G	G	G	-	G	G	G	G	G	G	G	G	G
586761	A	G	missense_variant	MODERATE	fadD9	1187T>C	Leu396Pro	A	A	A	A	A	A	A	A	A	A	A	G	A	A	A	A	-	A	A	A	A	A	A	A	A	A	A	A	A	A	A	A	-	A	A	A	A	A	A	A	A	A
587008	G	A	missense_variant	MODERATE	fadD9	940C>T	Arg314Cys	G	G	G	G	G	G	G	-	G	-	G	G	G	G	G	G	G	G	G	G	G	G	G	G	G	G	G	G	G	G	G	G	G	G	G	G	G	G	G	G	G	G
587425	G	T	missense_variant	MODERATE	fadD9	523C>A	Pro175Thr	G	G	G	G	G	G	G	-	G	G	G	G	G	G	G	G	G	G	G	G	G	G	G	G	G	G	G	G	G	G	G	G	G	G	G	G	G	G	G	G	G	G
587499	A	G	missense_variant	MODERATE	fadD9	449T>C	Ile150Thr	A	A	A	A	A	A	A	-	A	A	A	A	A	A	A	A	-	A	A	A	A	A	A	A	A	A	A	A	A	A	A	A	A	A	A	A	A	A	A	A	A	A
587502	A	G	missense_variant	MODERATE	fadD9	446T>C	Val149Ala	A	A	A	A	A	A	A	-	A	A	A	A	A	A	A	A	-	A	A	A	A	A	A	A	A	A	A	A	A	A	A	A	A	A	A	A	A	A	A	A	A	A
587505	C	G	missense_variant	MODERATE	fadD9	443G>C	Gly148Ala	C	C	C	C	C	C	C	-	C	C	C	C	C	C	C	C	-	C	C	C	C	C	C	C	C	C	C	C	C	C	C	C	C	C	C	C	C	C	C	C	C	C
587629	G	A	stop_gained	HIGH	fadD9	319C>T	Gln107*	G	G	G	G	G	G	G	G	G	-	G	G	G	G	G	G	G	G	G	G	G	G	G	G	G	G	G	G	G	G	G	G	G	G	G	G	G	G	G	G	G	G
587633	G	C	stop_gained	HIGH	fadD9	315C>G	Tyr105*	G	G	G	G	G	G	G	G	G	-	G	G	G	G	G	G	G	G	G	G	G	G	G	G	G	G	G	G	G	G	G	G	G	G	G	G	G	G	G	G	G	G
588160	G	T	synonymous_variant	LOW	gabT	1224C>A	Ile408Ile	G	G	G	G	G	G	G	G	G	G	G	G	G	G	G	G	G	G	G	G	G	G	G	G	G	G	G	G	G	G	G	G	G	G	G	G	G	G	G	G	G	G
588940	C	T	synonymous_variant	LOW	gabT	444G>A	Ala148Ala	C	C	C	C	C	C	C	C	C	-	C	C	C	C	C	C	C	C	C	C	C	C	C	C	C	C	C	C	C	C	C	C	C	C	C	C	C	C	C	C	C	C
590266	G	A	synonymous_variant	LOW	secD	231G>A	Thr77Thr	G	G	-	G	-	G	-	-	G	-	G	G	G	G	G	G	G	G	G	G	G	G	G	G	G	G	G	G	G	G	G	G	G	G	G	G	G	G	G	G	G	G
591857	C	G	synonymous_variant	LOW	secF	24C>G	Gly8Gly	C	G	G	G	G	C	C	C	G	-	C	G	C	C	C	C	C	C	C	C	C	C	C	C	C	C	C	C	C	C	C	C	C	C	C	C	C	C	C	C	C	C
593037	A	C	missense_variant	MODERATE	secF	1204A>C	Lys402Gln	A	A	A	A	A	A	A	A	A	A	A	A	A	A	A	A	-	A	A	A	A	A	A	A	A	A	A	A	A	A	A	A	A	A	A	A	A	A	A	A	A	A
593138	C	T	synonymous_variant	LOW	secF	1305C>T	Ala435Ala	C	C	C	C	-	C	-	C	C	-	C	C	C	T	C	C	C	C	C	C	C	C	C	C	C	C	C	C	C	C	C	C	C	C	C	C	C	C	C	C	C	C
593238	G	A	missense_variant	MODERATE	secF	1405G>A	Gly469Ser	G	G	G	G	G	G	G	G	G	-	G	G	G	G	G	G	G	G	G	G	G	A	G	G	G	G	G	G	G	G	G	A	G	G	G	G	G	G	G	G	G	G
594295	C	A	synonymous_variant	LOW	ML0489	1002C>A	Pro334Pro	C	A	-	-	-	C	-	-	C	-	C	-	C	C	C	C	C	C	C	C	C	C	C	C	C	C	C	C	C	C	C	C	C	C	C	C	C	C	C	C	C	C
594977	G	C	intergenic_region	MODIFIER	ML0489-apt	594977G>C		G	G	G	G	G	C	G	G	G	G	G	G	G	G	G	G	G	G	G	G	G	G	G	G	G	G	G	G	G	G	G	G	G	G	G	G	G	G	G	G	G	G
595025	C	T	non_coding_transcript_exon_variant	MODIFIER	apt	41C>T		C	C	C	C	C	C	C	C	C	C	C	C	C	C	C	C	C	C	C	C	C	C	C	C	C	C	C	C	C	C	C	C	C	C	C	C	C	C	C	C	C	C
595687	G	A	synonymous_variant	LOW	relA	81G>A	Thr27Thr	G	G	G	G	G	G	G	G	G	G	G	G	G	G	G	G	G	G	G	G	G	G	G	G	G	G	G	G	G	G	G	G	G	G	G	G	G	G	G	G	G	G
595774	C	T	synonymous_variant	LOW	relA	168C>T	Thr56Thr	C	C	-	T	T	C	C	C	T	T	C	T	C	C	C	C	C	C	C	C	C	C	C	C	C	C	C	C	C	C	C	C	C	C	C	C	C	C	C	C	C	C
598096	A	G	missense_variant	MODERATE	ppiB	821T>C	Ile274Thr	A	A	A	A	A	A	A	A	A	A	A	A	A	A	A	A	A	A	A	A	A	A	A	A	A	A	A	A	A	A	A	A	A	A	A	A	A	A	A	A	A	A
598878	G	C	synonymous_variant	LOW	ppiB	39C>G	Arg13Arg	G	G	G	G	G	G	G	G	G	G	G	G	G	G	G	G	G	G	G	G	G	G	G	G	G	G	G	G	G	G	G	G	G	G	G	G	G	G	G	G	G	G
601372	C	T	non_coding_transcript_exon_variant	MODIFIER	PE_PGRS	221C>T		C	C	C	C	C	C	C	C	C	C	C	C	C	C	C	C	C	C	C	C	C	C	C	C	C	C	C	C	C	C	C	C	C	C	C	C	C	C	C	C	C	C
601404	C	T	non_coding_transcript_exon_variant	MODIFIER	PE_PGRS	253C>T		C	C	C	C	C	C	C	C	C	C	C	C	C	C	C	C	C	C	C	C	C	C	C	C	C	C	C	C	C	C	C	C	C	C	C	C	C	C	C	C	C	C
601791	C	T	non_coding_transcript_exon_variant	MODIFIER	ML0496	42C>T		C	C	C	C	C	C	C	C	C	C	C	C	C	C	C	C	C	C	C	C	C	C	C	C	C	C	C	C	C	C	C	C	C	C	C	C	C	C	C	C	C	C
601801	C	T	non_coding_transcript_exon_variant	MODIFIER	ML0496	52C>T		C	C	C	C	C	C	C	C	C	C	C	C	C	C	C	C	C	C	C	C	C	C	C	C	C	C	C	C	C	C	C	C	C	C	C	C	C	C	C	C	C	C
602866	G	T	non_coding_transcript_exon_variant	MODIFIER	ML0497	984C>A		G	G	G	G	G	G	G	G	G	G	G	G	G	G	G	G	G	G	G	G	G	G	G	G	G	G	G	G	G	G	G	G	G	G	G	G	G	G	G	G	G	G
603222	G	A	non_coding_transcript_exon_variant	MODIFIER	ML0497	628C>T		G	G	G	G	G	G	G	G	G	G	G	G	G	G	G	G	G	G	G	G	G	G	G	G	G	G	G	G	G	G	G	G	G	G	G	G	G	G	G	G	G	G
603386	A	G	non_coding_transcript_exon_variant	MODIFIER	ML0497	464T>C		A	A	A	A	A	A	A	A	A	A	A	A	A	A	A	A	A	A	A	A	A	A	A	A	A	A	A	A	A	A	A	A	A	A	A	A	A	A	A	A	A	A
603940	G	T	intergenic_region	MODIFIER	ML0497-ML0498	603940G>T		G	G	G	G	G	G	G	G	G	G	G	G	G	G	G	G	G	G	G	G	G	G	G	G	G	G	G	G	G	G	G	G	G	G	G	G	G	G	G	G	G	G
604177	A	G	non_coding_transcript_exon_variant	MODIFIER	ML0498	68A>G		A	A	A	A	A	A	A	A	A	A	A	A	A	A	A	A	A	A	A	A	A	A	A	A	A	A	A	A	A	A	A	A	A	A	A	A	A	A	A	A	A	A
604325	T	C	non_coding_transcript_exon_variant	MODIFIER	ML0498	216T>C		T	T	T	T	T	T	T	C	T	T	T	T	T	T	T	T	T	T	T	T	T	T	T	T	T	T	T	T	T	T	T	T	T	T	T	T	T	T	T	T	T	T
604823	A	C	intergenic_region	MODIFIER	ML0498-ML0499	604823A>C		A	A	A	A	A	A	A	A	A	A	A	A	A	A	A	A	A	A	A	A	A	A	A	A	A	A	A	A	A	A	A	A	A	A	A	A	A	A	A	A	A	A
605515	C	T	non_coding_transcript_exon_variant	MODIFIER	ML0499	501G>A		C	C	C	C	-	C	-	C	C	-	C	C	C	C	C	C	C	C	C	C	C	C	C	C	C	C	C	C	C	C	C	C	C	C	C	C	C	C	C	C	C	C
606143	C	T	non_coding_transcript_exon_variant	MODIFIER	ML0500	450G>A		C	C	C	-	-	C	C	C	C	-	C	C	C	C	C	C	C	C	C	C	C	C	C	C	C	C	C	C	C	C	C	C	C	C	C	C	C	C	C	C	C	C
607285	A	G	synonymous_variant	LOW	aspS	447A>G	Ala149Ala	A	A	A	A	A	A	A	A	A	A	A	A	A	A	A	A	A	A	A	A	A	A	A	A	A	A	A	A	A	A	A	A	A	A	A	A	A	A	A	A	A	A
608365	G	A	synonymous_variant	LOW	aspS	1527G>A	Glu509Glu	G	G	G	G	G	G	-	G	G	G	G	G	G	G	G	G	G	G	G	G	G	G	G	G	G	G	G	G	G	G	G	G	G	G	G	G	G	G	G	G	G	G
609293	G	A	intergenic_region	MODIFIER	ML0502-PPE	609293G>A		G	G	G	G	G	G	G	G	G	G	G	G	G	G	G	G	G	G	G	G	G	G	G	G	G	G	G	G	G	G	G	G	G	G	G	G	G	G	G	G	G	G
609561	C	T	intergenic_region	MODIFIER	ML0502-PPE	609561C>T		C	C	C	C	C	C	C	C	C	C	C	C	C	C	C	C	C	C	C	C	C	C	C	C	C	C	C	C	C	C	C	C	C	C	C	C	C	C	C	C	C	C
610593	G	A	intergenic_region	MODIFIER	PPE-ML0504	610593G>A		G	G	G	G	G	G	G	G	G	G	G	G	G	G	G	G	G	G	G	G	G	G	G	G	G	G	G	G	G	G	G	G	G	G	G	G	G	G	G	G	G	G
611792	C	T	non_coding_transcript_exon_variant	MODIFIER	ML0504	599G>A		C	C	C	C	C	C	C	C	C	C	C	C	C	C	C	C	C	C	C	C	C	C	C	C	C	C	C	C	C	C	C	C	C	C	C	C	C	C	C	C	C	C
612421	G	A	intergenic_region	MODIFIER	ML0504-ML0505	612421G>A		G	G	G	G	G	G	G	G	G	G	G	G	G	G	G	G	G	G	G	G	G	G	G	G	G	G	G	G	G	G	G	G	G	G	G	G	G	G	G	G	G	G
612549	C	T	intergenic_region	MODIFIER	ML0504-ML0505	612549C>T		C	C	C	C	C	C	C	C	C	C	C	C	C	C	C	C	C	C	C	C	C	C	C	C	C	C	C	C	C	C	C	C	C	C	C	C	C	C	C	C	C	C
614432	C	T	intergenic_region	MODIFIER	ML0505-ML0506	614432C>T		C	C	C	C	C	C	C	C	C	C	C	C	C	C	C	C	C	C	C	C	C	C	C	C	C	C	C	C	C	C	C	C	C	C	C	C	C	C	C	C	C	C
614662	G	T	non_coding_transcript_exon_variant	MODIFIER	ML0506	338C>A		G	G	G	G	G	G	-	G	G	G	G	G	G	G	G	G	G	G	G	G	G	G	G	G	G	G	G	G	G	G	G	G	G	G	G	G	G	G	G	G	G	G
615768	G	T	non_coding_transcript_exon_variant	MODIFIER	ML0507	589G>T		G	G	G	G	G	G	-	G	G	G	G	G	G	G	G	G	G	G	G	G	G	G	G	G	G	G	G	G	G	G	G	G	G	G	G	G	G	G	G	G	G	G
616172	G	C	non_coding_transcript_exon_variant	MODIFIER	ML0507	993G>C		G	G	G	G	G	C	G	G	G	-	G	G	G	G	G	G	G	G	G	G	G	G	G	G	G	G	G	G	G	G	G	G	G	G	G	G	G	G	G	G	G	G
616363	A	C	non_coding_transcript_exon_variant	MODIFIER	ML0507	1184A>C		A	A	A	A	A	A	-	-	A	A	A	A	A	A	A	A	-	A	A	A	A	A	A	A	A	A	A	A	A	A	A	A	A	A	A	A	A	A	A	A	A	A
619726	C	A	missense_variant	MODERATE	ML0510	61C>A	Arg21Ser	C	C	C	C	C	C	C	C	C	C	C	C	C	C	C	C	C	C	C	C	C	C	C	C	C	C	C	C	C	C	C	C	C	C	C	C	C	C	C	C	C	C
620738	C	T	missense_variant	MODERATE	ML0510	1073C>T	Pro358Leu	C	C	C	C	-	C	C	C	C	-	C	C	C	C	C	C	C	C	C	C	C	C	C	C	C	C	C	C	C	C	C	C	C	C	C	C	C	C	C	C	C	C
622594	C	T	missense_variant	MODERATE	alaS	436C>T	Pro146Ser	C	C	C	C	C	C	C	C	C	C	C	C	C	C	C	C	-	C	C	C	C	C	C	T	C	C	C	T	C	T	C	C	-	C	T	C	T	C	C	C	C	C
623365	C	T	synonymous_variant	LOW	alaS	1207C>T	Leu403Leu	C	C	C	C	C	C	C	-	C	-	C	C	C	C	C	C	C	C	C	C	C	C	C	C	C	C	C	C	C	C	C	C	C	C	C	C	C	C	C	C	C	C
623641	G	A	missense_variant	MODERATE	alaS	1483G>A	Ala495Thr	G	G	G	G	G	G	G	G	G	A	G	G	G	G	G	G	G	G	G	G	G	G	G	G	G	G	G	G	G	G	G	G	G	G	G	G	G	G	G	G	G	G
623642	C	A	missense_variant	MODERATE	alaS	1484C>A	Ala495Glu	C	C	C	C	C	C	C	C	C	A	C	C	C	C	C	C	C	C	C	C	C	C	C	C	C	C	C	C	C	C	C	C	C	C	C	C	C	C	C	C	C	C
623741	C	G	missense_variant	MODERATE	alaS	1583C>G	Ala528Gly	C	C	C	C	C	C	C	C	C	-	C	C	C	C	C	C	C	C	C	C	C	C	C	C	C	C	C	C	C	C	C	C	C	C	C	C	C	C	C	C	C	C
624129	C	T	synonymous_variant	LOW	alaS	1971C>T	Leu657Leu	C	C	C	C	C	C	C	C	C	C	C	C	C	C	C	C	C	C	C	C	C	C	C	C	C	C	C	C	C	C	C	C	C	C	C	C	C	C	C	C	C	C
624645	G	A	synonymous_variant	LOW	alaS	2487G>A	Val829Val	G	G	G	G	G	G	G	-	G	-	G	G	G	G	G	G	G	G	G	G	G	G	G	G	G	G	G	G	G	G	G	G	G	G	G	G	G	G	G	G	G	G
624798	C	A	synonymous_variant	LOW	alaS	2640C>A	Ala880Ala	C	C	C	C	-	C	-	C	C	-	C	C	C	C	C	C	C	C	C	C	C	C	C	C	C	C	C	C	C	C	C	C	C	C	C	C	C	C	C	C	C	C
625399	C	T	missense_variant	MODERATE	ML0513	514C>T	Pro172Ser	C	C	C	C	C	C	C	C	C	C	C	C	C	C	C	C	C	T	C	C	T	C	C	C	C	C	T	C	C	C	C	C	C	T	C	C	C	C	C	C	C	C
626515	C	T	synonymous_variant	LOW	ML0514	1083C>T	Ala361Ala	C	C	C	C	C	C	C	C	C	-	C	C	C	C	C	C	-	C	C	C	C	C	C	C	C	C	C	C	C	C	C	C	C	C	C	C	C	C	C	C	C	C
627786	G	A	missense_variant	MODERATE	aroF	46G>A	Val16Met	G	G	G	G	G	G	G	G	G	G	G	G	G	G	G	G	G	G	G	G	G	G	G	G	G	G	G	G	G	G	G	G	-	G	G	G	G	G	G	G	G	G
627833	C	T	synonymous_variant	LOW	aroF	93C>T	Thr31Thr	C	C	C	C	-	C	C	C	C	-	C	C	C	C	C	C	C	C	C	C	C	C	C	C	C	C	C	C	C	C	C	C	C	C	C	C	C	C	C	C	C	C
628556	C	T	synonymous_variant	LOW	aroF	816C>T	Arg272Arg	C	C	C	C	-	C	C	C	C	-	C	C	C	C	C	C	C	C	C	C	C	C	C	C	C	C	C	C	C	C	C	C	C	C	C	C	C	C	C	C	C	C
628667	G	T	synonymous_variant	LOW	aroF	927G>T	Arg309Arg	G	G	-	-	-	G	-	G	G	-	T	G	G	G	G	G	G	G	G	G	G	G	G	G	G	G	G	G	G	G	G	G	G	G	G	G	G	G	G	G	G	G
629267	A	G	missense_variant	MODERATE	aroK	296A>G	Tyr99Cys	A	A	A	A	A	A	A	A	A	-	A	A	A	A	A	G	A	A	G	A	A	A	A	A	A	A	A	A	A	A	A	A	A	A	A	A	A	A	A	A	A	A
629892	G	A	missense_variant	MODERATE	aroB	325G>A	Ala109Thr	G	G	G	G	G	G	-	G	G	G	G	G	G	G	G	G	G	G	G	G	G	G	G	G	G	G	G	G	G	G	G	G	G	G	G	G	G	G	G	G	G	G
630056	C	A	synonymous_variant	LOW	aroB	489C>A	Leu163Leu	C	C	C	A	A	C	C	C	C	C	C	C	C	C	C	C	C	C	C	C	C	C	C	C	C	C	C	C	C	C	C	C	C	C	C	C	C	C	C	C	C	C
630185	A	T	synonymous_variant	LOW	aroB	618A>T	Pro206Pro	A	A	A	A	A	A	A	A	A	A	A	A	A	A	A	A	-	A	A	A	A	A	A	A	A	A	A	A	A	A	A	A	A	A	A	A	A	A	A	T	A	A
632146	C	T	missense_variant	MODERATE	pepQ	326C>T	Ala109Val	C	C	C	C	-	C	C	-	C	-	C	C	C	C	C	C	C	C	C	C	C	C	C	C	C	C	C	C	C	C	C	C	C	C	C	C	C	C	C	C	C	C
632561	G	A	synonymous_variant	LOW	pepQ	741G>A	Leu247Leu	G	G	G	G	G	G	G	-	G	G	G	G	G	G	A	G	G	G	G	G	G	G	G	G	G	G	G	G	G	G	G	G	-	G	G	G	G	G	G	G	G	G
632664	G	T	missense_variant	MODERATE	pepQ	844G>T	Val282Phe	G	G	G	G	-	G	G	-	G	G	G	G	G	G	G	T	G	T	T	G	T	G	G	G	G	G	T	G	T	G	T	G	T	T	G	T	G	T	T	T	T	T
633246	C	G	missense_variant	MODERATE	efp	280C>G	Pro94Ala	C	C	C	C	C	C	C	C	C	C	C	C	C	C	C	C	C	C	C	C	C	C	C	C	C	C	C	C	C	C	C	C	C	C	C	C	C	C	C	C	C	C
634128	G	T	intergenic_region	MODIFIER	nusB-adi	634128G>T		G	G	G	G	G	G	G	G	T	-	G	G	G	G	G	G	G	G	G	G	G	G	G	G	G	G	G	G	G	G	G	G	-	G	G	G	G	G	G	G	G	G
634261	G	A	intergenic_region	MODIFIER	nusB-adi	634261G>A		G	G	G	G	G	G	G	G	G	G	G	G	G	G	A	G	-	G	G	G	G	G	G	G	G	G	G	G	G	G	G	G	G	G	G	G	G	G	G	G	G	G
634386	G	A	intergenic_region	MODIFIER	nusB-adi	634386G>A		G	G	G	G	G	G	G	G	G	-	G	G	G	G	G	G	G	G	G	G	G	G	G	G	G	G	G	G	G	G	G	G	G	G	G	G	G	G	G	G	G	G
637185	C	T	missense_variant	MODERATE	adi	2543C>T	Thr848Ile	C	C	C	C	C	C	-	C	C	-	C	C	C	C	C	C	C	C	C	C	C	C	C	C	C	C	C	C	C	C	C	C	C	C	C	C	C	C	C	C	C	C
637535	G	T	missense_variant	MODERATE	ML0525	44G>T	Arg15Leu	G	G	G	G	G	G	-	G	G	-	G	G	G	G	G	G	G	G	G	G	G	G	G	G	G	G	G	G	G	G	G	G	G	G	G	G	G	G	G	G	G	G
638512	C	T	non_coding_transcript_exon_variant	MODIFIER	ML0526	468G>A		C	C	C	C	-	C	C	C	C	C	C	C	C	T	C	C	C	C	C	C	C	C	C	C	C	C	C	C	C	C	C	C	C	C	C	C	C	C	C	C	C	C
639419	G	A	intergenic_region	MODIFIER	ML0526-ML0527	639419G>A		G	G	G	G	G	G	-	G	G	G	G	G	G	G	G	G	G	G	G	G	G	G	G	G	G	G	G	G	G	G	G	G	G	G	G	G	G	G	G	G	G	G
639580	A	G	intergenic_region	MODIFIER	ML0526-ML0527	639580A>G		A	A	A	A	A	A	A	A	A	A	G	A	A	G	A	A	A	A	A	A	A	A	A	A	A	A	A	A	A	A	A	A	A	A	A	A	A	A	A	A	A	A
639968	G	A	intergenic_region	MODIFIER	ML0527-ML0528	639968G>A		G	G	G	G	G	G	-	G	G	G	G	G	G	G	G	G	G	G	G	G	G	G	G	G	G	G	G	G	G	G	G	G	G	G	G	G	G	G	G	G	G	G
640591	G	A	intergenic_region	MODIFIER	ML0527-ML0528	640591G>A		G	G	G	G	G	G	G	G	G	G	G	G	G	G	G	G	G	G	G	G	G	G	G	G	G	G	G	G	G	G	G	G	-	G	G	G	G	G	G	G	G	G
640736	C	T	intergenic_region	MODIFIER	ML0527-ML0528	640736C>T		C	C	C	C	C	-	-	C	C	C	C	C	C	C	C	C	C	C	C	C	C	C	C	C	C	C	C	C	C	C	C	C	C	C	C	C	C	C	C	C	C	C
640766	T	C	intergenic_region	MODIFIER	ML0527-ML0528	640766T>C		T	T	T	T	T	-	-	T	T	T	T	T	T	T	T	T	T	T	T	T	T	T	T	T	T	T	T	T	T	T	T	T	T	T	T	T	T	T	T	T	T	T
641042	C	A	intergenic_region	MODIFIER	ML0527-ML0528	641042C>A		C	C	C	C	C	C	C	C	C	C	C	C	C	C	C	C	C	C	C	C	C	C	C	C	C	C	C	C	C	C	C	C	C	C	C	C	C	C	C	C	C	C
642038	C	T	non_coding_transcript_exon_variant	MODIFIER	ML0528	758G>A		C	C	C	C	-	C	C	C	C	-	C	C	C	C	C	C	C	C	C	C	C	C	C	C	C	C	C	C	C	C	C	C	C	C	C	C	C	C	C	C	C	C
642131	C	T	non_coding_transcript_exon_variant	MODIFIER	ML0528	665G>A		C	T	T	T	T	C	-	C	T	-	C	T	C	C	C	C	C	C	C	C	C	C	C	C	C	C	C	C	C	C	C	C	C	C	C	C	C	C	C	C	C	C
642509	A	C	non_coding_transcript_exon_variant	MODIFIER	ML0528	287T>G		A	A	A	A	A	A	A	A	A	A	A	A	A	A	A	A	A	C	A	A	C	A	A	A	A	A	C	A	A	A	A	A	A	C	A	A	A	A	A	C	A	A
642614	C	T	non_coding_transcript_exon_variant	MODIFIER	ML0528	182G>A		C	C	C	C	C	C	C	C	C	C	C	C	C	C	T	C	C	C	C	C	C	C	C	C	C	C	C	C	C	C	C	C	C	C	C	C	C	C	C	C	C	C
645008	G	T	non_coding_transcript_exon_variant	MODIFIER	ML0530	13C>A		G	G	G	G	G	G	G	G	G	G	G	G	G	G	G	G	G	G	G	G	G	G	G	G	G	G	G	G	G	G	G	G	G	G	G	G	G	G	G	G	G	G
647055	G	C	synonymous_variant	LOW	pyrC	513G>C	Leu171Leu	G	G	G	G	-	G	G	G	G	-	G	G	G	G	G	G	-	G	G	G	G	G	G	G	G	G	G	G	G	G	G	G	G	G	G	G	G	G	G	G	G	G
649747	C	A	missense_variant	MODERATE	carB	140C>A	Ala47Asp	C	C	C	C	C	C	C	C	C	C	C	C	C	C	C	C	C	C	C	C	C	C	C	C	C	C	C	C	C	C	C	C	C	C	C	C	C	C	C	C	C	C
652259	C	T	synonymous_variant	LOW	carB	2652C>T	Ala884Ala	C	C	C	C	C	C	C	C	C	C	C	C	C	C	C	C	C	C	C	C	C	C	C	C	C	C	C	C	C	C	C	C	C	C	C	C	C	C	C	C	C	C
654545	G	T	missense_variant	MODERATE	PPE	112G>T	Ala38Ser	G	G	G	G	G	G	G	G	G	G	G	G	G	G	G	G	G	G	G	G	G	G	G	G	G	G	G	G	G	G	G	G	G	G	G	G	G	G	G	G	G	G
655011	A	G	missense_variant	MODERATE	PPE	578A>G	Asp193Gly	A	A	A	A	A	-	A	A	A	A	A	A	A	A	A	A	A	A	A	A	A	A	A	A	A	A	A	A	A	A	A	A	A	A	A	A	A	A	A	A	A	A
655022	C	T	missense_variant	MODERATE	PPE	589C>T	His197Tyr	C	C	C	C	C	-	C	C	C	C	C	C	C	C	C	T	C	C	T	C	C	C	C	C	C	C	C	C	C	C	C	C	C	C	C	C	C	C	C	C	C	C
655527	C	T	missense_variant	MODERATE	PPE	1094C>T	Ser365Leu	C	C	-	-	-	C	-	-	C	-	C	-	C	C	C	C	C	C	T	C	C	C	C	C	C	C	C	C	C	C	C	C	-	C	C	C	C	C	C	C	C	C
655726	G	A	synonymous_variant	LOW	PPE	1293G>A	Ala431Ala	G	G	G	G	-	G	-	-	G	-	G	G	G	G	G	G	G	G	G	G	G	G	G	G	G	G	G	G	G	G	G	G	G	G	G	G	G	G	G	G	G	G
657736	G	C	synonymous_variant	LOW	gmk	471G>C	Arg157Arg	G	C	C	C	-	C	-	C	C	-	C	C	C	C	C	C	C	C	C	C	C	C	C	C	C	C	C	C	C	C	C	C	C	C	C	C	C	C	C	C	C	C
657961	C	T	intergenic_region	MODIFIER	gmk-ML0542	657961C>T		C	C	-	C	C	C	C	C	C	C	C	C	C	C	C	C	-	C	C	C	C	C	C	C	C	C	C	C	C	C	C	C	C	C	C	C	C	C	C	C	C	C
659431	G	C	missense_variant	MODERATE	dfp	1099G>C	Asp367His	G	G	G	G	G	G	G	G	G	G	G	G	G	G	G	G	G	G	G	G	G	G	G	G	G	G	G	G	G	G	G	G	G	G	G	G	G	G	G	G	G	G
659627	A	C	intergenic_region	MODIFIER	dfp-metK	659627A>C		A	A	A	A	A	A	A	A	A	A	A	A	A	A	A	A	A	C	A	A	A	A	A	A	A	A	A	A	A	A	A	A	A	A	A	A	A	A	A	A	A	A
660318	G	A	missense_variant	MODERATE	metK	598G>A	Val200Ile	G	G	G	G	G	G	G	G	G	G	G	G	G	G	G	G	G	G	G	G	G	G	G	G	G	G	G	G	G	G	G	G	G	G	G	G	G	G	G	G	G	G
660323	C	T	synonymous_variant	LOW	metK	603C>T	Ile201Ile	C	C	C	C	C	C	C	C	C	C	C	C	C	C	C	C	C	C	C	C	C	C	C	C	C	C	C	C	C	C	C	C	C	C	C	C	C	C	C	C	C	C
660399	G	A	missense_variant	MODERATE	metK	679G>A	Val227Ile	G	G	G	G	G	G	G	G	G	-	G	G	G	G	G	G	G	G	G	G	G	G	G	G	G	G	G	G	G	G	G	G	G	G	G	G	G	G	G	G	G	G
660474	G	C	missense_variant	MODERATE	metK	754G>C	Val252Leu	G	G	G	G	G	G	G	G	G	-	G	G	G	G	G	G	G	G	G	G	G	G	G	G	G	G	G	G	G	G	G	G	G	G	G	G	G	G	G	G	G	G
661157	G	A	intergenic_region	MODIFIER	metK-lipH	661157G>A		G	G	G	G	G	G	G	G	G	G	G	G	G	G	G	G	G	G	G	G	G	G	G	G	G	G	G	G	G	G	G	G	G	G	G	G	G	G	G	G	G	G
661160	C	T	intergenic_region	MODIFIER	metK-lipH	661160C>T		C	C	C	C	C	C	C	C	C	C	C	C	C	C	C	C	C	C	C	C	C	C	C	C	C	C	C	C	C	C	C	C	C	C	C	C	C	C	C	C	C	C
663280	G	A	non_coding_transcript_exon_variant	MODIFIER	lipI	218C>T		G	G	G	G	G	G	G	G	G	G	G	G	G	G	G	G	G	G	G	G	G	G	G	G	G	G	G	G	G	G	G	G	G	G	G	G	G	G	G	G	G	G
663507	G	T	non_coding_transcript_exon_variant	MODIFIER	ML0547	12G>T		G	G	G	G	G	-	-	G	G	G	G	G	G	G	G	G	-	G	G	G	G	G	G	G	G	G	G	G	G	G	G	G	G	G	G	G	G	G	G	G	G	G
663802	C	T	non_coding_transcript_exon_variant	MODIFIER	ML0547	307C>T		C	C	C	C	C	C	C	C	C	-	C	C	C	C	C	C	C	C	C	C	C	C	C	C	C	C	C	C	C	C	C	C	C	C	C	C	C	C	C	C	C	C
664102	G	A	intergenic_region	MODIFIER	ML0547-priA	664102G>A		G	G	G	G	G	G	-	G	G	G	G	G	G	G	G	G	-	G	G	G	G	G	G	G	G	G	G	G	G	G	G	G	G	G	G	G	G	G	G	G	G	G
666794	C	T	non_coding_transcript_exon_variant	MODIFIER	ML0549	273G>A		C	C	C	C	-	C	-	C	C	-	C	C	C	C	C	C	C	C	C	C	C	C	C	C	C	C	C	C	C	C	C	C	C	C	C	C	C	C	C	C	C	C
666806	A	C	non_coding_transcript_exon_variant	MODIFIER	ML0549	261T>G		A	A	A	A	-	A	-	A	A	-	A	A	A	A	A	A	A	A	A	A	A	A	A	A	A	A	A	A	A	A	A	A	A	A	A	A	A	A	A	A	A	A
666807	G	C	non_coding_transcript_exon_variant	MODIFIER	ML0549	260C>G		G	G	G	G	-	G	-	G	G	-	G	G	G	G	G	G	G	G	G	G	G	G	G	G	G	G	G	G	G	G	G	G	G	G	G	G	G	G	G	G	G	G
667327	C	T	intergenic_region	MODIFIER	ML0549-ML0550	667327C>T		C	C	C	C	C	C	C	C	C	C	C	C	C	C	C	C	C	C	C	C	C	C	C	C	C	C	C	C	T	C	C	C	-	C	C	C	C	C	C	C	C	C
668115	G	T	synonymous_variant	LOW	ML0551	708C>A	Gly236Gly	G	G	G	G	G	G	G	G	G	G	G	G	G	G	G	G	G	G	G	G	G	G	G	G	G	G	G	G	G	G	T	G	G	G	G	G	G	G	T	G	G	G
669636	G	A	missense_variant	MODERATE	fmt	634G>A	Ala212Thr	G	G	G	G	G	A	G	G	G	G	G	G	G	G	G	G	G	G	G	G	G	G	G	G	G	G	G	G	G	G	G	G	G	G	G	G	G	G	G	G	G	G
670350	C	T	non_coding_transcript_exon_variant	MODIFIER	fmu	323C>T		C	C	C	C	C	C	C	C	C	C	C	C	C	C	C	T	C	C	T	C	C	C	C	C	C	C	C	C	C	C	C	C	C	C	C	C	C	C	C	C	C	C
670669	C	T	non_coding_transcript_exon_variant	MODIFIER	fmu	642C>T		C	C	C	C	C	C	-	C	C	-	C	C	C	C	C	C	-	C	C	C	C	C	C	C	C	C	C	C	C	C	C	C	C	C	C	C	C	C	C	C	C	C
675018	C	T	synonymous_variant	LOW	lprG	378G>A	Lys126Lys	C	C	C	C	C	C	C	C	C	C	C	C	C	C	C	C	C	C	C	C	C	C	C	C	C	C	C	C	C	C	C	C	C	C	C	C	C	C	C	C	C	C
675497	C	T	intergenic_region	MODIFIER	lprG-ribC	675497C>T		C	C	C	C	C	C	C	C	C	-	C	C	C	C	C	C	C	C	C	C	C	C	C	C	C	C	C	C	C	C	C	C	C	C	C	C	C	C	C	C	C	C
675500	C	T	intergenic_region	MODIFIER	lprG-ribC	675500C>T		C	C	C	C	C	C	C	C	C	-	C	C	C	C	T	C	C	C	C	C	C	C	C	C	C	C	C	C	C	C	C	C	C	C	C	C	C	C	C	C	C	C
675659	C	T	synonymous_variant	LOW	ribC	108C>T	Gly36Gly	C	C	C	C	C	C	C	C	C	-	C	C	C	C	C	C	C	C	C	C	C	C	C	C	C	C	C	C	C	C	C	C	C	C	C	C	C	C	C	C	C	C
676219	C	G	intergenic_region	MODIFIER	ribC-ribA	676219C>G		C	C	-	C	C	C	C	C	C	C	C	C	C	C	C	C	-	C	C	C	C	C	C	C	C	C	C	C	C	C	C	C	C	C	C	C	C	C	C	C	C	C
679359	C	A	missense_variant	MODERATE	uvrC	490C>A	His164Asn	C	C	C	C	C	C	C	C	C	C	C	C	C	C	C	C	C	C	C	C	C	C	C	C	C	C	C	C	C	C	C	C	C	C	C	C	C	C	C	C	C	C
679833	G	A	missense_variant	MODERATE	uvrC	964G>A	Ala322Thr	G	G	G	G	G	A	G	G	G	G	G	G	G	G	G	G	G	G	G	G	G	G	G	G	G	G	G	G	G	G	G	G	G	G	G	G	G	G	G	G	G	G
680343	A	G	missense_variant	MODERATE	uvrC	1474A>G	Lys492Glu	A	A	A	A	A	A	A	A	A	A	A	A	A	A	A	A	A	A	A	A	A	A	A	A	A	A	A	A	A	A	A	A	A	A	A	A	A	A	A	A	A	A
680743	G	A	missense_variant	MODERATE	uvrC	1874G>A	Gly625Asp	G	G	G	G	G	G	-	G	G	G	G	G	G	G	G	G	-	G	G	G	G	G	G	G	G	G	G	G	G	G	G	G	G	G	G	G	G	G	G	G	G	G
681512	C	G	missense_variant	MODERATE	ML0563	703C>G	Arg235Gly	C	C	C	C	C	C	C	C	C	C	C	C	C	C	C	C	C	C	C	C	C	C	C	C	C	C	C	C	C	C	C	C	C	C	C	C	C	C	C	C	C	C
683332	G	A	missense_variant	MODERATE	ML0565	554G>A	Arg185His	G	G	G	G	G	G	G	-	G	-	G	G	G	G	G	G	G	G	G	G	G	G	G	G	G	G	G	G	G	G	G	G	G	G	G	G	G	G	G	G	G	G
683804	C	T	intergenic_region	MODIFIER	ML0565-ML0566	683804C>T		C	C	C	C	C	C	C	C	C	C	C	C	C	C	C	C	C	C	C	C	C	C	C	C	C	C	C	C	C	C	C	C	C	C	C	C	C	C	C	C	C	C
685044	G	A	non_coding_transcript_exon_variant	MODIFIER	ML0567	200G>A		G	G	G	G	G	G	-	G	G	G	G	G	G	G	A	G	G	G	G	G	G	G	G	G	G	G	G	G	G	G	G	G	G	G	G	G	G	G	G	G	G	G
685595	G	T	non_coding_transcript_exon_variant	MODIFIER	ML0567	751G>T		G	G	G	G	G	G	G	G	G	G	G	G	G	G	G	G	-	G	G	G	G	G	G	G	G	G	G	G	G	G	G	G	G	G	G	G	G	G	G	G	G	G
686192	C	A	non_coding_transcript_exon_variant	MODIFIER	ML0567	1348C>A		C	C	C	C	C	C	C	C	C	C	C	C	C	C	C	C	C	C	C	C	C	C	C	C	C	C	C	C	C	C	C	C	C	C	C	C	C	C	C	C	C	C
686228	G	T	non_coding_transcript_exon_variant	MODIFIER	ML0567	1384G>T		G	G	G	G	G	G	G	G	G	G	G	G	G	G	G	G	G	G	G	G	G	G	G	G	G	G	G	G	G	G	G	G	G	G	G	G	G	G	G	G	G	G
686240	A	C	non_coding_transcript_exon_variant	MODIFIER	ML0567	1396A>C		A	A	A	A	A	A	A	A	A	A	A	A	A	A	C	A	A	A	A	A	A	A	A	A	A	A	A	A	A	A	A	A	A	A	A	A	A	A	A	A	A	A
688924	G	A	intergenic_region	MODIFIER	ML0568-ML0569	688924G>A		G	G	G	G	G	G	G	G	G	G	G	G	G	G	G	G	G	G	G	G	G	G	G	G	G	G	G	G	G	G	G	G	-	G	G	G	G	G	G	G	G	G
690054	G	A	intergenic_region	MODIFIER	ML0568-ML0569	690054G>A		G	G	G	G	G	G	G	G	G	G	G	G	G	G	A	G	G	G	G	G	G	G	G	G	G	G	G	G	G	G	G	G	G	G	G	G	G	G	G	G	G	G
692041	A	G	intergenic_region	MODIFIER	ML0568-ML0569	692041A>G		A	A	A	A	A	A	A	A	A	A	A	A	A	A	A	A	A	A	A	A	A	A	A	A	A	A	A	A	A	A	A	A	A	A	A	A	A	A	A	A	A	A
693001	C	G	intergenic_region	MODIFIER	ML0568-ML0569	693001C>G		C	C	C	C	C	C	C	C	C	C	C	C	C	C	C	C	C	C	C	C	C	C	C	C	C	C	C	C	C	C	C	C	C	C	C	C	C	C	C	C	C	C
693575	C	T	intergenic_region	MODIFIER	ML0568-ML0569	693575C>T		C	C	C	C	C	C	C	C	C	C	C	C	C	C	C	C	C	C	C	C	C	C	C	C	C	C	C	C	C	C	C	C	C	C	C	C	C	C	C	C	C	C
693988	C	T	missense_variant	MODERATE	ML0569	439G>A	Ala147Thr	C	C	C	C	C	C	C	C	C	-	C	C	C	C	C	C	-	C	C	C	C	C	C	T	C	C	C	C	C	T	C	C	C	C	C	C	T	C	C	C	C	C
694090	T	C	missense_variant	MODERATE	ML0569	337A>G	Thr113Ala	T	C	C	C	C	C	C	C	C	C	C	C	T	C	C	C	-	C	C	C	C	C	C	C	C	C	C	C	C	C	C	C	C	C	C	C	C	C	C	C	C	C
699305	G	A	intergenic_region	MODIFIER	ML0575-ML0576	699305G>A		G	G	G	G	G	G	G	G	G	-	G	G	G	G	G	G	G	G	G	G	G	G	G	G	G	G	G	G	G	G	G	G	G	G	G	G	G	G	G	G	G	G
699793	G	A	missense_variant	MODERATE	ML0576	86G>A	Arg29Lys	G	G	G	G	G	G	G	G	G	G	G	G	G	G	G	G	G	G	G	G	G	G	G	G	G	G	G	G	G	G	G	G	G	G	G	G	G	G	G	G	G	G
700950	A	G	missense_variant	MODERATE	ppc	737A>G	Glu246Gly	A	A	A	A	-	A	A	A	A	A	A	A	A	A	A	A	A	A	A	A	A	A	A	A	A	A	A	A	A	A	A	A	A	A	A	A	A	A	A	A	A	A
703258	G	A	missense_variant	MODERATE	pgl	728C>T	Ala243Val	G	G	G	G	G	G	-	G	G	G	G	G	G	G	G	G	G	G	G	G	G	G	G	G	G	G	G	G	G	G	G	G	G	G	G	G	G	G	G	G	G	G
703377	C	T	synonymous_variant	LOW	pgl	609G>A	Gly203Gly	C	C	C	C	C	C	-	-	C	-	C	C	C	C	C	C	C	C	C	C	C	C	C	C	C	C	C	C	C	C	C	C	C	C	C	C	C	C	C	C	C	C
703548	G	T	synonymous_variant	LOW	pgl	438C>A	Gly146Gly	G	G	G	G	G	G	G	G	G	G	G	G	G	G	G	G	G	G	G	G	G	G	G	G	G	G	G	G	G	G	G	G	G	G	G	G	G	G	G	G	G	G
704733	C	T	synonymous_variant	LOW	ML0580	66G>A	Glu22Glu	C	C	C	C	C	C	C	C	C	C	C	C	C	C	C	C	C	C	C	C	C	C	C	C	C	C	C	C	C	C	C	C	C	C	C	C	C	C	C	C	C	C
709812	C	G	intergenic_region	MODIFIER	tkt-ctaB	709812C>G		C	C	C	C	C	C	C	C	C	C	C	C	C	C	C	C	C	C	C	C	C	C	C	C	C	C	C	C	C	C	C	C	C	C	C	C	C	C	C	C	C	C
709938	C	G	missense_variant	MODERATE	ctaB	35C>G	Ala12Gly	C	C	C	C	C	C	C	C	C	C	C	C	C	C	C	C	-	C	C	C	C	C	C	C	C	C	C	C	C	C	C	C	C	C	C	C	C	C	C	C	C	C
710791	G	A	synonymous_variant	LOW	ctaB	888G>A	Leu296Leu	G	G	G	G	G	G	G	A	G	G	G	G	G	G	G	G	G	G	G	G	G	G	G	G	G	G	G	G	G	G	G	G	G	G	G	G	G	G	G	G	G	G
711197	T	C	non_coding_transcript_exon_variant	MODIFIER	qor	614A>G		T	T	T	T	T	T	T	T	T	-	T	T	T	T	C	T	-	T	T	T	T	T	T	T	T	T	T	T	T	T	T	T	T	T	T	T	T	T	T	T	T	T
712125	C	T	non_coding_transcript_exon_variant	MODIFIER	ML0586	294C>T		C	C	C	C	C	C	C	C	C	C	C	C	C	C	C	C	C	C	C	C	C	C	C	C	C	C	C	C	C	C	C	C	C	C	C	C	C	C	C	C	C	C
712382	C	T	non_coding_transcript_exon_variant	MODIFIER	ML0586	551C>T		C	C	C	C	C	C	C	C	C	C	C	C	C	C	C	C	-	C	C	C	C	C	C	C	C	C	C	C	C	C	C	C	C	C	C	C	C	C	C	C	C	C
712659	C	T	non_coding_transcript_exon_variant	MODIFIER	ML0586	828C>T		C	C	C	C	C	C	C	C	C	C	C	C	C	C	C	C	C	C	C	C	C	C	C	C	C	C	C	C	C	C	C	C	C	C	C	C	C	C	C	C	C	C
713792	G	T	intergenic_region	MODIFIER	ML0587-ML0588	713792G>T		G	G	G	G	G	G	G	G	G	G	G	G	G	G	G	G	G	G	G	G	G	G	G	G	G	G	G	G	G	G	G	G	G	G	G	G	G	G	G	G	G	G
714396	C	T	synonymous_variant	LOW	ML0589	636G>A	Ser212Ser	C	C	C	C	C	C	C	-	C	C	C	C	C	C	T	C	C	C	C	C	C	C	C	C	C	C	C	C	C	C	C	C	C	C	C	C	C	C	C	C	C	C
715232	C	T	synonymous_variant	LOW	ML0590	747G>A	Leu249Leu	C	C	C	C	C	C	-	C	C	-	C	C	C	C	C	C	C	C	C	C	C	C	C	C	C	C	C	C	C	C	C	C	C	C	C	C	C	C	C	C	C	C
717994	C	T	synonymous_variant	LOW	ML0592	123C>T	His41His	C	C	C	C	C	C	C	C	C	-	C	C	C	C	C	C	C	C	C	C	C	C	C	C	C	C	C	C	C	C	C	C	C	C	C	C	C	C	C	C	C	C
718321	C	T	synonymous_variant	LOW	ML0592	450C>T	Ile150Ile	C	C	C	C	C	C	C	C	C	C	C	C	C	C	C	C	C	C	C	C	C	C	C	C	C	C	C	C	C	C	C	C	C	C	C	C	C	C	C	C	C	C
718990	T	C	synonymous_variant	LOW	ML0593	303T>C	Ser101Ser	T	T	T	T	T	T	T	T	T	T	T	T	T	T	T	T	T	T	T	T	T	T	T	T	T	T	T	T	T	T	T	T	T	T	T	T	T	T	T	T	T	T
719063	C	T	missense_variant	MODERATE	ML0593	376C>T	Pro126Ser	C	C	C	C	C	C	C	C	C	C	C	C	C	C	C	C	C	C	C	C	C	C	C	C	C	C	C	C	C	C	C	C	C	C	C	C	C	C	C	C	C	C
719785	C	T	synonymous_variant	LOW	ML0593	1098C>T	Phe366Phe	C	C	C	C	C	C	C	C	C	C	C	C	C	C	C	C	C	C	C	C	C	C	C	C	C	C	C	T	C	C	C	C	C	C	T	C	C	C	C	C	C	C
720710	T	C	synonymous_variant	LOW	ML0593	2023T>C	Leu675Leu	T	T	T	T	T	T	T	T	T	T	T	T	T	T	T	T	-	T	T	T	T	T	T	T	T	T	T	T	T	T	T	T	T	T	T	T	T	T	T	T	T	T
721495	G	A	missense_variant	MODERATE	ML0594	202G>A	Val68Met	G	G	G	G	G	G	G	G	G	G	G	G	G	G	A	G	G	G	G	G	G	G	G	G	G	G	G	G	G	G	G	G	G	G	G	G	G	G	G	G	G	G
722648	C	G	synonymous_variant	LOW	ML0595	180C>G	Gly60Gly	C	C	C	C	C	C	C	C	C	-	C	C	C	C	C	C	C	C	C	C	C	C	C	C	C	C	C	C	C	C	C	C	C	C	C	C	C	C	C	C	C	C
723607	G	A	synonymous_variant	LOW	ML0596	354G>A	Thr118Thr	G	G	G	G	G	G	G	G	G	G	G	G	G	G	G	G	G	A	G	G	A	G	G	G	G	G	A	G	G	G	G	G	-	A	G	G	G	G	G	G	G	G
726087	G	A	non_coding_transcript_exon_variant	MODIFIER	fadE15	923C>T		G	G	G	G	G	G	G	G	G	G	G	G	G	G	G	G	G	G	G	G	G	G	G	G	G	G	G	G	G	G	G	G	G	G	G	G	G	G	G	G	G	G
726319	G	T	non_coding_transcript_exon_variant	MODIFIER	fadE15	691C>A		G	G	G	G	G	G	-	G	G	G	G	G	G	G	G	G	G	G	G	G	G	G	G	G	G	G	G	G	G	G	G	G	G	G	G	G	G	G	G	G	G	G
726698	C	T	non_coding_transcript_exon_variant	MODIFIER	fadE15	312G>A		C	C	C	C	C	-	C	C	C	C	C	C	C	C	C	C	-	C	C	C	C	C	C	C	C	T	C	C	C	C	C	C	C	C	C	C	C	C	C	C	C	C
727090	C	T	intergenic_region	MODIFIER	fadE15-ML0600	727090C>T		C	C	C	C	C	C	C	C	C	C	C	C	C	C	C	C	C	C	C	C	C	C	C	C	C	C	C	C	C	C	C	C	C	C	C	C	C	C	C	C	C	C
729183	G	C	intergenic_region	MODIFIER	fadE15-ML0600	729183G>C		G	G	G	G	G	G	G	G	G	G	G	G	G	G	G	G	G	G	G	G	G	G	G	G	G	G	G	G	G	G	G	G	G	G	G	G	G	G	G	G	G	G
729994	C	G	intergenic_region	MODIFIER	fadE15-ML0600	729994C>G		C	C	C	G	-	C	C	C	G	-	C	G	C	C	C	C	-	C	C	C	C	C	C	C	C	C	C	C	C	C	C	C	C	C	C	C	C	C	C	C	C	C
730349	G	C	intergenic_region	MODIFIER	fadE15-ML0600	730349G>C		G	G	G	G	G	G	G	G	G	G	G	G	G	G	G	G	C	G	G	G	G	G	G	C	G	G	G	C	G	C	G	G	G	G	C	G	C	G	G	G	G	G
730687	C	A	intergenic_region	MODIFIER	fadE15-ML0600	730687C>A		C	C	C	C	C	C	C	C	C	C	C	C	C	C	C	C	C	C	C	C	C	C	C	C	C	C	C	C	C	C	C	C	C	C	C	C	C	C	C	C	C	C
732918	T	G	intergenic_region	MODIFIER	ML0600-ML0601	732918T>G		T	T	T	T	T	T	T	T	T	T	T	T	T	T	T	T	-	T	T	T	T	T	T	T	T	T	T	T	T	T	T	T	T	T	T	T	T	T	T	T	T	T
733164	G	A	non_coding_transcript_exon_variant	MODIFIER	ML0601	25G>A		G	G	G	G	G	G	G	G	G	-	G	G	G	G	G	G	G	G	G	G	G	G	G	G	G	G	G	G	G	G	G	G	G	G	G	G	G	G	G	G	G	G
733366	C	T	non_coding_transcript_exon_variant	MODIFIER	ML0601	227C>T		C	C	C	C	C	C	C	C	C	C	C	C	C	C	C	C	C	C	C	C	C	C	C	C	C	C	C	C	C	C	C	C	C	C	C	C	C	C	C	C	C	C
733619	T	A	non_coding_transcript_exon_variant	MODIFIER	ML0601	480T>A		T	T	T	T	T	T	T	T	T	T	T	T	T	T	T	T	T	T	T	T	T	T	T	T	T	T	T	T	T	T	T	T	T	T	T	T	T	T	T	T	T	T
733811	C	A	non_coding_transcript_exon_variant	MODIFIER	ML0601	672C>A		C	A	A	A	A	C	C	C	A	-	C	A	C	C	C	C	-	C	C	C	C	C	C	C	C	C	C	C	C	C	C	C	C	C	C	C	C	C	C	C	C	C
734092	G	T	non_coding_transcript_exon_variant	MODIFIER	ML0602	166G>T		G	G	G	G	G	T	G	G	G	-	G	G	G	G	G	G	G	G	G	G	G	G	G	G	G	G	G	G	G	G	G	G	G	G	G	G	G	G	G	G	G	G
734748	G	A	non_coding_transcript_exon_variant	MODIFIER	ML0602	822G>A		G	G	G	G	G	G	G	G	G	-	G	G	G	G	G	G	-	G	G	G	G	G	G	G	G	G	G	G	G	G	G	G	G	G	G	G	G	G	G	G	G	G
736147	G	A	intergenic_region	MODIFIER	ML0603-rpsT	736147G>A		G	G	G	G	G	G	G	G	G	G	G	G	G	G	G	G	G	G	G	G	G	G	G	G	G	G	G	G	G	G	G	G	G	G	G	G	G	G	G	G	G	G
736572	C	T	synonymous_variant	LOW	ML0605	24C>T	Ser8Ser	C	C	C	C	C	C	C	C	C	C	C	C	C	C	C	C	C	C	C	C	C	C	C	C	C	C	C	C	C	C	C	C	C	C	C	C	C	C	C	C	C	C
737341	G	A	missense_variant	MODERATE	ML0605	793G>A	Glu265Lys	G	G	G	G	G	G	G	G	G	G	G	G	G	G	G	G	G	G	G	G	G	G	G	G	G	G	G	G	G	G	G	G	G	G	G	G	G	G	G	G	G	G
738158	C	T	missense_variant	MODERATE	ML0605	1610C>T	Pro537Leu	C	C	C	C	-	C	C	C	C	-	C	C	C	C	C	C	-	C	C	C	C	C	C	C	C	C	C	C	C	C	C	C	C	C	C	C	C	C	C	C	C	C
738610	G	T	missense_variant	MODERATE	ML0606	377G>T	Gly126Val	G	G	G	G	G	G	-	G	G	G	G	G	G	G	G	G	G	G	G	G	G	G	G	G	G	G	G	G	G	G	G	G	G	G	G	G	G	G	G	G	G	G
739050	G	A	missense_variant	MODERATE	ML0606	817G>A	Val273Met	G	G	G	G	G	G	G	G	G	G	G	G	G	G	G	G	G	G	G	G	G	G	G	G	G	G	G	G	G	G	G	G	G	G	G	G	G	G	G	G	G	G
739688	G	A	missense_variant	MODERATE	ML0607	478G>A	Val160Met	G	G	G	G	G	G	G	G	G	-	G	G	G	G	G	G	G	G	G	G	G	G	G	G	G	G	G	G	G	G	G	G	G	G	G	G	G	G	G	G	G	G
739791	G	A	missense_variant	MODERATE	ML0607	581G>A	Arg194His	G	G	G	G	G	G	G	G	G	G	G	G	G	G	G	G	-	G	G	G	G	G	G	G	G	G	G	G	G	G	G	G	G	G	G	G	G	G	G	G	G	G
739991	T	C	missense_variant	MODERATE	ML0607	781T>C	Tyr261His	T	T	T	T	T	T	T	T	T	T	T	T	T	T	T	T	T	T	T	T	T	T	T	T	T	T	T	T	T	T	T	T	T	T	T	T	T	T	T	T	T	T
740453	G	A	intergenic_region	MODIFIER	ML0607-ML0608	740453G>A		G	G	G	G	G	G	G	G	G	G	G	G	G	G	G	G	G	G	G	G	G	G	G	G	G	G	G	G	G	G	G	G	G	G	G	G	G	G	G	G	G	G
741929	C	T	non_coding_transcript_exon_variant	MODIFIER	ML0609	152C>T		C	C	C	C	C	C	C	C	C	-	C	C	C	C	C	C	C	C	C	C	C	C	C	C	C	C	C	C	C	C	C	C	C	C	C	C	C	C	C	C	C	C
745293	G	A	non_coding_transcript_exon_variant	MODIFIER	ML0612	1362C>T		G	G	G	G	G	G	G	G	G	-	G	G	G	G	G	G	G	G	G	G	G	G	G	G	G	G	G	G	G	G	G	G	G	G	G	G	G	G	G	G	G	G
745554	G	A	non_coding_transcript_exon_variant	MODIFIER	ML0612	1101C>T		G	G	G	G	G	G	G	G	G	-	G	G	G	G	G	G	G	G	G	G	G	G	G	G	G	G	G	G	G	G	G	G	G	G	G	G	G	G	G	G	G	G
745649	C	A	non_coding_transcript_exon_variant	MODIFIER	ML0612	1006G>T		C	C	C	C	C	C	C	C	C	-	C	C	C	C	C	C	C	C	C	C	C	C	C	C	C	C	C	C	C	C	C	C	-	C	C	C	C	C	C	C	C	C
747356	A	G	non_coding_transcript_exon_variant	MODIFIER	ML0613	419T>C		A	A	A	A	A	A	A	A	A	A	A	A	A	A	A	A	A	A	A	A	A	A	A	A	A	A	A	A	A	A	A	A	A	A	A	A	A	A	A	A	A	A
749178	C	T	missense_variant	MODERATE	subI	797C>T	Thr266Ile	C	C	C	C	C	-	-	C	C	-	C	C	C	C	C	C	C	C	C	C	C	C	C	C	C	C	C	C	C	C	C	C	C	C	C	C	C	C	C	C	C	C
750328	T	C	non_coding_transcript_exon_variant	MODIFIER	cysW	71T>C		T	T	T	T	T	T	T	T	T	T	T	T	T	T	T	T	T	T	T	T	T	T	T	T	T	T	T	T	T	T	T	T	T	T	T	T	T	T	T	T	T	T
750910	G	A	non_coding_transcript_exon_variant	MODIFIER	cysW	653G>A		G	G	G	G	G	G	G	G	G	G	G	G	G	G	G	G	G	G	G	G	G	G	G	G	G	G	G	G	G	G	G	G	G	G	G	G	G	G	G	G	G	G
751190	C	A	non_coding_transcript_exon_variant	MODIFIER	cysA	144C>A		C	C	C	C	C	C	C	C	C	C	C	C	C	C	C	C	C	C	C	C	C	C	C	C	C	C	C	C	C	C	C	C	C	C	C	C	C	C	C	C	C	C
751194	A	C	non_coding_transcript_exon_variant	MODIFIER	cysA	148A>C		A	A	A	A	A	A	A	A	A	A	A	A	A	A	A	A	A	A	A	A	A	A	A	A	A	A	A	A	A	A	A	A	A	A	A	A	A	A	A	A	A	A
751547	G	T	intergenic_region	MODIFIER	cysA-ML0619	751547G>T		G	G	G	G	G	G	G	G	G	G	G	G	G	G	G	G	G	G	G	G	G	G	G	G	G	G	G	G	G	G	G	G	G	G	G	G	G	G	G	G	G	G
751982	T	G	non_coding_transcript_exon_variant	MODIFIER	ML0619	447A>C		T	T	T	T	T	T	T	T	T	T	T	T	T	T	T	T	T	T	T	T	T	T	T	T	T	T	T	T	T	T	T	T	T	T	T	T	T	T	T	T	T	T
752055	C	T	non_coding_transcript_exon_variant	MODIFIER	ML0619	374G>A		C	C	C	C	C	C	C	C	C	C	C	C	C	C	C	C	C	C	C	C	C	C	C	C	C	C	C	C	C	T	C	C	C	C	C	C	C	C	C	C	C	C
753514	C	T	intergenic_region	MODIFIER	ML0619-mtb12	753514C>T		C	C	C	C	C	C	C	C	C	C	C	C	C	C	C	C	C	C	C	C	C	C	C	C	C	C	C	C	C	C	C	C	C	C	C	C	C	C	C	C	-	C
754821	C	T	intergenic_region	MODIFIER	ML0621-ML0622	754821C>T		C	C	C	C	C	C	-	C	C	C	C	C	C	C	C	C	C	C	C	C	C	C	C	C	C	C	C	C	C	C	C	C	-	C	C	C	C	C	C	C	C	C
755861	C	G	non_coding_transcript_exon_variant	MODIFIER	ML0623	124G>C		C	C	C	C	C	C	C	C	C	-	C	C	C	C	C	C	C	C	C	C	C	C	C	C	C	C	C	C	C	C	C	C	C	C	C	C	C	C	C	C	C	C
757001	G	A	missense_variant	MODERATE	hrcA	232G>A	Asp78Asn	G	G	G	G	G	G	-	G	G	G	G	G	G	G	G	G	-	G	G	G	G	G	G	G	G	G	G	G	G	G	G	G	G	G	G	G	G	G	G	G	G	G
758963	G	A	missense_variant	MODERATE	dnaJ2	1091G>A	Gly364Asp	G	G	G	G	-	G	-	G	G	-	G	G	G	G	G	G	G	G	G	G	G	G	G	G	G	G	G	G	G	G	G	G	G	G	G	G	G	G	G	G	G	G
759398	G	A	missense_variant	MODERATE	ML0626	358G>A	Gly120Arg	G	G	G	G	G	G	G	-	G	-	G	G	G	G	G	G	G	G	G	G	G	G	G	G	G	G	G	G	A	G	G	G	G	G	G	G	G	G	G	G	G	G
759487	C	T	synonymous_variant	LOW	ML0626	447C>T	Val149Val	C	C	C	C	-	C	C	-	C	-	C	C	C	C	C	C	C	C	C	C	C	C	C	C	C	C	C	C	C	C	C	C	C	C	C	C	C	C	C	C	C	C
760262	A	G	missense_variant	MODERATE	phoH	149A>G	Asp50Gly	A	A	A	A	A	A	A	A	A	A	A	A	A	A	A	A	A	A	A	A	A	A	A	A	A	A	A	A	A	A	A	A	A	A	A	A	A	A	A	A	A	A
761949	G	T	non_coding_transcript_exon_variant	MODIFIER	ML0629	223G>T		G	G	G	G	G	G	G	G	G	-	G	G	G	G	G	G	G	G	G	G	G	G	G	G	G	G	G	G	G	G	G	G	G	G	G	G	G	G	G	G	G	G
762189	G	A	non_coding_transcript_exon_variant	MODIFIER	ML0629	463G>A		G	G	G	G	G	G	G	G	G	G	G	G	G	G	G	G	-	G	G	G	G	G	G	G	G	G	G	G	G	G	G	G	G	G	G	G	G	G	G	G	G	G
763402	C	G	intergenic_region	MODIFIER	ML0630-era	763402C>G		C	C	C	C	C	C	C	C	C	C	C	C	C	C	C	C	C	C	C	C	C	C	C	C	C	C	C	C	C	C	C	C	C	C	C	C	C	C	C	C	C	C
763572	G	A	missense_variant	MODERATE	era	97G>A	Val33Ile	G	G	G	G	G	G	G	G	G	G	G	G	G	G	G	G	G	G	G	G	G	G	G	G	G	G	G	G	G	G	G	G	G	G	G	G	G	G	G	G	G	G
763888	C	T	missense_variant	MODERATE	era	413C>T	Ser138Phe	C	C	C	C	C	C	C	C	C	C	C	C	C	C	C	C	C	C	C	C	C	C	C	C	C	C	C	C	C	C	C	C	C	C	C	C	C	C	C	C	C	C
765357	G	A	non_coding_transcript_exon_variant	MODIFIER	amiA2	456C>T		G	G	G	G	G	G	G	G	G	-	G	G	G	G	G	G	G	G	G	G	G	G	G	G	G	G	G	G	G	G	G	G	G	G	G	G	G	G	G	G	G	G
765420	G	C	non_coding_transcript_exon_variant	MODIFIER	amiA2	393C>G		G	G	G	G	G	G	G	G	G	G	G	G	G	G	G	G	G	G	G	G	G	G	G	G	G	G	G	G	G	G	G	G	G	G	G	G	G	G	G	G	G	G
765782	C	T	non_coding_transcript_exon_variant	MODIFIER	amiA2	31G>A		C	C	C	C	C	C	C	C	C	C	C	C	C	C	T	C	C	C	C	C	C	C	C	C	C	C	C	C	C	C	C	C	-	C	C	C	C	C	C	C	C	C
768366	C	T	non_coding_transcript_exon_variant	MODIFIER	ML0636	108G>A		C	C	C	C	C	C	C	C	C	C	C	C	C	C	C	C	C	C	C	C	C	C	C	C	C	C	C	C	C	C	C	C	C	C	C	C	C	C	C	C	C	C
770683	G	A	synonymous_variant	LOW	uvrD2	1566G>A	Val522Val	G	G	G	G	G	G	G	G	G	-	G	G	G	G	G	G	G	G	G	G	G	G	G	G	G	G	G	G	G	G	G	G	G	G	G	G	G	G	G	G	G	G
771754	G	T	synonymous_variant	LOW	whiB7	33G>T	Leu11Leu	G	G	G	G	G	G	G	G	G	G	G	G	G	G	G	G	G	G	G	G	G	G	G	G	G	G	G	G	G	G	G	G	G	G	G	G	G	G	G	G	G	G
772217	A	G	synonymous_variant	LOW	ML0640	1273T>C	Leu425Leu	A	A	A	A	A	A	A	A	A	A	A	A	A	A	A	A	A	A	A	A	A	A	A	A	A	A	A	A	A	A	A	A	A	A	A	A	A	A	A	A	A	A
772795	A	C	missense_variant	MODERATE	ML0640	695T>G	Met232Arg	A	A	A	A	A	A	A	A	A	-	A	A	A	A	A	A	A	A	A	A	A	A	A	A	A	A	A	A	A	A	A	A	A	A	A	A	A	A	A	A	A	A
772832	G	T	missense_variant	MODERATE	ML0640	658C>A	Gln220Lys	G	G	G	G	G	G	G	G	G	G	G	G	G	G	G	G	G	G	G	G	G	G	G	G	G	G	G	G	G	G	G	G	G	G	G	G	G	G	G	G	G	G
774289	C	T	non_coding_transcript_exon_variant	MODIFIER	ML0641	155G>A		C	C	C	C	C	C	C	C	C	C	C	C	C	C	C	C	C	C	C	C	C	C	C	C	C	C	C	C	C	C	C	C	C	C	C	C	C	C	C	C	C	C
774704	G	A	synonymous_variant	LOW	ML0642	1242C>T	Gly414Gly	G	G	G	G	G	G	G	A	G	G	G	G	G	G	G	G	-	G	G	G	G	G	G	G	G	G	G	G	G	G	G	G	G	G	G	G	G	G	G	G	G	G
778390	G	A	synonymous_variant	LOW	ML0644	1215G>A	Lys405Lys	G	G	G	G	G	G	G	G	G	G	G	G	G	G	G	G	-	G	G	G	G	G	G	G	G	G	G	G	G	G	G	G	G	G	G	G	G	G	G	G	G	G
779155	A	C	synonymous_variant	LOW	ML0644	1980A>C	Leu660Leu	A	A	A	A	A	A	-	A	A	A	A	A	A	A	A	C	A	C	C	A	C	A	A	A	A	A	C	A	C	A	C	A	-	C	A	C	A	C	C	C	C	C
779168	G	A	missense_variant	MODERATE	ML0644	1993G>A	Glu665Lys	G	G	G	G	G	G	-	G	G	G	G	G	G	G	G	G	G	G	G	G	G	G	G	G	G	G	G	G	G	G	G	G	-	G	G	G	G	G	G	G	G	G
779532	C	T	missense_variant	MODERATE	ML0644	2357C>T	Thr786Met	C	C	C	C	C	C	C	C	C	C	C	C	C	C	C	C	T	C	C	C	C	C	C	T	C	C	C	T	C	T	C	C	C	C	T	C	T	C	C	C	C	C
779886	A	G	missense_variant	MODERATE	ML0644	2711A>G	Glu904Gly	A	A	A	A	A	A	A	-	A	-	A	A	A	A	A	A	A	A	A	G	A	A	A	A	A	A	A	A	A	A	A	A	A	A	A	A	A	A	A	A	A	A
779904	C	T	missense_variant	MODERATE	ML0644	2729C>T	Pro910Leu	C	C	C	C	C	C	C	-	C	-	C	C	C	C	C	C	C	C	C	C	C	C	C	C	C	C	C	C	C	C	C	C	C	C	C	C	C	C	C	C	C	C
780178	C	G	intergenic_region	MODIFIER	ML0644-metU	780178C>G		C	C	C	C	C	C	-	C	C	-	C	C	C	C	C	C	C	C	C	C	C	C	C	C	C	C	C	C	C	C	C	C	C	C	C	C	C	C	C	C	G	G
780223	A	G	intergenic_region	MODIFIER	ML0644-metU	780223A>G		A	A	A	A	A	A	A	A	A	A	A	A	A	A	A	A	A	A	A	A	A	A	A	G	A	A	A	A	A	G	A	A	A	A	A	A	A	A	A	A	A	A
780299	C	T	missense_variant	MODERATE	metU	16C>T	Leu6Phe	C	C	C	C	C	C	C	C	C	C	C	C	C	C	C	C	C	C	C	C	C	C	C	C	C	C	C	C	C	C	C	C	C	C	C	C	C	C	C	C	C	C
780341	G	A	missense_variant	MODERATE	metU	58G>A	Glu20Lys	G	G	G	G	G	G	G	G	G	G	G	G	G	G	G	G	-	G	G	G	G	G	G	G	G	G	G	G	G	G	G	G	G	G	G	G	G	G	G	G	G	G
781355	C	T	intergenic_region	MODIFIER	metU-ML0645	781355C>T		C	C	C	C	C	C	C	C	C	C	C	C	C	C	C	C	C	C	C	C	C	C	C	C	C	C	C	C	C	C	C	C	C	C	C	C	C	C	C	C	C	C
783579	C	T	non_coding_transcript_exon_variant	MODIFIER	hpx	403C>T		C	C	C	C	C	C	C	C	C	-	C	C	C	C	C	C	C	C	C	C	C	C	C	C	C	C	C	C	C	C	C	C	C	C	C	C	C	C	C	C	C	C
783910	C	A	non_coding_transcript_exon_variant	MODIFIER	ML0647	1264G>T		C	C	C	C	C	-	C	C	C	-	C	C	C	C	C	C	-	C	C	C	C	C	C	C	C	C	C	C	C	C	C	C	C	C	C	C	C	C	C	C	C	C
784260	C	A	non_coding_transcript_exon_variant	MODIFIER	ML0647	914G>T		C	C	C	C	C	A	-	C	C	-	C	C	C	C	C	C	C	C	C	C	C	C	C	C	C	C	C	C	C	C	C	C	C	C	C	C	C	C	C	C	C	C
784611	C	T	non_coding_transcript_exon_variant	MODIFIER	ML0647	563G>A		C	C	C	C	C	C	C	C	C	C	C	C	C	C	C	C	C	C	C	C	C	C	C	C	C	C	C	C	C	C	C	C	C	C	C	C	C	C	C	C	C	C
786800	T	A	non_coding_transcript_exon_variant	MODIFIER	ML0648	366A>T		T	T	T	T	T	T	T	T	T	T	T	T	T	T	T	T	-	T	T	T	T	T	T	T	T	T	T	T	T	T	T	T	T	T	T	T	T	T	T	T	T	T
787075	C	T	non_coding_transcript_exon_variant	MODIFIER	ML0648	91G>A		C	C	C	C	C	C	C	C	C	C	C	C	C	C	C	C	C	C	C	C	C	C	C	C	C	C	C	C	C	C	C	C	C	C	C	C	C	C	C	C	C	C
787411	C	T	non_coding_transcript_exon_variant	MODIFIER	ML0649	886G>A		C	C	C	C	C	C	C	C	C	C	C	C	C	C	C	C	C	C	C	C	C	C	C	C	C	C	C	C	C	C	C	C	C	C	C	C	C	C	C	C	C	C
787510	C	A	non_coding_transcript_exon_variant	MODIFIER	ML0649	787G>T		C	C	C	C	C	C	C	C	C	C	C	C	C	C	C	C	C	C	C	C	C	C	C	C	C	C	C	C	C	C	C	C	C	C	C	C	C	C	C	C	C	C
787589	C	T	non_coding_transcript_exon_variant	MODIFIER	ML0649	708G>A		C	C	C	C	C	C	C	C	C	C	C	C	C	C	C	C	C	C	C	C	C	C	C	C	C	C	C	C	C	C	C	C	C	C	C	C	C	C	C	C	C	C
789330	C	A	non_coding_transcript_exon_variant	MODIFIER	ML0651	493G>T		C	C	C	C	C	C	C	C	C	-	C	C	C	C	C	C	-	C	C	C	C	C	C	C	C	C	C	C	C	C	C	C	C	C	C	C	C	C	C	C	C	C
790216	G	A	non_coding_transcript_exon_variant	MODIFIER	ML0652	109G>A		G	G	G	G	G	G	G	G	G	G	G	G	G	G	G	G	G	G	G	G	G	G	G	G	G	G	G	G	G	G	G	G	G	G	G	G	G	G	G	G	G	G
790331	C	T	non_coding_transcript_exon_variant	MODIFIER	ML0652	224C>T		C	C	C	C	C	C	C	C	C	C	C	C	C	C	C	C	C	C	C	C	C	C	C	C	C	C	C	C	C	C	C	C	C	C	C	C	C	C	C	C	C	C
790446	G	A	non_coding_transcript_exon_variant	MODIFIER	ML0652	339G>A		G	G	G	G	G	G	G	G	G	G	G	G	G	G	G	G	G	G	G	G	G	G	G	G	G	G	G	G	G	G	G	G	G	G	G	G	G	G	G	G	G	G
791128	C	T	non_coding_transcript_exon_variant	MODIFIER	ML0653	81C>T		C	C	C	C	C	-	C	C	C	C	C	C	C	C	C	C	C	C	C	C	C	C	C	C	C	C	C	C	C	C	C	C	C	C	C	C	C	C	C	C	C	C
791257	G	A	non_coding_transcript_exon_variant	MODIFIER	ML0653	210G>A		G	G	G	G	G	G	G	G	G	G	G	G	G	G	G	G	G	G	G	G	G	G	G	G	G	G	G	G	G	G	G	G	G	G	G	G	G	G	G	G	G	G
791881	C	G	non_coding_transcript_exon_variant	MODIFIER	moxR3	225C>G		C	C	C	C	C	C	C	C	C	C	C	C	C	C	C	C	C	C	C	C	C	C	C	C	C	C	C	C	C	C	C	C	C	C	C	C	C	C	C	C	C	C
794030	T	C	intergenic_region	MODIFIER	ML0656-nuoN	794030T>C		T	T	T	T	T	T	T	T	T	T	T	T	T	T	T	T	T	T	T	T	T	T	T	T	T	T	T	T	T	T	T	T	T	T	T	T	T	T	T	T	T	T
794031	G	T	intergenic_region	MODIFIER	ML0656-nuoN	794031G>T		G	G	G	G	G	G	G	G	G	G	G	G	G	G	G	G	G	G	G	G	G	G	G	G	G	G	G	G	G	G	G	G	G	G	G	G	G	G	G	G	G	G
794035	T	A	intergenic_region	MODIFIER	ML0656-nuoN	794035T>A		T	T	T	T	T	T	T	T	T	T	T	T	T	T	T	T	T	T	T	T	T	T	T	T	T	T	T	T	T	T	T	T	T	T	T	T	T	T	T	T	T	T
794049	A	T	intergenic_region	MODIFIER	ML0656-nuoN	794049A>T		A	A	A	A	A	A	A	A	A	A	A	A	A	A	A	A	A	A	A	A	A	A	A	A	A	A	A	A	A	A	A	A	A	A	A	A	A	A	A	A	A	A
794050	G	A	intergenic_region	MODIFIER	ML0656-nuoN	794050G>A		G	G	G	G	G	G	G	G	G	G	G	G	G	G	G	G	G	G	G	G	G	G	G	G	G	G	G	G	G	G	G	G	G	G	G	G	G	G	G	G	G	G
794051	C	A	intergenic_region	MODIFIER	ML0656-nuoN	794051C>A		C	C	C	C	C	C	C	C	C	-	C	C	C	C	C	C	C	C	C	C	C	C	C	C	C	C	C	C	C	C	C	C	C	C	C	C	C	C	C	C	C	C
794053	G	A	intergenic_region	MODIFIER	ML0656-nuoN	794053G>A		G	G	G	G	G	G	G	G	G	-	G	G	G	G	G	G	G	G	G	G	G	G	G	G	G	G	G	G	G	G	G	G	G	G	G	G	G	G	G	G	G	G
795766	C	G	missense_variant	MODERATE	ML0659	98G>C	Gly33Ala	C	C	C	C	C	C	-	C	C	C	C	C	C	C	C	C	C	C	C	C	C	C	C	C	C	C	C	C	C	C	C	C	C	C	C	C	C	C	C	C	C	C
796113	A	C	synonymous_variant	LOW	fadE23	1137T>G	Thr379Thr	A	A	A	A	A	A	A	A	A	A	A	A	A	A	A	A	-	A	A	A	A	A	A	A	A	A	A	A	A	A	A	A	A	A	A	A	A	C	A	A	A	A
797493	G	C	synonymous_variant	LOW	fadE24	1197C>G	Gly399Gly	G	G	G	G	G	G	-	-	G	-	G	G	G	G	G	G	G	G	G	G	G	G	G	G	G	G	G	G	G	G	G	G	G	G	G	G	G	G	G	G	G	G
797974	C	T	missense_variant	MODERATE	fadE24	716G>A	Arg239Gln	C	C	C	C	C	C	C	C	C	-	C	C	C	C	C	C	C	C	C	C	C	C	C	C	C	C	C	C	C	C	C	C	C	C	C	C	C	C	C	C	C	C
797977	G	T	missense_variant	MODERATE	fadE24	713C>A	Thr238Asn	G	G	G	G	G	G	G	G	G	-	G	G	G	G	G	G	G	G	G	G	G	G	G	G	G	G	G	G	G	G	G	G	G	G	G	G	G	G	G	G	G	G
798233	T	C	missense_variant	MODERATE	fadE24	457A>G	Thr153Ala	T	T	T	T	T	T	T	T	T	T	T	T	T	T	T	T	T	T	T	T	T	T	T	T	T	T	C	T	T	T	T	T	T	T	T	T	T	T	T	T	T	T
798237	G	A	synonymous_variant	LOW	fadE24	453C>T	Ile151Ile	G	G	G	G	G	G	G	G	G	G	G	G	G	G	G	G	G	G	G	G	G	G	G	G	G	G	G	G	G	G	G	G	G	G	G	G	G	G	G	G	G	G
800082	C	T	intergenic_region	MODIFIER	ML0663-ML0664	800082C>T		C	C	C	C	C	C	C	C	C	C	C	C	C	C	C	C	C	C	C	C	C	C	C	C	C	C	C	C	T	C	C	C	C	C	C	C	C	C	C	C	C	C
800461	G	A	intergenic_region	MODIFIER	ML0664-ML0665	800461G>A		G	G	G	G	G	G	G	G	G	G	G	G	G	G	G	G	G	G	G	G	G	G	G	G	G	G	G	G	G	G	G	G	G	G	G	G	G	G	G	G	G	G
803418	G	A	intergenic_region	MODIFIER	fprA-prfB	803418G>A		G	G	G	G	G	G	G	G	G	-	G	G	G	G	G	G	G	G	G	G	G	G	G	G	G	G	G	G	G	G	G	G	G	G	G	G	G	G	G	G	G	G
805290	C	T	non_coding_transcript_exon_variant	MODIFIER	ML0668	611C>T		C	C	C	C	C	C	C	C	C	C	C	C	C	C	C	C	C	C	C	C	C	C	C	C	C	C	C	C	C	C	C	C	C	C	C	C	C	C	C	C	C	C
807196	C	T	missense_variant	MODERATE	ftsX	587C>T	Ala196Val	C	C	C	C	C	C	-	C	C	-	C	C	C	C	C	C	C	C	C	C	C	C	C	C	C	C	C	C	C	C	C	C	C	C	C	C	C	C	C	C	C	C
807258	C	G	missense_variant	MODERATE	ftsX	649C>G	Gln217Glu	C	C	C	C	C	C	-	C	C	-	C	C	C	C	C	C	C	C	C	C	C	C	G	C	G	C	C	C	C	C	C	C	C	C	C	C	C	C	C	C	C	C
807613	C	T	synonymous_variant	LOW	smpB	108C>T	Gly36Gly	C	T	T	T	T	C	C	C	T	T	C	T	C	C	C	C	-	C	C	C	C	C	C	C	C	C	C	C	C	C	C	C	C	C	C	C	C	C	C	C	C	C
807884	G	A	missense_variant	MODERATE	smpB	379G>A	Ala127Thr	G	G	G	G	-	G	-	G	G	G	G	G	G	G	G	G	G	G	G	G	G	G	G	G	G	A	G	G	G	G	G	G	G	G	G	G	G	G	G	G	G	G
809015	T	C	intergenic_region	MODIFIER	ML0672-ML0673	809015T>C		T	T	T	T	T	T	-	T	T	T	T	T	T	T	T	T	-	T	T	T	T	T	T	T	T	T	T	T	T	T	T	T	T	T	T	T	T	T	T	T	T	T
809143	A	T	intergenic_region	MODIFIER	ML0672-ML0673	809143A>T		A	A	A	A	A	A	A	A	A	A	A	A	A	A	A	A	-	A	A	A	A	A	A	A	A	A	A	A	A	A	A	A	A	A	A	A	A	A	A	A	A	A
809458	G	A	intergenic_region	MODIFIER	ML0672-ML0673	809458G>A		G	G	-	G	G	G	G	G	G	G	G	G	G	G	G	G	G	G	G	G	G	G	G	G	G	G	G	G	G	G	G	G	G	G	G	G	G	G	G	G	G	G
810101	C	T	non_coding_transcript_exon_variant	MODIFIER	ML0673	383G>A		C	C	C	C	C	C	C	C	C	C	C	C	C	C	C	C	-	C	C	C	C	C	C	C	C	C	C	C	C	C	C	C	C	C	C	C	C	C	C	C	C	C
810433	A	G	non_coding_transcript_exon_variant	MODIFIER	ML0673	51T>C		A	A	A	A	A	A	A	A	A	A	A	A	A	A	A	A	A	A	A	A	A	A	A	A	A	A	A	A	A	A	A	A	-	A	A	A	A	A	A	A	A	A
810966	C	T	missense_variant	MODERATE	folD	275C>T	Thr92Ile	C	C	C	C	C	C	C	C	C	C	C	C	C	C	C	C	C	C	C	C	C	C	C	C	C	C	C	C	C	C	C	C	C	C	C	C	C	C	C	C	C	C
811418	G	A	missense_variant	MODERATE	folD	727G>A	Asp243Asn	G	G	G	G	-	G	G	G	G	-	G	G	G	G	G	G	G	A	G	G	A	G	G	G	G	G	A	G	G	G	G	G	G	A	G	G	G	G	G	A	G	G
811573	A	C	missense_variant	MODERATE	ML0675	31A>C	Ile11Leu	A	A	A	A	A	A	A	A	A	A	A	A	A	A	A	A	-	A	A	A	A	A	A	A	A	A	A	A	A	A	A	A	-	A	A	A	A	A	A	A	A	A
811579	C	A	missense_variant	MODERATE	ML0675	37C>A	Leu13Met	C	C	C	C	C	C	C	C	C	C	C	C	C	C	C	C	-	C	C	C	C	C	C	C	C	C	C	C	C	C	C	C	C	C	C	C	C	C	C	C	C	C
812000	C	G	missense_variant	MODERATE	ML0676	292G>C	Ala98Pro	C	C	C	C	C	C	C	C	C	C	C	C	C	C	C	C	C	C	C	C	C	C	C	C	C	C	C	C	C	C	C	C	C	C	C	C	C	C	C	C	C	C
812166	C	G	synonymous_variant	LOW	ML0676	126G>C	Leu42Leu	C	C	C	C	C	C	C	C	C	-	C	C	C	C	C	C	C	C	C	C	C	C	C	C	C	C	C	C	C	C	C	C	C	C	C	C	C	C	C	C	C	C
812579	C	T	non_coding_transcript_exon_variant	MODIFIER	ML0677	53C>T		C	C	C	C	C	C	C	C	C	C	C	C	C	C	C	C	C	C	C	C	C	C	C	C	C	C	C	C	C	C	C	C	C	C	C	C	C	C	C	C	C	C
812629	C	T	non_coding_transcript_exon_variant	MODIFIER	ML0677	103C>T		C	C	C	C	C	C	-	T	C	C	C	C	C	C	C	C	C	C	C	C	C	C	C	C	C	C	C	C	C	C	C	C	C	C	C	C	C	C	C	C	C	C
815477	G	A	non_coding_transcript_exon_variant	MODIFIER	ML0680	486G>A		G	G	G	G	G	G	G	G	G	G	G	G	G	G	G	G	G	G	G	G	G	G	G	G	G	G	G	G	G	G	G	G	G	G	G	G	G	G	G	G	G	G
815702	G	A	non_coding_transcript_exon_variant	MODIFIER	ML0680	711G>A		G	G	G	G	G	G	G	G	G	G	G	G	G	G	G	G	G	A	G	G	A	G	G	G	G	G	A	G	G	G	G	G	G	A	G	G	G	G	G	A	G	G
815937	C	T	non_coding_transcript_exon_variant	MODIFIER	ML0680	946C>T		C	C	C	C	C	C	C	C	C	C	C	C	C	C	C	C	C	C	C	C	C	C	C	C	C	C	C	C	C	C	C	C	C	C	C	C	C	C	C	C	C	C
816835	C	T	non_coding_transcript_exon_variant	MODIFIER	ML0681	221G>A		C	C	C	C	C	C	C	C	C	-	C	C	C	C	C	C	C	C	C	C	C	C	C	C	C	C	C	C	C	C	C	C	C	C	C	C	C	C	C	C	C	C
817228	C	T	missense_variant	MODERATE	metA	1030G>A	Val344Ile	C	C	C	C	C	C	-	C	C	C	C	C	C	C	C	C	C	C	C	C	C	C	C	C	C	C	C	C	C	C	C	C	C	C	C	C	C	C	C	C	C	C
818377	C	T	non_coding_transcript_exon_variant	MODIFIER	metC	1136G>A		C	C	C	C	C	C	C	C	C	C	C	C	C	C	C	C	C	C	C	C	C	C	C	C	C	C	C	C	C	C	C	C	C	C	C	C	C	C	C	C	C	C
819272	A	G	non_coding_transcript_exon_variant	MODIFIER	metC	241T>C		A	A	A	A	A	A	A	A	A	A	A	A	A	A	A	A	A	A	A	A	A	A	A	A	A	A	A	A	A	A	A	A	A	A	A	A	G	A	A	A	A	A
821967	G	A	synonymous_variant	LOW	ML0685	124C>T	Leu42Leu	G	G	G	G	G	G	G	G	G	G	G	G	G	G	G	G	G	G	G	G	G	G	G	G	G	G	G	G	G	G	G	G	G	G	G	G	G	G	G	G	G	G
822703	C	T	missense_variant	MODERATE	trpS	578C>T	Ala193Val	C	C	C	C	C	C	C	C	C	C	T	C	C	C	C	C	C	C	C	C	C	C	C	C	C	C	C	C	C	C	C	C	C	C	C	C	C	C	C	C	C	C
824274	C	G	non_coding_transcript_exon_variant	MODIFIER	nagA	1103G>C		C	C	C	C	C	C	C	C	C	C	C	C	C	C	C	C	C	C	C	C	C	C	C	C	C	C	C	C	C	C	C	C	C	C	C	C	C	C	C	C	C	C
827703	G	C	non_coding_transcript_exon_variant	MODIFIER	sugI	61C>G		G	G	G	G	G	G	G	G	G	G	G	G	G	G	G	G	G	G	G	G	G	G	G	G	G	G	G	G	G	G	G	G	G	G	G	G	G	G	G	G	-	G
827799	G	A	intergenic_region	MODIFIER	sugI-ML0691	827799G>A		G	G	G	G	G	G	G	G	G	G	G	G	G	G	G	G	G	G	G	G	G	G	G	G	G	G	G	G	G	G	G	G	G	G	G	G	G	G	G	G	-	G
829183	G	A	intergenic_region	MODIFIER	ML0691-ML0692	829183G>A		G	G	G	G	G	G	G	G	G	G	G	G	G	G	G	G	G	G	G	G	G	G	G	G	G	G	G	G	G	G	G	G	G	G	G	G	G	G	G	G	G	G
829444	G	A	intergenic_region	MODIFIER	ML0691-ML0692	829444G>A		G	G	G	G	G	G	G	G	G	G	G	G	G	G	G	G	G	G	G	G	G	G	G	G	G	G	G	G	G	G	G	G	G	G	G	G	G	G	G	G	G	G
831215	G	T	non_coding_transcript_exon_variant	MODIFIER	sigJ	33G>T		G	G	G	G	G	G	G	G	G	-	G	G	G	G	T	G	G	G	G	G	G	G	G	G	G	G	G	G	G	G	G	G	G	G	G	G	G	G	G	G	G	G
832152	T	C	non_coding_transcript_exon_variant	MODIFIER	ML0694	385A>G		T	C	C	C	C	T	C	C	C	C	T	C	T	T	C	C	T	C	C	T	C	C	T	T	T	T	C	T	C	T	C	C	C	C	T	C	T	C	C	C	C	C
832480	C	T	non_coding_transcript_exon_variant	MODIFIER	ML0694	57G>A		C	C	C	C	C	C	C	C	C	C	C	C	C	C	C	C	C	C	C	C	C	C	C	C	C	C	C	C	C	C	C	C	C	C	C	C	C	C	C	C	C	C
832562	G	T	intergenic_region	MODIFIER	ML0694-ML0695	832562G>T		G	G	G	G	G	G	G	G	G	G	G	G	G	G	G	G	-	G	G	G	G	G	G	G	G	G	G	G	G	G	G	G	G	G	G	G	G	G	G	G	G	G
833172	T	G	non_coding_transcript_exon_variant	MODIFIER	ML0695	8T>G		T	T	T	T	T	-	-	-	T	-	T	T	T	T	T	T	T	T	T	T	T	T	T	T	T	T	T	T	T	T	T	T	T	T	T	T	T	T	T	T	T	T
836074	C	T	missense_variant	MODERATE	sdhA	347G>A	Arg116His	C	C	C	C	-	C	-	-	C	-	C	C	C	C	C	C	-	C	C	C	C	C	C	C	C	C	C	C	C	C	C	C	C	C	C	C	C	C	C	C	C	C
836098	G	A	missense_variant	MODERATE	sdhA	323C>T	Pro108Leu	G	G	G	G	G	G	G	G	G	-	G	G	G	G	G	G	G	G	G	G	G	G	G	G	G	G	G	G	G	G	G	G	G	G	G	G	G	G	G	G	G	G
836100	G	A	synonymous_variant	LOW	sdhA	321C>T	Thr107Thr	G	G	G	G	G	G	G	-	G	-	G	G	G	G	G	G	G	G	G	G	G	G	G	G	A	G	G	G	G	G	G	G	G	G	G	G	G	G	G	G	G	G
836489	C	T	synonymous_variant	LOW	sdhD	444G>A	Leu148Leu	C	C	C	C	C	C	-	C	C	C	C	C	C	C	C	C	-	C	C	C	C	C	C	C	C	C	C	C	C	C	C	C	C	C	C	C	C	C	C	C	C	C
836567	G	A	synonymous_variant	LOW	sdhD	366C>T	Ile122Ile	G	G	G	G	G	G	-	G	G	G	G	G	G	G	G	G	-	G	G	G	G	G	G	G	G	G	G	G	G	G	G	G	G	G	G	G	G	G	G	G	G	G
836798	G	A	synonymous_variant	LOW	sdhD	135C>T	Ala45Ala	G	G	G	G	G	G	G	G	G	-	G	G	G	G	G	G	G	G	G	G	G	G	G	G	G	G	G	G	G	G	G	G	G	G	G	G	G	G	G	G	G	G
837027	T	G	missense_variant	MODERATE	sdhC	364A>C	Ile122Leu	T	T	T	T	T	T	T	T	T	T	T	T	T	T	T	T	-	T	T	T	T	T	T	T	T	T	T	T	T	T	T	T	T	T	T	T	T	T	T	T	T	T
837563	C	T	intergenic_region	MODIFIER	sdhC-add	837563C>T		C	C	C	C	C	C	C	C	C	C	C	C	C	C	C	C	C	C	C	C	C	C	C	C	C	C	C	C	C	C	C	C	C	C	C	C	C	C	C	C	C	C
839901	G	A	non_coding_transcript_exon_variant	MODIFIER	ML0702	913C>T		G	G	G	G	G	G	G	G	G	G	G	G	G	G	G	G	G	G	G	G	G	G	G	G	G	G	G	G	G	G	G	G	G	G	G	G	G	G	G	G	G	G
840584	A	G	non_coding_transcript_exon_variant	MODIFIER	ML0702	230T>C		A	G	G	G	G	G	G	G	G	-	G	G	A	G	G	G	G	G	G	G	G	G	G	G	G	G	G	G	G	G	G	G	G	G	G	G	G	G	G	G	G	G
840961	G	A	missense_variant	MODERATE	ML0703	1193C>T	Pro398Leu	G	G	G	G	G	G	G	G	G	-	G	G	G	G	G	G	G	G	G	G	G	G	G	G	G	G	G	G	G	G	G	G	G	G	G	G	G	G	G	G	G	G
845064	C	T	missense_variant	MODERATE	pmmB	400G>A	Ala134Thr	C	C	C	C	-	C	-	-	C	-	C	C	C	C	C	C	C	C	C	C	C	C	C	C	C	C	C	C	C	C	C	C	C	C	C	C	C	C	C	C	C	C
845673	C	T	synonymous_variant	LOW	deoD	594G>A	Arg198Arg	C	C	C	C	C	C	C	-	C	C	C	C	C	C	C	C	C	C	C	C	C	C	C	C	C	C	C	C	C	C	C	C	-	C	C	C	C	C	C	C	C	C
848261	G	A	non_coding_transcript_exon_variant	MODIFIER	amiA	617G>A		G	G	G	G	G	G	G	G	G	G	G	G	G	G	G	G	A	G	G	A	G	G	A	A	A	A	G	A	G	A	G	G	G	G	A	G	A	G	G	G	G	G
848291	A	G	non_coding_transcript_exon_variant	MODIFIER	amiA	647A>G		A	A	A	A	A	A	A	A	A	A	A	A	A	A	A	A	A	A	A	A	A	A	A	A	A	A	A	A	A	A	A	A	A	A	A	A	A	A	A	A	A	A
848849	C	T	intergenic_region	MODIFIER	amiA-ML0710	848849C>T		C	C	C	C	C	C	C	C	C	C	C	C	C	C	C	C	C	C	C	C	C	C	C	C	C	C	C	C	C	C	C	C	C	C	C	C	C	C	C	C	C	C
850550	G	A	non_coding_transcript_exon_variant	MODIFIER	lpdA	115G>A		G	G	G	G	G	G	G	G	G	-	G	G	G	G	G	G	-	G	G	G	G	G	G	G	G	G	G	G	G	G	G	G	G	G	G	G	G	G	G	G	G	G
853213	C	T	synonymous_variant	LOW	glpD	1266C>T	Gly422Gly	C	C	C	C	C	C	C	-	C	C	C	C	C	C	C	C	C	C	C	C	C	C	C	C	C	C	C	C	C	C	C	C	C	C	C	C	C	C	C	C	C	C
853292	C	T	missense_variant	MODERATE	glpD	1345C>T	His449Tyr	C	C	C	C	C	C	C	T	C	-	C	C	C	C	C	C	C	C	C	C	C	C	C	C	C	C	C	C	C	C	C	C	C	C	C	C	C	C	C	C	C	C
854432	C	G	non_coding_transcript_exon_variant	MODIFIER	ML0714	740C>G		C	C	C	C	C	C	C	C	C	C	C	C	C	C	C	C	C	C	C	C	C	C	C	C	C	C	C	C	C	C	C	C	C	C	C	C	C	G	C	C	C	C
855081	G	A	synonymous_variant	LOW	lpqC	306G>A	Gly102Gly	G	G	G	G	G	G	G	G	G	G	G	G	G	G	A	G	G	G	G	G	G	G	G	G	G	G	G	G	G	G	G	G	G	G	G	G	G	G	G	G	G	G
855414	C	T	synonymous_variant	LOW	lpqC	639C>T	Thr213Thr	C	C	C	C	C	C	C	C	C	C	C	C	C	C	C	C	-	C	C	C	C	C	C	C	C	C	C	C	C	C	C	C	C	C	C	C	C	C	C	C	C	C
856547	C	A	non_coding_transcript_exon_variant	MODIFIER	lhr	3267G>T		C	C	C	C	C	-	C	C	C	C	C	C	C	C	C	C	-	C	C	C	C	C	C	C	C	C	C	C	C	C	C	C	C	C	C	C	C	C	C	C	C	C
856645	T	A	non_coding_transcript_exon_variant	MODIFIER	lhr	3169A>T		T	T	T	T	T	T	-	T	T	-	T	T	T	T	T	T	-	T	T	T	T	T	T	T	T	T	T	T	T	T	T	T	T	T	T	T	T	T	T	T	T	T
857068	G	T	non_coding_transcript_exon_variant	MODIFIER	lhr	2746C>A		G	G	G	G	G	G	-	G	G	G	G	G	G	G	G	G	G	G	G	G	G	G	G	G	G	G	G	G	G	G	G	G	G	G	G	G	G	G	G	G	G	G
857986	C	T	non_coding_transcript_exon_variant	MODIFIER	lhr	1828G>A		C	C	C	C	C	C	C	C	C	-	C	C	C	C	C	C	C	C	C	C	C	C	C	C	C	C	C	C	C	C	C	C	C	C	C	C	C	C	C	C	C	C
859130	T	C	non_coding_transcript_exon_variant	MODIFIER	lhr	684A>G		T	T	T	T	T	T	T	T	T	-	T	T	T	T	T	T	C	T	T	T	T	T	T	C	T	T	T	T	T	C	T	T	T	T	T	T	C	T	T	T	T	T
861117	G	A	non_coding_transcript_exon_variant	MODIFIER	aldB	836C>T		G	G	G	G	G	G	G	G	G	G	G	G	G	G	G	G	G	G	G	G	G	G	G	G	G	G	G	G	G	G	G	G	G	G	G	G	G	G	G	G	G	G
862059	C	T	intergenic_region	MODIFIER	aldB-ML0719	862059C>T		C	C	C	C	C	C	C	C	C	C	C	C	C	C	C	C	C	C	C	C	C	C	C	C	C	C	C	C	C	C	C	C	C	C	C	C	C	C	C	C	C	C
863052	G	A	non_coding_transcript_exon_variant	MODIFIER	ML0719	248C>T		G	G	G	G	G	G	G	G	G	G	G	G	G	G	G	G	G	G	G	G	G	G	G	G	G	G	G	G	A	G	G	G	G	G	G	G	G	G	G	G	G	G
863532	G	T	non_coding_transcript_exon_variant	MODIFIER	ML0720	155G>T		G	G	G	G	G	G	G	G	G	G	G	G	G	G	G	G	-	G	G	G	G	G	G	G	G	G	G	G	G	G	G	G	G	G	G	G	G	G	G	G	G	G
865541	C	G	non_coding_transcript_exon_variant	MODIFIER	ML0722	171C>G		C	C	C	C	C	C	C	C	C	C	C	C	C	C	C	C	C	C	C	C	C	C	C	C	C	C	C	C	C	C	C	C	C	C	C	C	C	C	C	C	C	C
865864	T	A	non_coding_transcript_exon_variant	MODIFIER	ML0723	140T>A		T	T	T	T	T	T	T	T	T	T	T	T	T	T	T	T	T	T	T	T	T	T	T	T	T	T	T	T	T	T	T	T	T	T	T	T	T	T	T	T	T	T
866543	C	T	non_coding_transcript_exon_variant	MODIFIER	rsbW	508C>T		C	C	C	C	C	C	C	C	C	C	C	C	C	C	C	C	-	C	C	C	C	C	C	C	C	C	C	C	C	C	C	C	C	C	C	C	C	C	C	C	C	C
869066	C	T	missense_variant	MODERATE	bccA	427G>A	Asp143Asn	C	C	C	C	-	C	C	C	C	-	C	C	C	C	C	C	C	C	C	C	C	C	C	C	C	C	C	C	C	C	C	C	C	C	C	C	C	C	C	C	C	C
870381	G	A	missense_variant	MODERATE	sseA	538C>T	Leu180Phe	G	G	G	G	G	G	G	G	G	-	G	G	G	G	G	G	G	G	G	G	G	G	G	G	G	G	G	G	G	G	G	G	G	G	G	G	G	G	G	G	G	G
871694	C	G	missense_variant	MODERATE	ML0729	67G>C	Asp23His	C	C	C	C	C	C	C	C	C	C	C	C	C	C	C	C	C	G	C	C	G	C	C	C	C	C	G	C	C	C	C	C	C	G	C	C	C	C	C	C	C	C
873316	G	A	synonymous_variant	LOW	accD5	342C>T	Ser114Ser	G	G	G	G	G	G	G	G	G	G	G	G	G	G	G	G	G	G	G	G	G	G	G	G	G	G	G	G	G	G	G	G	G	G	G	G	G	G	G	G	G	G
874923	C	T	missense_variant	MODERATE	ML0733	247C>T	Leu83Phe	C	C	C	C	C	C	C	C	C	C	C	C	C	C	C	C	C	C	C	C	C	C	C	C	C	C	C	C	C	C	T	C	C	C	C	C	C	C	T	C	C	C
875024	A	G	synonymous_variant	LOW	ML0733	348A>G	Val116Val	A	A	A	A	A	A	A	A	A	A	A	A	A	A	A	G	-	G	G	A	G	A	A	A	A	A	G	A	G	A	G	A	G	G	A	G	A	G	G	G	G	G
877843	G	A	intergenic_region	MODIFIER	purE-fadE25	877843G>A		G	G	G	G	G	G	G	G	G	G	G	G	G	G	G	G	G	G	G	G	G	G	G	G	G	G	G	G	G	G	G	G	G	G	G	G	G	G	G	G	G	G
877852	G	C	intergenic_region	MODIFIER	purE-fadE25	877852G>C		G	G	G	G	G	G	G	G	G	G	G	G	G	G	G	G	G	G	G	G	G	G	G	G	G	G	G	G	G	G	G	G	G	G	G	G	G	G	G	G	G	G
878028	G	A	missense_variant	MODERATE	fadE25	176G>A	Gly59Asp	G	G	G	G	G	G	G	G	G	G	G	G	G	G	G	G	-	G	G	G	G	G	G	G	G	G	G	G	G	G	G	G	G	G	G	G	G	G	G	G	G	G
878370	C	T	missense_variant	MODERATE	fadE25	518C>T	Thr173Ile	C	C	C	C	C	C	C	C	C	C	C	C	C	C	C	C	C	C	C	C	C	C	C	C	C	C	C	C	C	C	C	C	C	C	C	C	C	C	C	C	C	C
878501	C	T	missense_variant	MODERATE	fadE25	649C>T	Pro217Ser	C	C	C	C	C	C	C	-	C	C	C	C	C	C	C	C	-	C	C	C	C	C	C	C	C	C	C	C	C	C	C	C	C	C	C	C	C	C	C	C	C	C
878615	A	G	missense_variant	MODERATE	fadE25	763A>G	Ile255Val	A	A	A	A	A	A	A	A	A	A	A	A	A	A	A	A	A	A	A	A	A	A	A	A	A	A	A	A	A	A	A	A	A	A	A	A	A	A	A	A	A	A
878760	C	T	missense_variant	MODERATE	fadE25	908C>T	Ala303Val	C	C	C	C	C	C	C	C	C	C	C	C	C	T	C	C	C	C	C	C	C	C	C	C	C	C	C	C	C	C	C	C	C	C	C	C	C	C	C	C	C	C
879854	G	A	non_coding_transcript_exon_variant	MODIFIER	pstC	665C>T		G	G	G	G	G	G	G	G	G	G	G	G	G	G	G	G	G	G	G	G	G	G	G	G	G	G	G	G	G	G	G	G	-	G	G	G	G	G	G	G	G	G
881107	A	G	non_coding_transcript_exon_variant	MODIFIER	phoS1	548T>C		A	A	A	A	A	A	A	A	A	A	A	A	A	A	A	A	-	A	A	A	A	A	A	A	A	A	A	A	A	A	A	A	A	A	A	A	A	A	A	A	A	A
881596	G	A	non_coding_transcript_exon_variant	MODIFIER	phoS1	59C>T		G	G	G	G	G	G	-	G	G	G	G	G	G	G	G	G	G	G	G	G	G	G	G	G	G	G	G	G	G	G	G	G	G	G	G	G	G	G	G	G	G	G
881941	C	T	non_coding_transcript_exon_variant	MODIFIER	pstB	648G>A		C	C	C	C	C	C	C	C	C	C	C	C	C	C	C	C	C	C	C	C	C	C	C	C	C	C	C	C	C	C	C	C	C	C	C	C	C	C	C	C	C	C
882481	C	T	non_coding_transcript_exon_variant	MODIFIER	pstB	108G>A		C	C	C	C	C	C	C	C	C	C	C	C	C	C	C	C	C	C	C	C	C	C	C	C	C	C	C	C	C	C	C	C	C	C	C	C	C	C	C	C	C	C
882517	C	T	non_coding_transcript_exon_variant	MODIFIER	pstB	72G>A		C	C	C	C	C	C	C	T	C	C	C	C	C	C	C	C	C	C	C	C	C	C	C	C	C	C	C	C	C	C	C	C	C	C	C	C	C	C	C	C	C	C
884167	G	A	intergenic_region	MODIFIER	pstS-pknD	884167G>A		G	G	G	G	G	G	G	G	G	G	G	G	G	G	G	G	G	G	G	G	G	G	G	G	G	G	G	G	G	G	G	G	G	G	G	G	G	G	G	G	G	G
886998	T	G	intergenic_region	MODIFIER	ML0744-ML0745	886998T>G		T	T	T	T	T	T	T	T	T	T	T	T	T	T	T	T	T	T	T	T	T	T	T	T	T	T	T	T	T	T	T	T	T	T	T	T	T	T	T	T	T	T
887627	T	C	non_coding_transcript_exon_variant	MODIFIER	ML0745	340A>G		T	T	T	T	T	T	-	T	C	T	T	T	T	T	T	T	T	T	T	T	T	T	T	T	T	T	T	T	T	T	T	T	T	T	T	T	T	T	T	T	T	T
888934	C	A	missense_variant	MODERATE	ctpC	2037G>T	Met679Ile	C	C	C	C	C	C	C	-	C	C	C	C	C	C	C	C	C	C	C	C	C	C	C	C	C	C	C	C	C	C	C	C	C	C	C	C	C	C	C	C	C	C
888972	C	T	missense_variant	MODERATE	ctpC	1999G>A	Gly667Arg	C	C	C	C	C	C	C	-	C	C	C	C	C	T	C	C	C	C	C	C	C	C	C	C	C	C	C	C	C	C	C	C	C	C	C	C	C	C	C	C	C	C
889482	G	A	synonymous_variant	LOW	ctpC	1489C>T	Leu497Leu	G	G	G	G	G	G	G	-	G	-	G	G	G	G	G	G	A	G	G	A	G	G	A	A	A	A	G	A	G	A	G	G	G	G	A	G	A	G	G	G	G	G
889499	G	A	missense_variant	MODERATE	ctpC	1472C>T	Ala491Val	G	G	G	G	G	G	G	-	G	-	G	G	G	G	G	G	G	G	G	G	G	G	G	G	G	G	G	G	G	G	G	G	G	G	G	G	G	G	G	G	G	G
889764	G	A	missense_variant	MODERATE	ctpC	1207C>T	His403Tyr	G	G	G	G	-	G	G	G	G	-	G	G	G	G	G	G	G	G	G	G	G	G	G	G	G	G	G	G	G	G	G	G	G	G	G	G	G	G	G	G	G	G
890227	G	A	synonymous_variant	LOW	ctpC	744C>T	Asp248Asp	G	G	G	G	G	G	G	G	G	-	G	G	G	G	G	G	G	G	G	G	G	G	G	G	G	G	G	G	G	G	G	G	G	G	G	G	G	G	G	G	G	G
890428	C	T	synonymous_variant	LOW	ctpC	543G>A	Leu181Leu	C	C	C	C	C	C	C	C	C	C	C	C	C	C	C	C	C	C	C	C	C	C	C	C	C	C	C	C	C	C	C	C	-	C	C	C	C	C	C	C	C	C
890453	A	G	missense_variant	MODERATE	ctpC	518T>C	Val173Ala	A	G	G	G	G	G	G	G	G	-	G	G	A	G	G	G	-	G	G	G	G	G	G	G	G	G	G	G	G	G	G	G	G	G	G	G	G	G	G	G	G	G
890726	G	A	missense_variant	MODERATE	ctpC	245C>T	Ala82Val	G	G	G	G	G	G	G	G	G	G	G	G	G	G	G	G	G	G	G	G	G	G	G	G	G	G	G	G	G	G	G	G	G	G	G	G	G	G	G	G	G	G
891080	G	T	synonymous_variant	LOW	ML0748	180C>A	Ala60Ala	G	G	G	G	-	G	-	G	G	-	G	G	G	G	G	G	G	G	G	G	G	G	G	G	G	G	G	G	G	G	G	G	G	G	G	G	G	G	G	G	G	G
891321	G	T	intergenic_region	MODIFIER	ML0748-ML0749	891321G>T		G	G	G	G	G	G	G	G	G	G	G	G	G	G	G	G	G	G	G	G	G	G	G	G	G	G	G	G	G	G	G	G	-	G	G	G	G	G	G	G	G	G
891446	G	A	non_coding_transcript_exon_variant	MODIFIER	ML0749	579C>T		G	G	G	G	G	G	G	G	G	-	G	G	G	G	G	G	G	G	G	G	G	G	G	G	G	G	G	G	G	G	G	G	G	G	G	G	G	G	G	G	G	G
891999	G	A	non_coding_transcript_exon_variant	MODIFIER	ML0749	26C>T		G	G	G	G	G	G	G	G	G	-	G	G	G	G	G	G	G	G	G	G	G	G	G	G	G	G	G	G	G	G	G	G	G	G	G	G	G	G	G	G	G	G
892339	G	A	synonymous_variant	LOW	ML0750	1194C>T	Ser398Ser	G	G	G	G	G	G	G	G	G	G	G	G	G	G	G	G	G	G	G	G	G	G	G	G	G	G	G	G	G	G	G	G	-	G	G	G	G	G	G	G	G	G
893652	C	T	missense_variant	MODERATE	rmlD	32C>T	Thr11Ile	C	C	C	C	C	C	C	-	C	-	C	C	C	C	C	C	-	C	C	C	C	C	C	C	T	C	C	C	C	C	C	C	C	C	C	C	C	C	C	C	C	C
896448	A	G	synonymous_variant	LOW	rmlA2	972A>G	Gly324Gly	A	A	A	A	A	A	A	A	A	A	A	A	A	A	A	A	A	A	A	A	A	A	A	A	A	A	A	A	G	A	A	A	A	A	A	A	A	A	A	A	A	A
902543	C	T	synonymous_variant	LOW	ML0759	360G>A	Gly120Gly	C	C	C	C	C	C	C	C	C	-	C	C	C	C	C	C	C	C	C	C	C	C	C	C	C	C	C	C	C	C	C	C	C	C	C	C	C	C	C	C	C	C
904001	G	A	missense_variant	MODERATE	ML0761	28C>T	His10Tyr	G	G	G	G	G	G	G	G	G	G	G	G	G	G	G	G	G	G	G	G	G	G	G	G	G	G	G	G	G	G	G	G	-	G	G	G	G	G	G	G	G	G
904824	G	C	synonymous_variant	LOW	pmmA	150G>C	Val50Val	G	C	C	C	C	C	C	C	C	-	C	C	G	C	C	C	-	C	C	C	C	C	C	C	C	C	C	C	C	C	C	C	C	C	C	C	C	C	C	C	C	C
905757	G	T	missense_variant	MODERATE	pmmA	1083G>T	Glu361Asp	G	G	G	G	G	G	-	G	G	-	G	G	G	G	G	G	G	G	G	G	G	G	G	G	G	G	G	G	G	G	G	G	G	G	G	G	G	G	G	G	G	G
906453	G	A	missense_variant	MODERATE	ML0764	376G>A	Ala126Thr	G	G	-	-	-	G	-	-	G	-	G	-	G	G	G	G	G	G	G	G	G	G	G	G	G	G	G	G	G	G	G	G	G	G	G	G	G	G	G	G	-	G
906512	T	C	synonymous_variant	LOW	ML0764	435T>C	Arg145Arg	T	T	T	-	-	-	-	-	T	-	T	T	T	T	T	T	T	T	T	T	T	T	T	T	T	T	T	T	T	T	T	T	-	T	T	T	T	T	T	T	T	T
909038	G	C	non_coding_transcript_exon_variant	MODIFIER	ML0766	716C>G		G	G	G	G	G	G	G	G	G	-	G	G	G	G	C	G	G	G	G	G	G	G	G	G	G	G	G	G	G	G	G	G	G	G	G	G	G	G	G	G	G	G
909176	C	T	non_coding_transcript_exon_variant	MODIFIER	ML0766	578G>A		C	C	C	C	C	C	C	C	C	-	C	C	C	C	C	C	C	C	C	C	C	C	C	C	C	C	C	C	C	C	C	C	C	C	C	C	C	C	C	C	C	C
910013	G	A	non_coding_transcript_exon_variant	MODIFIER	ML0767	168G>A		G	G	G	G	G	G	G	G	G	G	G	G	G	G	G	G	G	G	G	G	G	G	G	G	G	G	G	G	G	G	G	G	G	G	G	G	G	G	G	G	G	G
910699	G	A	non_coding_transcript_exon_variant	MODIFIER	ML0767	854G>A		G	G	G	G	G	G	G	G	G	-	G	G	G	G	G	G	G	G	G	G	G	G	G	G	G	G	G	G	G	G	G	G	G	G	G	G	G	G	G	G	G	G
910896	C	T	non_coding_transcript_exon_variant	MODIFIER	ML0767	1051C>T		C	C	C	C	C	C	C	C	C	C	C	C	C	C	C	C	C	C	C	C	C	C	C	C	C	C	C	C	C	C	C	C	C	C	C	C	C	C	C	C	C	C
911276	A	G	non_coding_transcript_exon_variant	MODIFIER	ML0767	1431A>G		A	A	A	A	A	A	A	A	A	A	A	A	A	A	A	A	A	A	A	A	A	A	A	A	A	A	A	A	A	A	A	A	A	A	A	A	A	A	A	A	A	A
913053	C	T	non_coding_transcript_exon_variant	MODIFIER	ML0770	56C>T		C	C	C	C	C	C	C	C	C	C	C	C	C	C	C	C	-	C	C	C	C	C	T	C	T	C	C	C	C	C	C	C	C	C	C	C	C	C	C	C	C	C
913205	C	T	non_coding_transcript_exon_variant	MODIFIER	ML0770	208C>T		C	C	C	C	C	C	C	C	C	C	C	C	C	C	C	C	C	C	C	C	C	C	C	C	C	C	C	C	C	C	C	C	C	C	C	C	C	C	C	C	C	C
913565	G	C	intergenic_region	MODIFIER	ML0770-sahH	913565G>C		G	G	G	G	G	G	G	G	G	G	G	G	G	G	G	G	G	G	G	G	G	G	G	G	G	G	G	G	G	G	G	G	G	G	G	G	G	G	G	G	G	G
919058	G	A	missense_variant	MODERATE	lpqB	691G>A	Gly231Ser	G	G	G	G	G	G	G	A	G	G	G	G	G	G	G	G	G	G	G	G	G	G	G	G	G	G	G	G	G	G	G	G	G	G	G	G	G	G	G	G	G	G
919482	G	C	missense_variant	MODERATE	lpqB	1115G>C	Gly372Ala	G	G	G	G	G	G	G	G	G	-	G	G	G	G	G	G	-	G	G	G	G	G	G	G	G	G	G	G	G	G	G	G	G	G	G	G	G	G	G	G	G	G
921523	C	T	missense_variant	MODERATE	ML0778	571C>T	Leu191Phe	C	C	C	C	C	C	C	C	C	C	C	C	C	C	C	C	C	C	C	C	C	C	C	C	C	C	C	C	C	C	C	C	C	C	C	C	C	C	C	C	C	C
922258	T	C	synonymous_variant	LOW	secA	537T>C	Asn179Asn	T	T	T	T	T	T	-	T	T	T	T	T	T	T	T	T	T	T	T	T	T	T	T	T	T	T	T	T	T	T	T	T	T	T	T	T	T	T	T	T	T	T
923839	G	A	synonymous_variant	LOW	secA	2118G>A	Gly706Gly	G	G	G	G	G	G	G	G	G	G	G	G	G	G	G	G	G	G	G	G	G	G	G	G	G	G	G	G	G	G	G	G	-	G	G	G	G	G	G	G	G	G
924598	A	G	intergenic_region	MODIFIER	secA-ML0780	924598A>G		A	A	A	A	A	A	A	A	A	A	A	A	A	G	A	A	A	A	A	A	A	A	A	A	A	A	A	A	A	A	A	A	A	A	A	A	A	A	A	A	A	A
925058	C	T	non_coding_transcript_exon_variant	MODIFIER	ML0780	245C>T		C	C	C	C	C	C	C	C	C	C	C	C	C	C	C	C	C	C	C	C	C	C	C	C	C	C	C	C	C	C	C	C	C	C	C	C	C	C	C	C	C	C
925577	A	G	intergenic_region	MODIFIER	ML0780-ML0781	925577A>G		A	A	A	A	A	A	A	A	A	-	A	A	A	A	A	A	A	A	A	A	A	A	A	A	A	A	A	A	G	A	A	A	A	A	A	A	A	A	A	A	A	A
926751	C	T	missense_variant	MODERATE	ML0782	584C>T	Ala195Val	C	C	C	C	C	C	C	C	C	-	C	C	C	C	C	C	C	C	C	C	C	C	C	C	C	C	C	C	C	C	C	C	C	C	C	C	C	C	C	C	C	C
926861	G	A	missense_variant	MODERATE	ML0782	694G>A	Val232Met	G	G	G	G	G	G	G	G	G	G	G	G	G	G	G	G	-	G	G	G	G	G	G	G	G	G	G	G	G	G	G	G	-	G	G	G	G	G	G	G	G	G
927841	G	A	non_coding_transcript_exon_variant	MODIFIER	ML0783	142C>T		G	G	G	G	G	G	G	G	G	G	G	G	G	G	G	G	G	G	G	G	G	G	G	G	G	G	G	G	G	G	G	G	G	G	G	G	G	G	G	G	G	G
928633	C	G	non_coding_transcript_exon_variant	MODIFIER	ML0784	453C>G		C	C	C	C	C	C	C	C	C	C	C	C	C	C	C	C	C	C	C	C	C	C	C	C	C	C	C	C	C	G	C	C	C	C	C	C	C	C	C	C	C	C
929055	C	T	non_coding_transcript_exon_variant	MODIFIER	ML0785	89C>T		C	C	C	C	C	C	C	C	C	C	C	C	C	C	C	C	C	C	C	C	C	C	C	C	C	C	C	C	C	C	C	C	C	C	C	C	C	C	C	C	C	C
930460	C	T	non_coding_transcript_exon_variant	MODIFIER	ML0787	145C>T		C	C	C	C	C	C	C	C	C	C	C	C	C	C	C	C	-	C	C	C	C	C	C	C	C	C	C	C	C	C	C	C	C	C	C	C	C	C	C	C	C	C
930890	C	T	intergenic_region	MODIFIER	ML0787-ML0788	930890C>T		C	C	C	C	C	C	C	C	C	-	C	C	C	C	C	C	C	C	C	C	C	C	C	C	C	C	C	C	C	C	C	C	C	C	C	C	C	C	C	C	C	C
931378	C	T	non_coding_transcript_exon_variant	MODIFIER	ML0788	485C>T		C	C	C	C	C	C	C	C	C	C	C	C	C	C	C	C	C	C	C	C	C	C	C	C	C	C	C	C	C	C	C	C	C	C	C	C	C	C	C	C	C	C
931817	G	A	non_coding_transcript_exon_variant	MODIFIER	ML0788	924G>A		G	G	G	G	G	G	G	G	G	G	G	G	G	G	G	G	G	G	G	G	G	G	G	G	G	G	G	G	G	G	G	G	G	G	G	G	G	G	G	G	G	G
931839	C	T	non_coding_transcript_exon_variant	MODIFIER	ML0788	946C>T		C	C	C	C	C	C	C	C	C	C	C	C	C	C	C	C	C	C	C	C	C	C	C	C	C	C	C	C	C	C	C	C	C	C	C	C	C	C	C	C	C	C
934281	G	C	non_coding_transcript_exon_variant	MODIFIER	ML0790	46C>G		G	G	G	G	G	G	G	G	G	G	G	G	G	G	G	G	G	G	G	G	G	G	G	C	G	G	G	G	G	G	G	G	G	G	G	G	G	G	G	G	G	G
938372	C	T	non_coding_transcript_exon_variant	MODIFIER	ML0794	542G>A		C	C	C	C	C	C	C	C	C	C	C	C	C	C	T	C	C	C	C	C	C	C	C	C	C	C	C	C	C	C	C	C	C	C	C	C	C	C	C	C	C	C
938787	T	G	non_coding_transcript_exon_variant	MODIFIER	ML0794	127A>C		T	T	T	T	T	T	T	T	T	-	T	T	T	T	T	T	T	T	T	T	T	T	T	T	T	T	T	T	T	T	T	T	T	T	T	T	T	T	T	T	T	T
939377	C	T	non_coding_transcript_exon_variant	MODIFIER	atsD	1984G>A		C	C	C	C	C	C	C	C	C	-	C	C	C	C	C	C	C	C	C	C	C	C	C	C	C	C	C	C	C	C	C	C	C	C	C	C	C	C	C	C	C	C
939783	G	A	non_coding_transcript_exon_variant	MODIFIER	atsD	1578C>T		G	G	G	G	G	G	G	G	G	G	G	G	G	G	G	G	G	G	G	G	G	G	G	G	G	G	G	G	G	G	G	G	G	G	G	G	G	G	A	G	G	G
939980	C	T	non_coding_transcript_exon_variant	MODIFIER	atsD	1381G>A		C	C	C	C	C	C	C	C	C	C	C	C	C	C	C	C	C	C	C	C	C	C	C	C	C	C	C	C	C	C	C	C	-	C	C	C	C	C	C	C	C	C
940053	G	A	non_coding_transcript_exon_variant	MODIFIER	atsD	1308C>T		G	G	G	G	G	G	G	G	G	G	G	G	G	G	G	G	G	G	G	G	G	G	G	G	G	G	G	G	G	G	G	G	G	G	G	G	G	G	G	G	G	G
942346	G	A	synonymous_variant	LOW	ML0796	81G>A	Thr27Thr	G	G	G	G	G	G	G	G	G	G	G	G	G	G	G	G	G	G	G	G	G	G	G	G	G	G	G	G	G	G	G	G	G	G	G	G	G	G	G	G	G	G
942640	C	T	intergenic_region	MODIFIER	ML0796-PPE	942640C>T		C	C	C	C	C	C	C	T	C	C	C	C	C	C	C	C	C	C	C	C	C	C	C	C	C	C	C	C	C	C	C	C	C	C	C	C	C	C	C	C	C	C
942756	G	A	intergenic_region	MODIFIER	ML0796-PPE	942756G>A		G	G	G	G	G	G	-	G	G	G	G	G	G	G	G	G	G	G	G	G	G	G	G	G	G	G	G	G	G	G	G	G	G	G	G	G	G	G	G	G	G	G
944050	C	G	non_coding_transcript_exon_variant	MODIFIER	PPE	919G>C		C	C	C	C	C	C	C	C	C	C	C	C	C	C	C	C	-	C	C	C	C	C	C	C	C	C	C	C	C	C	C	C	C	C	C	C	C	C	C	C	C	C
947813	G	A	stop_gained	HIGH	ML0798	490C>T	Gln164*	G	G	G	G	G	G	G	G	G	G	G	G	G	G	G	G	G	G	G	G	G	G	G	G	G	G	G	G	G	G	G	G	G	G	G	G	G	G	G	G	G	G
949139	C	T	missense_variant	MODERATE	ML0799	310G>A	Ala104Thr	C	C	C	C	C	C	-	C	C	-	C	C	C	C	C	C	-	C	C	C	C	C	C	C	C	C	C	C	C	C	C	C	C	C	C	C	C	C	C	C	C	C
950200	G	A	non_coding_transcript_exon_variant	MODIFIER	ML0800	129C>T		G	G	G	G	G	G	G	G	G	-	G	G	G	G	G	G	G	G	G	G	G	G	G	G	G	G	G	G	G	G	G	G	-	G	G	G	G	G	G	G	G	G
950361	C	T	intergenic_region	MODIFIER	ML0800-sigH	950361C>T		C	C	C	C	C	C	C	C	C	C	C	C	C	C	C	C	C	C	C	C	C	C	C	C	C	C	C	C	C	C	C	C	C	C	C	C	C	C	C	C	C	C
951578	G	A	intergenic_region	MODIFIER	ML0802A-ML0802	951578G>A		G	G	G	G	G	G	G	G	G	G	G	G	G	G	G	A	G	G	A	G	G	G	G	G	G	G	G	G	G	G	G	G	G	G	G	G	G	G	G	G	G	G
953441	C	G	missense_variant	MODERATE	ML0803	1339C>G	Gln447Glu	C	C	C	C	C	C	C	C	C	C	C	C	C	C	C	C	C	C	C	C	C	C	C	C	C	C	C	C	C	C	C	C	C	C	C	C	C	C	C	C	C	C
953582	C	G,T	missense_variant;missense_variant	MODERATE;MODERATE	ML0803	1480C>G;1480C>T	Arg494Gly;Arg494Trp	C	C	C	C	-	C	C	C	C	-	G	C	C	G	C	C	C	C	C	C	C	C	C	C	C	C	C	C	C	C	C	C	C	C	C	C	C	C	C	C	C	C
953590	C	T	synonymous_variant	LOW	ML0803	1488C>T	Ala496Ala	C	C	C	C	C	C	-	C	C	-	C	C	C	C	C	C	C	C	C	C	C	C	C	C	C	C	C	C	C	C	C	C	C	C	C	C	C	C	C	C	C	C
954037	C	G	intergenic_region	MODIFIER	whiB1-ML0805	954037C>G		C	C	C	C	C	C	C	C	C	-	C	C	C	C	C	C	C	C	C	C	C	C	C	C	C	C	C	C	C	C	C	C	C	C	C	C	C	C	C	C	C	C
954663	T	C	non_coding_transcript_exon_variant	MODIFIER	ML0805	522A>G		T	T	T	T	T	T	-	C	T	-	T	T	T	T	T	T	T	T	T	T	T	T	T	T	T	T	T	T	T	T	T	T	T	T	T	T	T	T	T	T	T	T
955616	G	A	synonymous_variant	LOW	ML0806	411G>A	Val137Val	G	G	G	G	-	G	G	G	G	-	G	G	G	G	G	G	G	G	G	G	G	G	G	G	G	G	G	G	G	G	G	G	G	G	G	G	G	G	G	G	G	G
955805	C	T	non_coding_transcript_exon_variant	MODIFIER	ML0807	193G>A		C	C	C	C	C	C	C	C	C	C	C	C	C	C	C	C	C	C	C	C	C	C	C	C	C	C	C	C	C	C	C	C	C	C	C	C	C	C	C	C	C	C
956123	G	A	intergenic_region	MODIFIER	ML0807-entC	956123G>A		G	G	G	G	G	G	G	G	G	G	G	G	G	G	G	G	G	G	G	G	G	G	G	G	G	G	G	G	G	G	G	G	G	G	G	G	G	G	G	G	G	G
956143	G	A	intergenic_region	MODIFIER	ML0807-entC	956143G>A		G	G	G	G	G	G	G	G	G	G	G	G	G	G	G	G	G	G	G	G	G	G	G	G	G	G	G	G	G	G	G	G	G	G	G	G	G	G	G	G	G	G
957142	A	G	synonymous_variant	LOW	entC	747T>C	Ser249Ser	A	A	A	A	A	A	A	A	A	A	A	A	A	A	A	A	-	A	A	A	A	A	A	A	A	A	A	A	A	A	A	A	A	A	A	A	A	A	A	A	A	A
958023	C	T	intergenic_region	MODIFIER	entC-ML0809	958023C>T		C	C	C	C	C	C	C	C	C	C	C	C	C	C	C	C	C	C	C	C	C	C	C	C	C	C	C	C	C	C	C	C	C	C	C	C	C	C	C	C	C	C
958115	G	A	intergenic_region	MODIFIER	entC-ML0809	958115G>A		G	G	G	G	G	G	G	G	G	G	G	G	G	G	G	G	G	G	G	G	G	G	G	G	G	G	G	G	G	G	G	G	G	G	G	G	G	G	G	G	G	G
958200	G	A	intergenic_region	MODIFIER	entC-ML0809	958200G>A		G	G	G	G	G	G	G	G	G	G	G	G	G	G	G	G	G	G	G	G	G	G	G	G	G	G	G	G	G	G	G	G	G	G	G	G	G	G	G	G	G	G
959083	C	T	synonymous_variant	LOW	ML0810	1023G>A	Ala341Ala	C	C	C	C	C	C	C	C	C	-	C	C	C	C	C	C	C	C	C	C	C	C	C	C	C	C	C	C	C	C	C	C	C	C	C	C	C	C	C	C	C	C
961300	C	T	missense_variant	MODERATE	rhlE	452G>A	Arg151Gln	C	C	C	C	C	-	-	C	C	C	C	C	C	C	C	C	C	C	C	C	C	C	C	C	C	C	C	C	C	C	C	C	C	C	C	C	C	C	C	C	C	C
962717	C	T	missense_variant	MODERATE	ML0813	578G>A	Cys193Tyr	C	C	C	C	C	C	C	C	C	C	C	C	C	C	C	C	C	C	C	C	C	C	C	C	C	C	C	C	C	C	C	C	C	C	C	C	C	C	C	C	C	C
963155	A	G	missense_variant	MODERATE	ML0813	140T>C	Ile47Thr	A	A	A	A	-	A	A	A	A	-	A	A	A	A	A	A	A	A	A	A	A	A	A	A	A	G	A	A	A	A	A	A	A	A	A	A	A	A	A	A	A	A
963156	T	A	missense_variant	MODERATE	ML0813	139A>T	Ile47Phe	T	T	T	T	-	T	T	T	T	-	T	T	T	T	T	T	T	T	T	T	T	T	T	T	T	A	T	T	T	T	T	T	T	T	T	T	T	T	T	T	T	T
963339	C	T	intergenic_region	MODIFIER	ML0813-ML0814	963339C>T		C	C	C	C	C	C	C	C	C	-	C	C	C	C	C	C	C	C	C	C	C	C	C	C	C	C	C	C	C	C	C	C	C	C	C	C	C	C	C	C	C	C
964628	C	T	intergenic_region	MODIFIER	ML0815-ML0816	964628C>T		C	C	C	C	C	C	-	C	C	C	C	C	C	C	C	C	C	C	C	C	C	C	C	C	C	C	C	C	C	C	C	C	C	C	C	C	C	C	C	C	C	C
966690	G	C	missense_variant	MODERATE	moeZ	761G>C	Arg254Thr	G	G	G	G	G	G	-	G	G	G	G	G	G	G	G	G	G	G	G	G	G	G	G	G	G	G	G	G	G	G	G	G	G	G	G	G	G	G	G	G	G	G
968005	G	A	synonymous_variant	LOW	ML0818	834G>A	Ser278Ser	G	G	G	G	G	G	G	G	G	-	G	G	G	G	G	G	G	G	G	G	G	G	G	G	G	G	G	G	G	G	G	G	G	G	G	G	G	G	G	G	G	G
968071	G	T	intergenic_region	MODIFIER	ML0818-ML0819	968071G>T		G	G	G	G	G	G	G	G	G	-	G	G	G	G	G	G	G	G	G	G	G	G	G	G	G	G	G	G	G	G	G	G	G	G	G	G	G	G	G	G	G	G
968881	G	A	non_coding_transcript_exon_variant	MODIFIER	lipV	251C>T		G	G	G	G	G	G	G	G	G	G	G	G	G	G	G	G	G	G	G	G	G	G	G	G	G	G	G	G	G	G	G	G	-	G	G	G	G	G	G	G	G	G
970688	C	G	non_coding_transcript_exon_variant	MODIFIER	ML0821	896C>G		C	C	C	C	C	C	C	C	C	-	C	C	C	C	C	C	C	C	C	C	C	C	C	C	C	G	C	C	C	C	C	C	C	C	C	C	C	C	C	C	C	C
972005	T	G	non_coding_transcript_exon_variant	MODIFIER	ML0821	2213T>G		T	G	G	G	G	T	G	G	G	G	T	G	T	T	G	G	T	G	G	T	G	G	T	T	T	T	G	T	G	T	G	G	G	G	T	G	T	G	G	G	G	G
973057	C	T	non_coding_transcript_exon_variant	MODIFIER	ML0822	120C>T		C	C	C	C	C	C	C	C	C	C	C	C	C	C	C	C	C	C	C	C	C	C	C	C	C	C	C	C	C	C	C	C	C	C	C	C	C	C	C	C	C	C
973858	C	T	non_coding_transcript_exon_variant	MODIFIER	ML0822	921C>T		C	C	C	C	C	C	C	C	C	-	C	C	C	C	C	C	C	C	C	C	C	C	C	C	C	C	C	C	C	C	C	C	-	C	C	C	C	C	C	C	C	C
973888	C	G	non_coding_transcript_exon_variant	MODIFIER	ML0822	951C>G		C	C	C	C	C	C	C	-	C	C	C	C	C	C	C	C	C	C	C	C	C	C	C	C	C	C	C	C	C	C	C	C	C	C	C	C	C	C	C	C	C	C
976857	G	C	non_coding_transcript_exon_variant	MODIFIER	ML0823	832G>C		G	G	G	G	G	G	-	G	G	-	G	G	G	G	G	G	G	G	G	G	G	G	G	G	G	G	G	G	G	G	G	G	G	G	G	G	G	G	G	G	G	G
976865	G	C	non_coding_transcript_exon_variant	MODIFIER	ML0823	840G>C		G	G	G	G	G	G	G	G	G	-	G	G	G	G	G	G	G	G	G	G	G	G	G	G	G	G	G	G	G	G	G	G	G	G	G	G	G	G	G	G	G	G
977985	C	T	missense_variant	MODERATE	furB	194G>A	Arg65His	C	C	C	C	C	C	C	C	C	C	C	C	C	C	C	C	-	C	C	C	C	C	C	C	T	C	C	C	C	C	C	C	C	C	C	C	C	C	C	C	C	C
978001	T	C	missense_variant	MODERATE	furB	178A>G	Met60Val	T	T	T	T	T	T	T	T	T	T	T	T	T	T	T	T	T	T	T	T	T	T	T	T	T	T	T	T	T	T	T	T	T	T	T	T	T	T	T	T	T	T
978006	G	A	missense_variant	MODERATE	furB	173C>T	Ala58Val	G	G	G	G	G	G	G	G	G	G	G	G	G	G	G	G	A	G	G	G	G	G	G	A	G	G	G	A	G	A	G	G	G	G	A	G	A	G	G	G	G	G
978085	G	A	missense_variant	MODERATE	furB	94C>T	Leu32Phe	G	G	G	G	G	G	G	G	G	G	A	G	G	G	G	G	G	G	G	G	G	G	G	G	G	G	G	G	G	G	G	G	G	G	G	G	G	G	G	G	G	G
978343	G	A	missense_variant	MODERATE	ML0825	332C>T	Ser111Phe	G	G	G	G	G	G	G	G	G	-	G	G	G	G	G	G	G	G	G	G	G	G	G	G	G	G	G	G	G	G	G	G	G	G	G	G	G	G	G	G	G	G
978737	C	T	intergenic_region	MODIFIER	ML0825-glyS	978737C>T		C	C	C	C	C	C	C	C	C	C	C	C	C	C	C	C	-	C	C	C	C	C	C	C	C	C	C	C	C	C	C	C	C	C	C	C	C	C	C	C	C	C
978857	C	T	missense_variant	MODERATE	glyS	17C>T	Ala6Val	C	C	C	C	C	C	C	C	C	C	C	C	C	C	C	C	C	C	C	C	C	C	C	C	C	C	C	T	C	C	C	C	C	C	C	C	C	C	C	C	C	C
983574	A	C	intergenic_region	MODIFIER	ML0828-plcB	983574A>C		A	A	A	A	A	A	A	A	A	A	A	A	A	A	A	A	A	A	A	A	A	A	A	A	A	A	A	A	A	A	A	A	A	A	A	A	A	A	A	A	A	A
984686	C	G	non_coding_transcript_exon_variant	MODIFIER	ML0830	1613G>C		C	C	C	C	C	C	C	C	C	-	C	C	C	C	C	C	C	C	C	C	C	C	C	C	C	C	C	C	C	C	C	C	C	C	C	C	C	C	C	C	C	C
985233	C	T	non_coding_transcript_exon_variant	MODIFIER	ML0830	1066G>A		C	C	C	C	C	C	C	C	C	C	C	C	C	C	C	C	C	C	C	C	C	C	C	C	C	C	C	C	C	C	C	C	C	C	C	C	C	C	C	C	C	C
985599	C	T	non_coding_transcript_exon_variant	MODIFIER	ML0830	700G>A		C	C	C	C	C	C	C	C	C	C	C	C	C	C	C	C	C	C	C	C	C	C	C	C	C	C	C	C	C	C	C	C	C	C	C	C	C	C	C	C	C	C
986851	G	T	synonymous_variant	LOW	dgt	378G>T	Val126Val	G	G	G	G	G	G	G	G	G	G	G	G	G	G	G	G	-	G	G	G	G	G	G	G	G	G	G	G	G	G	G	G	G	G	G	G	G	G	G	G	G	G
988442	G	A	intergenic_region	MODIFIER	ML0832-dnaG	988442G>A		G	G	G	G	G	G	G	G	G	G	G	G	G	G	G	G	G	G	G	G	G	G	G	G	G	G	G	G	G	G	G	G	G	G	G	G	G	G	G	G	G	G
992799	A	C	intergenic_region	MODIFIER	mez-ML0836	992799A>C		A	A	A	A	A	A	A	A	A	A	A	A	A	A	A	A	A	A	A	A	A	A	A	A	A	A	A	A	A	A	A	A	A	A	A	A	A	A	A	A	A	A
992960	G	A	intergenic_region	MODIFIER	mez-ML0836	992960G>A		G	G	G	G	G	G	G	G	G	G	G	G	G	G	G	G	G	G	G	G	G	G	G	G	G	G	G	G	G	G	G	G	G	G	G	G	G	G	G	G	G	G
993377	G	A	intergenic_region	MODIFIER	mez-ML0836	993377G>A		G	G	-	-	-	G	G	A	G	-	G	G	G	G	G	G	G	G	G	G	G	G	G	G	G	G	G	G	G	G	G	G	-	G	G	G	G	G	G	G	G	G
994899	T	G	intergenic_region	MODIFIER	ML0837-cysE	994899T>G		T	T	T	T	T	T	T	T	T	T	T	T	T	T	T	T	-	T	T	T	T	T	T	T	T	T	T	T	T	T	T	T	-	T	T	T	T	T	T	T	T	T
996119	A	C	missense_variant	MODERATE	cysE	235T>G	Phe79Val	A	A	A	A	A	A	-	-	A	A	A	A	A	A	A	A	A	A	A	A	A	A	A	A	A	A	A	A	A	A	A	A	A	A	A	A	A	A	A	A	A	A
996757	C	T	missense_variant	MODERATE	cysK	532G>A	Gly178Arg	C	C	C	C	C	C	C	C	C	C	C	C	C	C	C	C	-	C	C	C	C	C	C	C	C	C	C	C	C	C	C	C	C	C	C	C	C	C	C	C	C	C
997182	G	A	missense_variant	MODERATE	cysK	107C>T	Ser36Phe	G	G	G	G	G	G	G	G	G	G	G	G	G	G	G	G	G	G	G	G	G	G	G	G	G	G	G	G	G	G	G	G	G	G	G	G	G	A	G	G	G	G
997702	C	T	synonymous_variant	LOW	ML0840	888G>A	Glu296Glu	C	C	C	C	C	C	C	C	C	C	C	C	C	C	C	C	C	C	C	C	C	C	C	C	C	C	C	C	C	C	C	C	C	C	C	C	C	C	C	C	C	C
997947	C	T	missense_variant	MODERATE	ML0840	643G>A	Val215Ile	C	C	C	C	C	C	C	C	C	C	C	C	C	C	C	C	C	C	C	C	C	C	C	C	C	C	C	C	C	C	C	C	C	C	C	C	C	C	C	C	C	C
998005	C	T	synonymous_variant	LOW	ML0840	585G>A	Ala195Ala	C	C	C	C	C	C	C	C	C	C	C	C	C	C	C	C	-	C	C	C	C	C	C	C	C	C	C	C	C	C	C	C	C	C	C	C	C	C	C	C	C	C
1003995	G	T	synonymous_variant	LOW	narK	1437G>T	Ala479Ala	G	G	G	G	G	G	G	G	G	G	G	G	G	G	G	G	G	G	G	G	G	G	G	G	G	G	G	G	G	G	G	G	G	G	G	G	G	G	G	G	G	G
1004152	G	T	missense_variant	MODERATE	ML0845	530C>A	Thr177Lys	G	G	G	G	G	G	G	G	G	G	G	G	G	G	G	G	-	G	G	G	G	G	G	G	G	G	G	G	G	G	G	G	G	G	G	G	G	G	G	G	G	G
1004509	G	T	missense_variant	MODERATE	ML0845	173C>A	Ser58Tyr	G	G	G	G	G	G	G	G	G	G	G	G	G	G	G	T	G	T	T	G	T	G	G	G	G	G	T	G	T	G	T	G	T	T	G	T	G	T	T	T	T	T
1006587	C	T	missense_variant	MODERATE	ML0848	682C>T	Leu228Phe	C	C	C	C	C	C	C	C	C	C	C	C	C	C	C	C	C	C	C	C	C	C	C	C	C	C	C	C	C	C	C	C	C	C	C	C	C	C	C	C	C	C
1006694	C	T	synonymous_variant	LOW	ML0848	789C>T	Asp263Asp	C	C	C	C	C	C	C	C	C	C	C	C	C	C	C	C	C	C	C	C	C	C	C	C	C	C	C	C	C	C	C	C	C	C	C	C	C	C	C	C	C	C
1007582	G	A	missense_variant	MODERATE	ML0848	1677G>A	Met559Ile	G	G	G	G	G	G	G	G	G	-	G	G	G	G	G	G	G	G	G	G	G	G	G	G	G	G	G	G	G	G	G	G	G	G	G	G	G	G	G	G	G	G
1007919	G	A	missense_variant	MODERATE	ML0848	2014G>A	Gly672Ser	G	G	G	G	G	G	G	-	G	-	G	G	G	G	G	G	G	G	G	G	G	G	G	G	G	G	G	G	G	G	G	G	G	G	G	G	G	G	G	G	G	G
1008104	C	T	missense_variant	MODERATE	ML0849	28C>T	His10Tyr	C	C	C	C	C	C	C	C	C	C	C	C	C	C	C	C	C	C	C	C	C	C	C	C	C	C	C	C	C	C	C	C	C	C	C	C	C	C	C	C	C	C
1008155	G	C	missense_variant	MODERATE	ML0849	79G>C	Gly27Arg	G	G	G	G	G	G	G	G	G	G	G	G	G	G	G	G	G	G	G	C	G	G	G	G	G	G	G	G	G	G	G	G	G	G	G	G	G	G	G	G	G	G
1008847	G	C	synonymous_variant	LOW	ML0849	771G>C	Ala257Ala	G	G	G	G	G	G	G	G	G	G	G	G	G	G	G	G	G	G	G	G	G	G	C	G	G	G	G	G	G	G	G	G	G	G	G	G	G	G	G	G	G	G
1008959	G	A	intergenic_region	MODIFIER	ML0849-ltp1	1008959G>A		G	G	G	G	G	G	G	A	G	G	G	G	G	G	G	G	G	G	G	G	G	G	G	G	G	G	G	G	G	G	G	G	G	G	G	G	G	G	G	G	G	G
1010172	G	T	non_coding_transcript_exon_variant	MODIFIER	ltp1	163G>T		G	G	G	G	G	G	G	G	G	G	G	G	G	G	G	G	G	G	G	G	G	G	T	G	G	G	G	G	G	G	G	G	G	G	G	G	G	G	G	G	G	G
1011769	C	T	non_coding_transcript_exon_variant	MODIFIER	sirR	195G>A		C	C	C	C	C	C	C	C	C	C	C	C	C	C	C	C	C	C	C	C	C	C	C	C	C	C	C	C	C	C	C	C	C	C	C	C	C	C	C	C	C	C
1011959	T	G	non_coding_transcript_exon_variant	MODIFIER	sirR	5A>C		T	T	T	T	T	T	T	T	T	T	T	T	T	T	T	T	T	T	T	T	T	T	T	T	T	T	T	T	T	T	T	T	T	T	T	T	T	T	T	T	T	T
1012293	C	T	synonymous_variant	LOW	ribF	159C>T	Arg53Arg	C	C	C	C	C	C	C	C	C	-	C	C	C	C	C	C	C	C	C	C	C	C	C	C	C	C	C	C	C	C	C	C	C	C	C	C	C	C	C	C	C	C
1014131	C	T	missense_variant	MODERATE	gpsI	293C>T	Thr98Ile	C	C	C	C	C	C	C	C	C	C	C	C	C	C	C	C	C	C	C	C	C	C	C	C	C	C	C	C	C	C	C	C	C	C	C	C	C	C	C	C	C	C
1014905	G	A	missense_variant	MODERATE	gpsI	1067G>A	Gly356Asp	G	G	G	G	G	G	G	A	G	-	G	G	G	G	G	G	-	G	G	G	G	G	G	G	G	G	G	G	G	G	G	G	G	G	G	G	G	G	G	G	G	G
1015758	G	A	synonymous_variant	LOW	gpsI	1920G>A	Val640Val	G	G	G	G	G	G	G	G	G	G	G	G	G	G	A	G	G	G	G	G	G	G	G	G	G	G	G	G	G	G	G	G	G	G	G	G	G	G	G	G	G	G
1017407	G	A	missense_variant	MODERATE	pepR	1159G>A	Glu387Lys	G	G	G	G	G	G	G	A	G	G	G	G	G	G	G	G	-	G	G	G	G	G	G	G	G	G	G	G	G	G	G	G	G	G	G	G	G	G	G	G	G	G
1020171	A	G	missense_variant	MODERATE	ML0857	272T>C	Ile91Thr	A	A	A	A	A	A	A	A	A	-	A	A	A	A	A	A	A	A	A	A	A	A	A	A	A	A	A	A	A	A	A	A	A	A	A	A	A	A	A	A	A	A
1020193	C	T	missense_variant	MODERATE	ML0857	250G>A	Gly84Ser	C	C	C	C	C	C	C	C	C	C	C	C	C	C	C	C	C	C	C	C	C	C	T	C	C	C	C	C	C	C	C	C	C	C	C	C	C	C	C	C	C	C
1020650	C	T	missense_variant	MODERATE	lipA	764G>A	Arg255His	C	C	C	C	C	C	C	C	C	C	C	C	C	C	C	C	C	C	C	C	C	C	C	C	C	C	C	C	C	C	C	C	C	C	C	C	C	C	C	C	C	C
1022098	A	C	missense_variant	MODERATE	lipB	20T>G	Ile7Ser	A	A	A	A	A	A	-	-	A	A	A	A	A	A	A	A	A	A	A	A	A	A	A	A	A	A	A	A	A	A	A	A	A	A	A	A	A	A	A	A	A	A
1024172	G	C	missense_variant	MODERATE	ML0861	542C>G	Thr181Arg	G	G	G	G	G	G	G	-	G	G	G	G	G	G	G	G	G	G	G	G	G	G	G	G	G	G	G	G	G	G	G	G	G	G	G	G	G	G	G	G	G	G
1024176	C	T	missense_variant	MODERATE	ML0861	538G>A	Asp180Asn	C	C	C	C	C	C	C	-	C	C	C	C	C	C	C	C	C	C	C	C	C	C	C	C	C	C	C	C	C	C	C	C	C	C	C	C	C	C	C	C	C	C
1024451	G	A	missense_variant	MODERATE	ML0861	263C>T	Ala88Val	G	G	G	-	-	G	G	-	G	-	G	G	G	G	G	G	G	G	G	G	G	G	G	G	G	G	G	G	G	G	G	G	G	G	G	G	G	G	G	G	G	G
1025142	C	T	missense_variant	MODERATE	ephD	190C>T	Arg64Cys	C	C	C	C	C	C	C	C	C	C	C	C	C	C	C	C	C	C	C	C	C	C	C	C	C	C	C	C	C	C	C	C	C	C	C	C	C	C	C	C	C	C
1026705	C	A	missense_variant	MODERATE	ephD	1753C>A	Gln585Lys	C	C	C	C	C	C	C	C	C	C	C	C	C	C	C	C	C	C	C	C	C	C	C	C	C	C	C	C	C	C	C	C	C	C	C	C	C	C	C	C	C	C
1027044	C	T	synonymous_variant	LOW	ML0863	144C>T	Gly48Gly	C	C	C	C	C	C	C	C	C	-	C	C	C	C	C	C	C	C	C	C	C	C	C	C	C	C	C	C	C	C	C	C	C	C	C	C	C	C	C	C	C	C
1027337	C	T	synonymous_variant	LOW	pepA	1524G>A	Val508Val	C	C	C	C	C	C	C	C	C	-	C	C	C	C	C	C	C	C	C	C	C	C	C	C	C	C	C	C	C	C	C	C	C	C	C	C	C	C	C	C	C	C
1028841	G	A	missense_variant	MODERATE	pepA	20C>T	Pro7Leu	G	G	G	G	G	G	G	G	G	G	G	G	G	G	G	G	G	G	G	G	G	G	G	G	G	G	G	G	G	G	G	G	-	G	G	G	G	G	G	G	G	G
1030811	G	A	missense_variant	MODERATE	ilvE	631G>A	Ala211Thr	G	G	G	G	-	G	-	G	G	-	G	G	G	G	G	G	G	G	G	G	G	G	G	G	G	G	G	G	G	G	G	G	G	G	G	G	G	G	G	G	G	G
1032522	A	G	missense_variant	MODERATE	cobT	590T>C	Phe197Ser	A	A	A	A	A	A	-	-	A	A	A	A	A	A	A	A	A	A	A	A	A	A	A	A	A	A	A	A	A	A	A	A	A	A	A	A	A	A	A	A	A	A
1033162	C	T	intergenic_region	MODIFIER	cobT-ML0869	1033162C>T		C	C	C	C	C	C	C	-	C	-	C	C	C	C	C	C	C	C	C	C	C	C	C	C	C	C	C	C	C	C	C	C	-	C	C	C	C	C	C	C	C	C
1033386	A	C	missense_variant	MODERATE	ML0869	190T>G	Leu64Val	A	A	A	A	A	A	A	A	A	A	A	A	A	A	A	A	A	A	A	A	A	A	A	A	A	A	A	A	A	A	A	A	A	A	A	A	A	A	A	A	A	A
1037678	C	T	synonymous_variant	LOW	asnB	1962G>A	Leu654Leu	C	C	C	T	T	C	C	C	T	T	C	T	C	C	C	C	C	C	C	C	C	C	C	C	C	C	C	C	C	C	C	C	C	C	C	C	C	C	C	C	C	C
1038669	C	T	missense_variant	MODERATE	asnB	971G>A	Arg324Gln	C	C	C	C	C	C	C	C	C	C	C	C	C	C	C	C	C	C	C	C	C	C	C	C	C	C	C	C	C	C	C	C	C	C	C	C	C	C	C	C	C	C
1039576	G	A	synonymous_variant	LOW	asnB	64C>T	Leu22Leu	G	G	G	G	G	A	G	G	G	G	G	G	G	G	G	G	G	G	G	G	G	G	G	G	G	G	G	G	G	G	G	G	G	G	G	G	G	G	G	G	G	G
1040884	T	G	intergenic_region	MODIFIER	ctaC-ML0876	1040884T>G		T	T	T	T	T	T	T	T	T	-	T	T	T	T	T	T	T	T	T	T	T	T	T	T	T	T	T	T	T	T	T	T	-	T	T	T	T	T	T	T	T	T
1040904	C	T	synonymous_variant	LOW	ML0876	9C>T	Ile3Ile	C	C	C	C	C	C	C	C	C	C	C	C	C	C	C	C	C	C	C	C	C	C	C	C	C	C	C	C	C	C	C	C	C	C	C	C	C	C	C	C	C	C
1047102	G	A	synonymous_variant	LOW	ctaE	426C>T	Ala142Ala	G	G	G	G	G	G	G	G	G	G	G	G	G	G	G	G	G	G	G	G	G	G	G	G	G	G	G	G	G	G	G	G	-	G	G	G	G	G	G	G	G	G
1049362	C	T	non_coding_transcript_exon_variant	MODIFIER	ML0884	1027G>A		C	C	C	C	-	C	C	-	C	C	C	C	C	C	C	C	C	C	C	C	C	T	C	C	C	C	C	C	C	C	C	T	C	C	C	C	C	C	C	C	C	C
1050477	G	A	intergenic_region	MODIFIER	ML0884-ML0885	1050477G>A		G	G	G	G	G	G	G	G	G	G	G	G	G	G	G	G	G	G	G	G	G	G	G	G	G	G	G	G	G	G	G	G	G	G	G	G	G	G	G	G	G	G
1051106	C	T	synonymous_variant	LOW	ML0885	144C>T	Asn48Asn	C	C	C	C	C	C	C	C	C	C	C	C	C	C	C	C	C	C	C	C	C	C	C	C	C	C	C	C	C	C	C	C	C	C	C	C	C	C	C	C	C	C
1051890	G	T	missense_variant	MODERATE	ML0885	928G>T	Ala310Ser	G	G	G	G	-	G	G	G	G	-	G	G	G	G	G	G	G	G	G	G	G	G	G	G	G	G	G	G	G	G	G	G	G	G	G	G	G	G	G	G	G	G
1051892	T	A	synonymous_variant	LOW	ML0885	930T>A	Ala310Ala	T	T	T	T	-	T	T	T	T	-	T	T	T	T	T	T	T	T	T	T	T	T	T	T	T	T	T	T	T	T	T	T	T	T	T	T	T	T	T	T	T	T
1052095	G	A	intergenic_region	MODIFIER	ML0885-ML0886	1052095G>A		G	G	G	G	G	G	-	G	G	-	G	G	G	G	G	G	G	G	G	G	G	G	G	G	G	G	G	G	G	G	G	G	G	G	G	G	G	G	G	G	G	G
1053555	C	A	missense_variant	MODERATE	ML0887	1531G>T	Ala511Ser	C	C	C	C	C	C	C	-	C	C	C	C	C	C	C	C	C	C	C	C	C	C	C	C	C	C	C	C	C	C	C	C	C	C	C	C	C	C	C	C	C	C
1054139	C	G	missense_variant	MODERATE	ML0887	947G>C	Arg316Pro	C	C	C	-	-	C	-	C	C	-	C	C	C	C	C	C	G	C	C	C	C	C	C	G	C	C	C	G	C	G	C	C	C	C	G	C	G	C	C	C	C	C
1056594	A	G	synonymous_variant	LOW	ML0890	354A>G	Ser118Ser	A	A	A	A	A	A	A	-	A	A	A	A	A	A	A	A	A	A	A	A	A	A	A	A	A	A	A	A	A	A	A	A	A	A	A	A	A	A	A	A	A	A
1057086	C	T	synonymous_variant	LOW	ML0890	846C>T	Ala282Ala	C	C	C	C	C	C	C	C	C	C	C	C	C	C	C	C	C	C	C	C	C	C	C	C	C	C	C	C	C	C	C	C	C	C	C	C	C	C	T	C	C	C
1057103	A	G	missense_variant	MODERATE	ML0890	863A>G	Asp288Gly	A	A	A	A	A	A	A	A	A	A	A	A	A	A	A	A	A	A	A	A	A	G	A	A	A	A	A	A	A	A	A	A	A	A	A	A	A	A	A	A	A	A
1058290	C	A	missense_variant	MODERATE	ML0892	328C>A	His110Asn	C	C	C	C	C	C	C	C	C	-	C	C	C	C	C	C	C	C	C	C	C	C	C	C	C	C	C	C	C	C	C	C	C	C	C	C	C	C	C	C	C	C
1058729	C	T	synonymous_variant	LOW	ML0893	1263G>A	Leu421Leu	C	C	C	C	C	C	C	C	C	C	C	C	C	C	C	C	C	C	C	C	C	C	C	C	C	C	C	C	C	C	C	C	C	C	C	C	C	C	C	C	C	C
1059469	G	A	synonymous_variant	LOW	ML0893	523C>T	Leu175Leu	G	G	G	G	G	G	G	G	G	G	G	G	G	G	G	G	G	G	G	G	G	G	G	G	G	G	G	G	G	G	G	G	G	G	G	G	G	G	G	G	G	G
1061215	C	T	missense_variant	MODERATE	ML0895	208C>T	Arg70Cys	C	C	C	C	C	C	C	C	C	C	C	C	C	C	C	C	C	C	C	C	C	C	C	C	C	C	C	C	C	C	C	C	C	C	C	C	C	C	C	C	C	C
1061926	G	A	missense_variant	MODERATE	aroG	340G>A	Ala114Thr	G	G	G	G	G	G	G	G	G	G	G	G	G	G	G	G	G	G	G	G	G	G	G	G	G	G	G	G	G	G	G	G	-	G	G	G	G	G	G	G	G	G
1063852	C	T	synonymous_variant	LOW	ML0897	339G>A	Val113Val	C	C	-	-	-	C	-	-	C	-	C	C	C	C	C	C	C	C	C	C	C	C	C	C	C	T	C	C	C	C	C	C	C	C	C	C	C	C	C	C	C	C
1064570	G	A	synonymous_variant	LOW	ML0898	228G>A	Leu76Leu	G	G	G	G	G	G	G	G	G	G	G	G	G	G	G	G	-	G	G	G	G	G	G	G	G	G	G	G	G	G	G	G	G	G	G	G	G	G	G	G	G	G
1067080	A	G	non_coding_transcript_exon_variant	MODIFIER	idsA2	245T>C		A	A	A	A	A	A	A	A	A	A	A	A	A	A	A	A	-	A	A	A	A	A	A	A	A	A	A	A	A	A	A	A	A	A	A	A	A	A	A	A	A	A
1067418	C	T	intergenic_region	MODIFIER	idsA2-ML0901	1067418C>T		C	C	C	C	C	C	C	C	C	C	C	C	C	C	C	C	C	C	C	C	C	C	C	C	C	C	C	C	C	C	C	C	C	C	C	C	C	C	C	C	C	C
1069087	A	G	synonymous_variant	LOW	ML0902	144T>C	Pro48Pro	A	A	A	A	A	A	-	A	A	A	A	A	A	A	A	A	A	A	A	A	A	A	A	A	A	A	A	A	A	A	A	A	A	A	A	A	A	A	A	A	A	A
1069840	C	T	missense_variant	MODERATE	ML0903	95G>A	Arg32Gln	C	C	C	C	C	C	C	C	C	C	C	C	C	T	C	C	C	C	C	C	C	C	C	C	C	C	C	C	C	C	C	C	C	C	C	C	C	C	C	C	C	C
1069954	T	C	intergenic_region	MODIFIER	ML0903-ML0904	1069954T>C		T	T	T	T	T	T	T	T	T	T	T	T	T	T	T	T	T	T	T	T	T	T	T	T	T	T	T	T	T	T	T	T	T	T	T	T	T	T	T	T	T	T
1070051	C	T	intergenic_region	MODIFIER	ML0903-ML0904	1070051C>T		C	C	C	C	C	C	C	C	C	C	C	C	C	C	C	C	C	C	C	C	C	C	C	C	C	C	C	C	C	C	C	C	C	C	C	C	C	C	C	C	C	C
1073596	G	A	missense_variant	MODERATE	ML0907	895G>A	Ala299Thr	G	G	G	G	G	G	G	-	G	-	G	G	G	G	G	G	-	G	G	G	G	G	G	G	G	G	G	G	G	G	G	G	G	G	G	G	G	G	G	G	G	G
1073641	C	T	synonymous_variant	LOW	ML0907	940C>T	Leu314Leu	C	C	C	C	-	C	-	-	C	-	C	C	C	C	C	C	-	C	C	C	C	C	C	C	C	C	C	C	C	C	C	C	C	C	C	C	C	C	C	C	C	C
1076949	G	C	missense_variant	MODERATE	murE	949G>C	Val317Leu	G	G	G	G	G	G	-	-	G	-	G	G	G	G	C	G	G	G	G	G	G	G	G	G	G	G	G	G	G	G	G	G	G	G	G	G	G	G	G	G	G	G
1077190	A	G	missense_variant	MODERATE	murE	1190A>G	Asp397Gly	A	A	A	A	A	A	A	-	A	A	A	A	A	A	A	A	A	A	A	A	A	A	A	A	A	A	A	A	A	A	A	A	A	A	A	A	A	A	A	A	A	A
1079551	C	T	missense_variant	MODERATE	mraY	412C>T	Arg138Cys	C	C	C	C	C	C	-	C	C	C	C	C	C	C	C	C	C	C	C	C	C	C	C	C	C	C	C	C	C	C	C	C	C	C	C	C	C	C	C	C	C	C
1079902	A	G	missense_variant	MODERATE	mraY	763A>G	Ile255Val	A	G	G	G	G	A	A	A	G	G	A	G	A	A	A	A	A	A	A	A	A	A	A	A	A	A	A	A	A	A	A	A	A	A	A	A	A	A	A	A	A	A
1081085	C	T	missense_variant	MODERATE	murD	865C>T	Leu289Phe	C	C	C	C	-	C	-	-	C	-	C	C	C	C	C	C	C	C	C	C	C	C	C	C	C	C	C	C	C	C	C	C	C	C	C	C	C	C	C	C	C	C
1081267	A	G	synonymous_variant	LOW	murD	1047A>G	Val349Val	A	A	A	A	A	A	A	A	A	A	A	A	A	A	A	A	A	A	A	A	A	A	A	A	A	A	A	A	A	A	A	A	A	A	A	A	A	A	A	A	A	A
1081387	C	T	synonymous_variant	LOW	murD	1167C>T	Arg389Arg	C	C	C	C	-	C	C	-	C	-	C	C	C	C	C	C	C	C	C	C	C	C	C	C	C	C	C	C	C	C	C	C	C	C	C	C	C	C	C	C	C	C
1081456	G	A	synonymous_variant	LOW	murD	1236G>A	Glu412Glu	G	G	G	G	G	G	G	G	G	G	G	G	G	G	G	G	G	G	G	G	G	G	G	G	G	G	G	G	G	G	G	G	G	G	G	G	G	G	G	G	G	G
1086140	G	T	missense_variant	MODERATE	ML0916	136G>T	Ala46Ser	G	G	G	G	G	G	G	-	G	-	G	G	G	G	G	G	G	G	G	G	G	G	G	G	G	G	G	G	G	G	G	G	-	G	G	G	G	G	G	G	-	G
1086337	C	T	synonymous_variant	LOW	ML0916	333C>T	Ala111Ala	C	C	C	C	C	C	C	-	C	C	C	C	C	C	C	C	C	C	C	C	C	C	C	C	C	C	C	C	C	C	C	C	C	C	C	C	C	C	C	C	C	C
1087165	G	A	intergenic_region	MODIFIER	ML0916-ftsZ	1087165G>A		G	G	G	G	G	G	G	G	G	G	G	G	G	G	G	G	G	G	G	G	G	G	G	G	G	G	G	G	G	G	G	G	G	G	G	G	G	G	G	G	G	G
1087397	T	C	synonymous_variant	LOW	ftsZ	102T>C	Gly34Gly	T	C	C	C	C	C	C	C	C	C	C	C	T	C	C	C	C	C	C	C	C	C	C	C	C	C	C	C	C	C	C	C	C	C	C	C	C	C	C	C	C	C
1089199	A	G	missense_variant	MODERATE	ML0918	742A>G	Met248Val	A	A	A	A	A	A	-	A	A	A	A	A	A	A	A	A	A	A	A	A	A	A	A	A	A	A	A	A	A	A	A	A	A	A	A	A	A	A	A	A	A	A
1089560	T	C	synonymous_variant	LOW	ML0919	357T>C	Thr119Thr	T	T	T	T	T	T	T	T	T	-	T	T	T	T	T	T	T	T	T	T	T	T	T	T	T	T	T	T	T	T	T	T	T	T	T	T	T	T	T	T	T	T
1090700	C	T	intergenic_region	MODIFIER	ML0920-ML0921	1090700C>T		C	C	C	C	C	C	-	C	C	-	C	C	C	C	C	C	C	C	C	C	C	C	C	C	C	C	C	C	C	C	C	C	C	C	C	C	C	C	C	C	C	C
1091716	C	T	synonymous_variant	LOW	ag84	369C>T	Leu123Leu	C	C	-	C	C	C	C	C	C	-	C	C	C	C	C	C	C	C	C	C	C	C	C	C	C	C	C	C	C	C	C	C	C	C	C	C	C	C	C	C	C	C
1092198	A	G	intergenic_region	MODIFIER	ag84-ML0923	1092198A>G		A	A	A	A	A	A	A	A	A	A	A	A	A	A	A	A	A	A	A	A	A	A	A	A	A	A	A	A	A	A	A	A	A	A	A	A	A	A	A	A	A	A
1096632	C	T	synonymous_variant	LOW	ML0927	201G>A	Pro67Pro	C	C	C	C	C	C	C	C	C	C	C	C	C	C	C	C	C	C	C	C	C	C	C	C	C	T	C	C	C	C	C	C	C	C	C	C	C	C	C	C	C	C
1099959	T	C	non_coding_transcript_exon_variant	MODIFIER	ML0930	103A>G		T	T	T	T	T	T	-	T	T	T	T	T	T	T	T	C	T	C	C	T	C	T	T	T	T	T	C	T	C	T	C	T	C	C	T	C	T	C	C	C	C	C
1102703	C	T	non_coding_transcript_exon_variant	MODIFIER	ML0933	136C>T		C	C	C	C	C	C	C	C	C	C	C	C	C	C	C	C	C	C	C	C	C	C	C	C	C	C	C	C	C	C	C	C	C	C	C	C	C	C	C	C	C	C
1102899	G	T	non_coding_transcript_exon_variant	MODIFIER	ML0933	332G>T		G	G	G	G	-	G	G	G	G	-	G	G	G	G	G	G	T	G	G	G	G	G	G	T	G	G	G	T	G	T	G	G	G	G	T	G	T	G	G	G	G	G
1103021	G	A	non_coding_transcript_exon_variant	MODIFIER	ML0933	454G>A		G	G	G	G	G	G	G	G	G	G	G	G	G	G	G	G	G	G	G	G	G	G	G	G	G	G	G	G	G	G	G	G	G	G	G	G	G	G	G	G	G	G
1104232	C	G	non_coding_transcript_exon_variant	MODIFIER	ML0934	239C>G		C	G	G	G	G	C	C	G	G	-	C	G	C	C	G	G	C	G	G	C	G	C	C	C	C	C	G	C	G	C	G	C	G	G	C	G	C	G	G	G	G	G
1105763	G	T	intergenic_region	MODIFIER	ML0934-ML0935	1105763G>T		G	G	G	G	G	T	G	G	G	G	G	G	G	G	G	G	G	G	G	G	G	G	G	G	G	G	G	G	G	G	G	G	G	G	G	G	G	G	G	G	G	G
1109113	C	T	intergenic_region	MODIFIER	ML0937-ML0938	1109113C>T		C	C	C	C	C	C	C	C	C	C	C	C	C	C	C	C	C	C	C	C	C	C	C	C	C	C	C	C	C	C	C	C	C	C	C	C	C	C	C	C	C	C
1109270	G	C	intergenic_region	MODIFIER	ML0937-ML0938	1109270G>C		G	G	G	G	G	G	G	G	G	-	G	G	G	G	G	G	G	G	G	G	G	G	G	G	G	G	G	G	G	G	G	G	G	G	G	G	G	G	G	G	G	G
1111331	A	C	non_coding_transcript_exon_variant	MODIFIER	ML0941	110A>C		A	A	A	A	A	A	A	A	A	A	A	A	A	A	A	A	A	A	A	A	A	A	A	A	A	A	A	A	A	A	A	A	A	A	A	A	A	A	A	A	A	A
1111704	C	T	non_coding_transcript_exon_variant	MODIFIER	ML0942	677G>A		C	C	C	C	C	C	C	C	C	C	C	C	C	C	C	C	C	C	C	C	C	C	C	C	C	C	C	C	C	C	C	C	C	C	C	C	C	C	C	C	C	C
1112362	A	G	non_coding_transcript_exon_variant	MODIFIER	ML0942	19T>C		A	A	A	A	A	A	A	A	A	A	A	A	A	A	A	A	A	A	A	A	A	A	A	A	A	A	A	A	A	A	A	A	A	A	A	A	A	A	A	A	A	A
1112481	G	A	intergenic_region	MODIFIER	ML0942-zwf	1112481G>A		G	G	G	G	G	G	G	G	G	G	G	G	G	G	G	A	G	G	A	G	G	G	G	G	G	G	G	G	G	G	G	G	G	G	G	G	G	G	G	G	G	G
1112670	C	A	intergenic_region	MODIFIER	ML0942-zwf	1112670C>A		C	C	C	C	C	C	C	C	C	C	C	C	C	C	C	C	C	C	C	C	C	C	C	C	C	C	C	C	C	C	C	C	C	C	C	C	A	C	C	C	C	C
1113923	A	G	non_coding_transcript_exon_variant	MODIFIER	zwf	1179A>G		A	A	A	A	A	A	A	G	A	A	A	A	A	A	A	A	-	A	A	A	A	A	A	A	A	A	A	A	A	A	A	A	A	A	A	A	A	A	A	A	A	A
1114539	G	C	non_coding_transcript_exon_variant	MODIFIER	gnd2	380G>C		G	G	G	G	G	G	G	G	G	G	G	G	G	G	G	G	G	G	G	G	G	G	G	G	G	G	G	G	G	G	G	G	G	G	G	G	G	G	G	G	G	G
1115046	A	G	non_coding_transcript_exon_variant	MODIFIER	gnd2	887A>G		A	A	A	A	A	A	A	A	A	A	A	A	A	A	A	A	A	A	A	A	A	A	A	A	A	A	A	A	A	A	A	A	A	A	A	A	A	A	A	A	A	A
1116205	G	A	intergenic_region	MODIFIER	ML0945-ML0946	1116205G>A		G	G	G	G	G	G	G	G	G	G	G	G	G	G	G	G	G	G	G	G	G	G	G	G	G	G	G	G	G	G	G	G	G	G	G	G	G	G	G	G	G	G
1117453	G	A	intergenic_region	MODIFIER	ML0946-ML0947	1117453G>A		G	G	G	G	G	G	G	G	G	-	G	G	G	G	G	G	-	G	G	G	G	G	G	G	G	G	G	G	G	G	G	G	G	G	G	G	G	G	G	G	G	G
1118502	A	G	non_coding_transcript_exon_variant	MODIFIER	ML0948	414A>G		A	A	A	A	A	A	A	A	A	A	A	A	A	A	A	A	A	A	A	A	A	A	A	A	A	A	A	A	A	A	A	A	A	A	A	A	A	A	A	A	A	A
1118814	T	C	synonymous_variant	LOW	ML0949	330A>G	Arg110Arg	T	T	T	T	T	T	-	T	T	-	T	T	T	T	T	T	T	T	T	T	T	T	T	T	T	T	T	T	T	T	T	T	T	T	T	T	T	T	T	T	T	T
1120609	C	T	non_coding_transcript_exon_variant	MODIFIER	ML0952	321C>T		C	C	C	C	C	C	C	C	C	C	C	C	C	T	C	C	C	C	C	C	C	C	C	C	C	C	C	C	C	C	C	C	C	C	C	C	C	C	C	C	C	C
1121776	G	A	intergenic_region	MODIFIER	ML0952-ML0953	1121776G>A		G	G	G	G	G	G	G	G	G	G	G	G	G	G	G	G	G	G	G	G	G	G	G	G	G	G	G	G	G	G	G	G	G	G	G	G	G	G	G	G	G	G
1123066	A	G	missense_variant	MODERATE	ppdK	1757T>C	Met586Thr	A	A	A	A	A	A	A	A	A	A	A	A	A	A	A	A	A	A	A	A	A	A	A	A	A	A	A	A	A	A	A	A	A	A	A	A	A	A	A	A	A	A
1123570	G	A	missense_variant	MODERATE	ppdK	1253C>T	Thr418Met	G	G	G	G	G	G	G	-	G	G	G	G	G	G	G	G	G	G	G	G	G	G	G	G	G	G	G	G	G	G	G	G	G	G	G	G	G	G	G	G	G	G
1123593	A	G	synonymous_variant	LOW	ppdK	1230T>C	Ser410Ser	A	A	A	A	A	A	A	-	A	A	A	A	A	A	A	A	A	A	A	A	A	A	A	A	A	A	A	A	A	A	A	A	A	A	A	A	A	A	A	A	A	A
1127589	C	T	non_coding_transcript_exon_variant	MODIFIER	ML0960	313C>T		C	C	C	C	C	C	C	C	C	-	C	C	C	C	C	C	C	C	C	C	C	C	C	C	C	C	C	C	C	C	C	C	C	C	C	C	C	C	C	C	C	C
1127700	C	T	non_coding_transcript_exon_variant	MODIFIER	ML0960	424C>T		C	C	C	C	C	C	C	C	C	-	C	C	C	C	C	C	C	C	C	C	C	C	C	C	C	C	C	C	C	C	C	C	C	C	C	C	C	C	C	C	C	C
1127748	T	A	intergenic_region	MODIFIER	ML0960-metE	1127748T>A		T	T	T	T	T	T	T	T	T	-	T	T	T	T	T	T	T	T	T	T	T	T	T	T	T	T	T	T	T	T	T	T	T	T	T	T	T	T	T	T	T	T
1130267	G	A	intergenic_region	MODIFIER	metE-ML0962	1130267G>A		G	G	G	G	G	G	-	G	G	G	G	G	G	G	A	G	G	G	G	G	G	G	G	G	G	G	G	G	G	G	G	G	G	G	G	G	G	G	G	G	G	G
1130274	G	A	intergenic_region	MODIFIER	metE-ML0962	1130274G>A		G	G	G	G	G	G	-	G	G	G	G	G	G	G	G	G	G	G	G	G	G	G	G	G	G	G	G	G	G	G	G	G	G	G	G	G	G	G	G	G	G	G
1131554	G	T	missense_variant	MODERATE	ML0963	257G>T	Arg86Leu	G	G	G	G	G	G	G	G	G	T	G	G	G	G	G	G	G	G	G	G	G	G	G	G	G	G	G	G	G	G	G	G	G	G	G	G	G	G	G	G	G	G
1132070	G	T	intergenic_region	MODIFIER	ML0964-ML0965	1132070G>T		G	G	G	G	G	G	G	G	G	G	T	G	G	G	G	G	G	G	G	G	G	G	G	G	G	G	G	G	G	G	G	G	G	G	G	G	G	G	G	G	G	G
1132949	C	T	intergenic_region	MODIFIER	ML0964-ML0965	1132949C>T		C	C	C	C	C	C	C	C	C	C	C	C	C	C	C	C	C	C	C	C	C	C	C	C	C	C	C	C	C	C	C	C	C	C	C	C	C	C	C	C	C	C
1133492	T	G	intergenic_region	MODIFIER	ML0964-ML0965	1133492T>G		T	G	G	G	G	T	T	T	G	-	T	G	T	T	G	T	T	T	T	T	T	T	T	T	T	T	T	T	T	T	T	T	T	T	T	T	T	T	T	T	T	T
1135030	A	G	non_coding_transcript_exon_variant	MODIFIER	ML0966	260T>C		A	A	A	A	A	A	A	A	A	-	A	A	A	A	A	A	A	A	A	A	A	A	A	A	A	A	A	A	A	A	A	A	A	A	A	A	A	A	A	A	A	A
1135249	C	A	non_coding_transcript_exon_variant	MODIFIER	ML0966	41G>T		C	C	C	C	C	C	C	C	C	C	C	C	C	C	C	C	-	C	C	C	C	C	C	C	C	C	C	C	C	C	C	C	C	C	C	C	C	C	C	C	C	C
1136146	C	T	non_coding_transcript_exon_variant	MODIFIER	ML0967	186G>A		C	C	C	C	C	C	C	C	C	C	C	C	C	C	C	C	C	C	C	C	C	C	C	C	C	C	C	C	C	C	C	C	C	C	C	C	C	C	C	C	C	C
1136166	C	T	non_coding_transcript_exon_variant	MODIFIER	ML0967	166G>A		C	C	C	C	C	C	C	C	C	C	C	C	C	C	C	C	C	T	C	C	T	C	C	C	C	C	T	C	C	C	C	C	C	T	C	C	C	C	C	T	C	C
1136635	C	T	intergenic_region	MODIFIER	ML0967-ML0968	1136635C>T		C	C	C	C	C	C	-	C	C	C	C	C	C	C	C	C	C	C	C	C	C	C	C	C	C	C	C	C	C	C	C	C	C	C	C	C	C	C	C	C	C	C
1137803	G	A	non_coding_transcript_exon_variant	MODIFIER	ML0969	299G>A		G	G	G	G	G	G	G	G	G	G	G	G	G	G	G	G	A	G	G	G	G	G	G	A	G	G	G	A	G	A	G	G	G	G	A	G	A	G	G	G	G	G
1137959	C	T	non_coding_transcript_exon_variant	MODIFIER	ML0969	455C>T		C	C	C	C	C	C	C	C	C	C	C	C	C	C	C	C	C	C	C	C	C	C	C	C	C	C	C	C	C	C	C	C	C	C	C	C	C	C	C	C	C	C
1138952	G	A	non_coding_transcript_exon_variant	MODIFIER	ML0970	329G>A		G	G	G	G	G	G	G	G	G	-	G	G	G	G	G	G	-	G	G	G	G	G	G	G	G	G	G	G	G	G	G	G	G	G	G	G	G	G	G	G	G	G
1139017	T	G	non_coding_transcript_exon_variant	MODIFIER	ML0970	394T>G		T	T	T	T	T	T	-	T	T	-	T	T	T	T	T	T	T	T	T	T	T	G	T	T	T	T	T	T	T	T	T	G	T	T	T	T	T	T	T	T	T	T
1139781	G	A	intergenic_region	MODIFIER	ML0970-ML0971	1139781G>A		G	G	G	G	G	G	-	G	G	G	G	G	G	G	G	G	G	G	G	G	G	G	G	G	G	G	G	G	G	G	G	G	G	G	G	G	G	G	G	G	G	G
1139955	C	T	intergenic_region	MODIFIER	ML0970-ML0971	1139955C>T		C	C	C	C	C	C	C	C	C	C	C	C	C	C	C	C	C	C	C	C	C	C	C	C	C	C	C	C	C	C	C	C	C	C	C	C	C	C	C	C	C	C
1140222	C	T	non_coding_transcript_exon_variant	MODIFIER	ML0971	170C>T		C	C	C	C	C	C	C	C	C	C	C	C	C	C	C	C	C	C	C	C	C	C	C	C	C	C	C	C	C	C	C	C	-	C	C	C	C	C	C	C	C	C
1143274	G	T	non_coding_transcript_exon_variant	MODIFIER	ML0974	13C>A		G	G	G	G	G	G	-	G	G	G	G	G	G	G	G	G	G	G	G	G	G	G	G	G	G	G	G	G	G	G	G	G	G	G	G	G	G	G	G	G	G	G
1143336	A	G	non_coding_transcript_exon_variant	MODIFIER	ML0975	824T>C		A	A	A	A	A	A	A	A	A	A	A	A	A	A	A	A	A	A	A	A	A	A	A	A	A	A	A	A	A	A	A	A	A	A	A	A	A	A	A	A	A	A
1143423	T	C	non_coding_transcript_exon_variant	MODIFIER	ML0975	737A>G		T	C	C	C	C	C	C	C	C	C	C	C	T	C	C	C	C	C	C	C	C	C	C	C	C	C	C	C	C	C	C	C	C	C	C	C	C	C	C	C	C	C
1143812	G	A	non_coding_transcript_exon_variant	MODIFIER	ML0975	348C>T		G	G	G	G	G	G	G	G	G	G	G	G	G	G	G	G	-	G	G	G	G	G	G	G	G	G	G	G	G	G	G	G	-	G	G	G	G	G	G	G	G	G
1144076	C	A	non_coding_transcript_exon_variant	MODIFIER	ML0975	84G>T		C	C	C	C	C	C	-	C	C	-	C	C	C	C	C	C	-	C	C	C	C	C	C	C	C	C	C	C	C	C	C	C	C	C	C	C	C	C	C	C	C	C
1144095	G	A	non_coding_transcript_exon_variant	MODIFIER	ML0975	65C>T		G	G	G	G	-	G	-	G	G	-	G	G	G	G	G	G	-	G	G	G	G	G	G	G	G	G	G	G	G	G	G	G	G	G	G	G	G	G	G	G	G	G
1146873	G	C	missense_variant	MODERATE	ftsK	2378G>C	Arg793Pro	G	G	G	G	G	G	G	-	G	G	G	G	G	G	G	G	C	G	G	G	G	G	G	C	G	G	G	C	G	C	G	G	G	G	C	G	C	G	G	G	G	G
1147262	C	T	missense_variant	MODERATE	ML0978	447G>A	Met149Ile	C	C	C	C	C	C	C	-	C	C	C	C	C	C	C	C	-	C	C	C	C	C	C	C	C	C	C	C	C	C	C	C	C	C	C	C	C	C	C	C	C	C
1147526	G	A	synonymous_variant	LOW	ML0978	183C>T	His61His	G	G	G	G	G	G	G	G	G	G	G	G	G	G	G	G	G	G	G	G	G	G	G	G	G	G	G	G	G	G	G	G	G	G	G	G	G	G	G	G	G	G
1149142	C	A	non_coding_transcript_exon_variant	MODIFIER	ML0981	252C>A		C	C	C	C	C	C	-	C	C	-	C	C	C	C	C	C	C	C	C	C	C	C	C	C	C	C	C	C	C	C	C	C	C	C	C	C	C	C	C	C	C	C
1149607	T	C	non_coding_transcript_exon_variant	MODIFIER	ML0981	717T>C		T	T	T	T	T	T	T	T	T	-	T	T	T	T	T	T	T	T	T	T	T	T	T	T	T	T	T	T	T	T	T	T	T	T	T	T	T	T	T	T	T	T
1149816	C	T	non_coding_transcript_exon_variant	MODIFIER	ML0982	63C>T		C	C	C	C	C	C	C	C	C	C	C	C	C	C	C	C	C	C	C	C	C	C	C	C	C	C	C	C	C	C	C	C	C	C	C	C	C	C	C	C	C	C
1151067	C	T	missense_variant	MODERATE	ML0984	452G>A	Ser151Asn	C	C	C	C	C	C	-	C	C	C	C	C	C	C	C	C	C	C	C	C	C	C	C	C	C	C	C	C	C	C	C	C	C	C	C	C	C	C	C	C	C	C
1151605	G	A	synonymous_variant	LOW	ML0985	96G>A	Gly32Gly	G	G	G	G	-	G	G	G	G	-	G	G	G	G	G	G	G	G	G	G	G	G	G	G	G	G	G	G	G	G	G	G	G	G	G	G	G	G	G	G	G	G
1154069	C	T	synonymous_variant	LOW	recA	1014C>T	Asn338Asn	C	C	C	C	C	C	C	C	C	C	C	C	C	C	C	C	C	C	C	C	C	C	C	C	C	C	C	C	C	C	C	C	C	C	C	C	C	C	C	C	C	C
1154522	G	A	synonymous_variant	LOW	recA	1467G>A	Ala489Ala	G	G	G	G	G	G	G	G	G	G	G	G	G	G	G	G	G	G	G	G	G	G	G	G	G	G	G	G	G	G	G	G	G	G	G	G	G	G	G	G	G	G
1155582	T	G	synonymous_variant	LOW	recX	426T>G	Ala142Ala	T	G	G	G	G	G	G	-	G	G	G	G	T	G	G	G	G	G	G	G	G	G	G	G	G	G	G	G	G	G	G	G	G	G	G	G	G	G	G	G	G	G
1156432	C	T	synonymous_variant	LOW	ML0989	702C>T	Arg234Arg	C	C	C	C	C	C	-	C	C	C	C	C	C	C	C	C	C	C	C	C	C	C	C	C	C	C	C	C	C	C	C	C	C	C	C	C	C	C	C	C	C	C
1157484	C	T	synonymous_variant	LOW	ML0990	204C>T	Asp68Asp	C	C	C	C	C	C	C	C	C	C	C	C	C	C	C	C	C	C	C	C	C	C	C	C	C	C	C	C	C	C	C	C	C	C	C	C	C	C	C	C	C	C
1157523	G	A	synonymous_variant	LOW	ML0990	243G>A	Leu81Leu	G	G	G	G	G	G	G	G	G	-	G	G	G	G	G	G	G	G	G	G	G	G	G	G	G	G	G	G	G	G	G	G	G	G	G	G	G	G	G	G	G	G
1157640	A	G	missense_variant	MODERATE	ML0990	360A>G	Ile120Met	A	A	A	A	A	A	A	A	A	A	A	A	A	A	A	A	A	A	A	A	A	A	A	A	A	A	A	A	A	A	A	A	A	A	A	A	A	A	A	A	A	A
1160271	A	G	intergenic_region	MODIFIER	ML0992-ML0993	1160271A>G		A	A	A	A	A	A	-	A	A	A	A	A	A	A	A	A	A	A	A	A	A	A	A	A	A	A	A	A	A	A	A	A	A	A	A	A	A	A	A	A	A	A
1160426	C	G	intergenic_region	MODIFIER	ML0992-ML0993	1160426C>G		C	C	C	C	C	C	-	G	C	C	C	C	C	C	C	C	C	C	C	C	C	C	C	C	C	C	C	C	C	C	C	C	C	C	C	C	C	C	C	C	C	C
1160549	C	T	intergenic_region	MODIFIER	ML0992-ML0993	1160549C>T		C	C	C	C	C	C	C	C	C	C	C	C	C	C	C	C	C	C	C	T	C	C	C	C	C	C	C	C	C	C	C	C	C	C	C	C	C	C	C	C	C	C
1160630	C	T	intergenic_region	MODIFIER	ML0992-ML0993	1160630C>T		C	C	C	C	C	C	-	C	C	C	C	C	C	C	C	C	C	C	C	C	C	C	C	C	C	C	C	C	C	C	C	C	C	C	C	C	C	C	C	C	C	C
1161061	C	A	non_coding_transcript_exon_variant	MODIFIER	ML0993	296C>A		C	C	C	C	C	C	C	C	C	C	C	C	C	C	C	C	C	C	C	C	C	C	C	C	C	C	C	C	C	C	C	C	C	C	C	C	C	C	C	C	C	C
1161063	A	G	non_coding_transcript_exon_variant	MODIFIER	ML0993	298A>G		A	A	A	A	A	A	A	A	A	A	A	A	A	A	A	A	A	A	A	A	A	A	A	A	A	A	A	A	A	A	A	A	A	A	A	A	A	A	A	A	A	A
1161706	C	T	non_coding_transcript_exon_variant	MODIFIER	ML0993	941C>T		C	C	C	C	C	C	C	C	C	C	C	C	C	C	C	C	C	C	C	C	C	C	C	C	C	C	C	C	C	C	C	C	C	C	C	C	C	C	C	C	C	C
1162797	G	T	missense_variant	MODERATE	ML0994	178G>T	Gly60Cys	G	G	G	G	-	G	G	G	G	-	G	G	G	G	G	G	G	G	G	G	G	G	G	G	G	G	G	G	G	G	G	G	G	G	G	G	G	G	G	G	G	G
1163416	C	T	synonymous_variant	LOW	miaA	102C>T	Val34Val	C	C	C	C	C	C	C	T	C	C	C	C	C	C	C	C	C	C	C	C	C	C	C	C	C	C	C	C	C	C	C	C	C	C	C	C	C	C	C	C	C	C
1163875	G	C	synonymous_variant	LOW	miaA	561G>C	Arg187Arg	G	G	G	G	G	G	-	-	G	G	G	G	G	G	G	G	G	G	G	G	G	G	G	G	G	G	G	G	G	G	G	G	G	G	G	G	G	G	G	G	G	G
1164055	G	T	synonymous_variant	LOW	miaA	741G>T	Thr247Thr	G	G	G	G	G	G	G	G	G	-	G	G	G	G	G	G	G	G	G	G	G	G	G	G	G	G	G	G	G	G	G	G	G	G	G	G	G	G	G	G	G	G
1164291	C	T	intergenic_region	MODIFIER	miaA-dapF	1164291C>T		C	C	C	C	C	C	C	T	C	C	C	C	C	C	C	C	C	C	C	C	C	C	C	C	C	C	C	C	C	C	C	C	C	C	C	C	C	C	C	C	C	C
1166645	A	G	missense_variant	MODERATE	ML0997	1376A>G	Gln459Arg	A	A	A	A	A	A	-	A	A	A	A	A	A	A	A	A	A	A	A	A	A	A	A	A	A	A	A	A	A	A	A	A	A	A	A	A	G	A	A	A	-	A
1168103	C	T	intergenic_region	MODIFIER	ML0998-ML0999	1168103C>T		C	C	C	C	C	C	C	C	C	C	C	C	C	C	C	C	C	C	C	C	C	C	C	C	C	C	C	C	C	C	C	C	C	C	C	C	C	C	C	C	C	C
1168868	A	G	intergenic_region	MODIFIER	ML0999-ML1000	1168868A>G		A	A	A	A	A	A	A	A	A	G	A	A	A	A	A	A	A	A	A	A	A	A	A	A	A	A	A	A	A	A	A	A	A	A	A	A	A	A	A	A	A	A
1169227	G	T	intergenic_region	MODIFIER	ML0999-ML1000	1169227G>T		G	G	G	G	G	G	G	G	G	G	G	G	G	G	G	G	G	G	G	G	G	G	G	G	G	G	G	G	G	G	G	G	G	G	G	G	G	G	G	G	G	G
1169487	C	T	intergenic_region	MODIFIER	ML0999-ML1000	1169487C>T		C	C	C	C	C	C	-	C	C	C	C	C	C	C	T	C	C	C	C	C	C	C	C	C	C	C	C	C	C	C	C	C	C	C	C	C	C	C	C	C	C	C
1170427	G	T	non_coding_transcript_exon_variant	MODIFIER	ML1000	75G>T		G	G	G	G	G	G	G	G	G	-	G	G	G	G	G	G	G	G	G	G	G	G	G	G	G	G	G	G	G	G	G	G	G	G	G	G	G	G	G	G	G	G
1172045	C	T	intergenic_region	MODIFIER	ML1000-ML1001	1172045C>T		C	C	C	C	C	C	C	C	C	C	C	C	C	C	C	C	C	C	C	C	C	C	C	C	C	C	C	C	C	C	C	C	C	C	C	C	C	C	C	C	C	C
1172725	G	A	synonymous_variant	LOW	ML1001	150C>T	Val50Val	G	G	G	G	G	G	G	G	G	G	G	G	G	G	G	G	G	G	G	G	G	G	G	G	G	G	G	G	G	G	G	G	G	G	G	G	G	G	G	G	G	G
1172960	C	T	synonymous_variant	LOW	ML1002	42C>T	Thr14Thr	C	C	C	C	C	C	-	C	C	-	C	C	C	C	T	C	C	C	C	C	C	C	C	C	C	C	C	C	C	C	C	C	C	C	C	C	C	C	C	C	C	C
1175329	C	T	missense_variant	MODERATE	lexA	400G>A	Val134Ile	C	C	C	C	C	C	C	C	C	C	C	C	C	C	C	C	C	C	C	C	C	C	C	C	C	C	C	C	C	C	C	C	C	C	C	C	C	C	C	C	C	C
1177237	G	A	missense_variant	MODERATE	ML1006	68G>A	Gly23Asp	G	G	G	G	G	G	G	G	G	G	G	G	G	G	G	G	G	G	G	G	G	G	G	G	G	G	G	G	G	G	G	G	G	G	G	G	G	G	G	G	G	G
1177842	C	T	non_coding_transcript_exon_variant	MODIFIER	ML1007	551G>A		C	C	C	C	C	C	-	C	C	C	C	C	C	C	C	C	C	C	C	C	C	C	C	C	C	C	C	C	C	C	C	C	C	C	C	C	C	C	C	C	C	C
1179260	G	A	non_coding_transcript_exon_variant	MODIFIER	ML1008	232C>T		G	G	G	G	G	G	G	G	G	G	G	G	G	G	G	G	G	G	G	G	G	G	G	G	G	G	G	G	G	G	G	G	G	G	G	G	G	G	G	G	G	G
1179530	C	T	missense_variant	MODERATE	ML1009	970G>A	Asp324Asn	C	C	C	C	C	C	C	T	C	C	C	C	C	C	C	C	C	C	C	C	C	C	C	C	C	C	C	C	C	C	C	C	C	C	C	C	C	C	C	C	C	C
1179833	C	T	missense_variant	MODERATE	ML1009	667G>A	Asp223Asn	C	C	C	C	C	C	C	C	C	C	C	C	C	C	C	C	-	C	C	C	C	C	C	C	C	C	C	C	C	C	C	C	C	C	C	C	C	C	C	C	C	C
1180279	G	T	missense_variant	MODERATE	ML1009	221C>A	Ser74Tyr	G	G	G	G	G	G	G	G	G	G	G	G	G	G	G	G	G	G	G	G	G	G	G	G	G	G	G	G	G	G	G	G	G	G	G	G	G	G	G	G	G	G
1181491	C	T	intergenic_region	MODIFIER	ML1011-ML1012	1181491C>T		C	C	C	C	C	C	C	T	C	C	C	C	C	C	C	C	C	C	C	C	C	C	C	C	C	C	C	C	C	C	C	C	C	C	C	C	C	C	C	C	C	C
1181581	C	A	non_coding_transcript_exon_variant	MODIFIER	ML1012	1388G>T		C	C	C	C	C	C	C	C	C	C	C	C	C	C	C	C	C	C	C	C	C	A	C	C	C	C	C	C	C	C	C	A	C	C	C	C	C	C	C	C	C	C
1181950	G	A	non_coding_transcript_exon_variant	MODIFIER	ML1012	1019C>T		G	G	G	G	G	G	G	G	G	G	G	G	G	G	G	G	G	G	G	G	G	G	G	G	G	G	G	G	G	G	G	G	G	G	G	G	G	G	G	G	G	G
1182540	T	C	non_coding_transcript_exon_variant	MODIFIER	ML1012	429A>G		T	T	T	T	T	T	T	T	T	-	T	T	T	T	T	T	T	T	T	T	T	T	T	T	T	T	T	T	T	T	T	T	T	T	T	T	T	T	T	T	T	T
1183001	A	G	intergenic_region	MODIFIER	ML1012-ML1013	1183001A>G		A	A	A	A	A	A	A	A	A	A	A	A	A	A	A	A	A	A	A	A	A	A	A	A	A	A	A	A	A	A	A	A	A	A	A	A	A	A	A	A	A	A
1183529	G	A	synonymous_variant	LOW	ML1013	645C>T	Val215Val	G	G	G	G	G	G	G	G	G	G	G	G	G	G	G	G	G	G	G	G	G	G	G	G	G	G	G	G	G	G	G	G	G	G	G	G	G	G	G	G	G	G
1185061	G	A	missense_variant	MODERATE	ML1014	229C>T	Arg77Cys	G	G	G	-	-	G	-	G	G	-	G	G	G	G	A	G	G	G	G	G	G	G	G	G	G	G	G	G	G	G	G	G	G	G	G	G	G	G	G	G	G	G
1185229	C	T	missense_variant	MODERATE	ML1014	61G>A	Asp21Asn	C	C	C	C	C	C	C	C	C	C	C	C	C	C	C	C	C	C	C	C	C	C	C	C	C	C	C	C	C	C	C	C	C	C	C	C	C	C	C	C	C	C
1185676	C	T	missense_variant	MODERATE	ML1015	200G>A	Gly67Asp	C	C	C	C	C	C	C	C	C	-	C	C	C	C	C	C	C	C	C	C	C	C	C	C	C	C	C	C	C	C	C	C	C	C	C	C	C	C	C	C	C	C
1185812	G	A	missense_variant	MODERATE	ML1015	64C>T	Pro22Ser	G	G	G	G	G	G	-	G	G	G	G	G	G	G	G	G	G	G	G	G	G	G	G	G	G	G	G	G	G	G	G	G	G	G	G	G	G	G	G	G	G	G
1186262	G	A	missense_variant	MODERATE	ML1017	944C>T	Thr315Ile	G	G	G	G	G	G	G	G	G	G	G	G	G	G	G	G	G	G	G	G	G	G	G	G	G	G	G	G	G	G	G	G	G	G	G	G	G	G	G	G	G	G
1186747	G	C	missense_variant	MODERATE	ML1017	459C>G	Ile153Met	G	G	G	G	G	G	G	G	G	-	G	G	G	G	G	G	G	G	G	G	G	G	G	G	G	G	G	G	G	G	G	G	-	G	G	G	G	G	G	G	G	G
1187426	G	T	intergenic_region	MODIFIER	ML1018-ML1019	1187426G>T		G	G	G	G	G	G	G	G	G	-	G	G	G	G	G	G	G	G	G	G	G	G	G	G	G	G	G	G	G	G	G	G	-	G	G	G	G	G	G	G	G	G
1187433	C	T	intergenic_region	MODIFIER	ML1018-ML1019	1187433C>T		C	C	C	C	C	C	C	C	C	C	C	C	C	C	C	C	-	C	C	C	C	C	C	C	C	C	C	C	C	C	C	C	-	C	C	C	C	C	C	C	C	C
1187437	C	A	intergenic_region	MODIFIER	ML1018-ML1019	1187437C>A		C	C	C	C	C	C	C	C	C	C	C	C	C	C	C	C	-	C	C	C	C	C	C	C	C	C	C	C	C	C	C	C	-	C	C	C	C	C	C	C	C	C
1188386	C	T	non_coding_transcript_exon_variant	MODIFIER	ML1020	273C>T		C	C	C	C	C	C	C	C	C	C	C	C	C	C	C	C	C	C	C	C	C	C	C	C	C	C	C	C	C	C	C	C	C	C	C	C	C	C	C	C	C	C
1188992	G	T	intergenic_region	MODIFIER	ML1021-rpoT	1188992G>T		G	G	G	G	G	G	G	G	G	G	G	G	G	G	G	G	G	G	G	G	G	G	G	G	G	G	G	G	G	G	G	G	G	G	G	G	G	G	G	G	G	G
1189635	G	C	synonymous_variant	LOW	rpoT	1275C>G	Leu425Leu	G	G	G	G	G	G	G	-	G	G	G	G	G	G	G	G	G	G	G	G	G	G	G	G	G	G	G	G	G	G	G	G	G	G	G	G	G	G	G	G	G	G
1189680	G	C	synonymous_variant	LOW	rpoT	1230C>G	Arg410Arg	G	G	G	G	G	G	G	G	G	G	G	G	G	G	G	G	G	G	G	G	G	G	G	G	G	G	G	G	G	G	G	G	G	G	G	G	G	G	G	G	G	G
1189686	T	C	synonymous_variant	LOW	rpoT	1224A>G	Gln408Gln	T	T	T	T	T	T	-	T	T	T	T	T	T	T	T	T	T	T	T	T	T	T	T	T	T	T	T	T	T	T	T	T	T	T	T	T	T	T	T	T	T	T
1189692	C	G	synonymous_variant	LOW	rpoT	1218G>C	Ala406Ala	C	C	C	C	C	C	-	C	C	-	C	C	C	C	C	C	-	C	C	C	C	C	C	C	C	C	C	C	C	C	C	C	C	C	C	C	C	C	C	C	C	C
1189782	C	G	synonymous_variant	LOW	rpoT	1128G>C	Arg376Arg	C	C	C	C	C	C	C	C	C	C	C	C	C	C	C	C	C	C	C	C	C	C	C	C	C	C	C	C	C	C	C	C	C	C	C	C	C	C	C	C	C	C
1191821	G	A	missense_variant	MODERATE	ppgK	74C>T	Ala25Val	G	G	G	G	G	G	G	G	G	G	G	G	G	G	G	G	G	G	G	G	G	G	G	G	G	G	G	G	G	G	G	G	G	G	G	G	G	G	G	G	G	G
1192700	G	A	synonymous_variant	LOW	suhB	858G>A	Leu286Leu	G	G	G	G	G	G	G	-	G	-	G	G	G	G	G	G	-	G	G	G	G	G	G	G	G	G	G	G	G	G	G	G	G	G	G	G	G	G	G	G	G	G
1193288	C	T	missense_variant	MODERATE	ML1025	85G>A	Val29Met	C	C	C	C	C	C	C	C	C	C	C	C	C	C	C	C	C	C	C	C	C	C	C	C	C	C	C	C	C	C	C	C	C	C	C	C	C	C	C	C	C	C
1193754	G	A	missense_variant	MODERATE	ML1026	187G>A	Val63Ile	G	G	G	G	G	G	G	G	G	G	G	G	G	G	G	G	G	G	G	G	G	G	A	G	A	G	G	G	G	G	G	G	G	G	G	G	G	G	G	G	G	G
1194039	A	C	missense_variant	MODERATE	ML1027	310T>G	Ser104Ala	A	A	A	A	-	A	A	A	A	-	A	A	A	A	A	A	-	A	A	A	A	A	A	A	A	A	A	A	A	A	A	A	A	A	A	A	A	A	A	A	A	A
1194853	G	A	missense_variant	MODERATE	ML1029	19G>A	Ala7Thr	G	G	G	G	G	G	G	G	G	G	G	G	G	G	G	G	G	G	G	G	G	G	G	G	G	G	G	G	G	G	G	G	G	G	G	G	G	G	G	G	G	G
1196461	G	T	intergenic_region	MODIFIER	ML1030-ML1031	1196461G>T		G	G	G	G	G	G	G	G	G	G	G	G	G	G	G	G	G	G	G	G	G	G	G	G	G	G	G	G	G	G	G	G	G	G	G	G	G	G	G	G	G	G
1196664	C	T	non_coding_transcript_exon_variant	MODIFIER	ML1031	57C>T		C	C	C	C	C	C	C	C	C	C	C	C	C	C	C	C	C	C	C	C	C	C	C	C	C	C	C	C	C	C	C	C	C	C	C	C	C	C	C	C	C	C
1198126	C	T	non_coding_transcript_exon_variant	MODIFIER	ML1034	120C>T		C	C	C	C	C	C	C	C	C	C	C	C	C	C	C	C	C	C	C	C	C	C	C	C	C	C	C	C	C	C	C	C	C	C	C	C	C	C	C	C	C	C
1199798	C	T	synonymous_variant	LOW	ML1036	729G>A	Pro243Pro	C	C	C	C	C	C	C	C	C	-	C	C	C	C	C	C	C	C	C	C	C	C	C	C	C	C	C	C	C	C	C	C	C	C	C	C	C	C	C	C	C	C
1199984	C	T	synonymous_variant	LOW	ML1036	543G>A	Val181Val	C	C	C	C	C	C	C	C	C	C	C	C	C	C	C	C	C	C	C	C	C	C	C	C	C	C	C	C	C	C	C	C	C	C	C	C	C	C	C	C	C	C
1201828	G	A	missense_variant	MODERATE	dxs	614G>A	Arg205His	G	G	G	G	G	G	G	G	G	G	G	G	G	G	G	G	-	G	G	G	G	G	G	G	G	G	G	G	G	G	G	G	G	G	G	G	G	G	G	G	G	G
1203135	C	T	stop_gained	HIGH	dxs	1921C>T	Gln641*	C	C	C	C	C	C	C	C	C	C	C	C	C	C	C	C	C	C	C	C	C	C	C	C	C	C	C	C	C	C	C	C	C	C	C	C	C	C	C	C	C	C
1203642	C	T	non_coding_transcript_exon_variant	MODIFIER	ML1039	94C>T		C	C	C	C	C	C	C	C	C	C	C	C	C	C	C	C	C	C	C	C	C	C	C	C	C	C	C	C	C	C	C	C	C	C	C	C	C	C	C	C	C	C
1204116	G	T	non_coding_transcript_exon_variant	MODIFIER	ML1039	568G>T		G	G	G	G	G	G	G	G	G	G	G	G	G	G	G	G	G	G	G	G	G	G	-	G	T	T	G	G	G	G	G	G	G	G	G	G	G	G	G	G	G	G
1204421	C	T	non_coding_transcript_exon_variant	MODIFIER	ML1039	873C>T		C	C	C	C	C	C	C	C	C	C	C	C	C	T	C	C	C	C	C	C	C	C	C	C	C	C	C	C	C	C	C	C	C	C	C	C	C	C	C	C	C	C
1205252	C	A	missense_variant	MODERATE	ML1040	1285G>T	Gly429Cys	C	C	C	C	C	C	C	C	C	-	C	C	C	C	C	C	C	C	A	C	C	C	C	C	C	C	C	C	C	C	C	C	C	C	C	C	C	C	C	C	C	C
1205257	G	A	missense_variant	MODERATE	ML1040	1280C>T	Ser427Leu	G	G	G	G	G	G	G	G	G	-	G	G	G	G	G	G	G	G	A	G	G	G	G	G	G	G	G	G	G	G	G	G	G	G	G	G	G	G	G	G	G	G
1205258	A	C	missense_variant	MODERATE	ML1040	1279T>G	Ser427Ala	A	A	A	A	A	A	A	A	A	-	A	A	A	A	A	A	A	A	C	A	A	A	A	A	A	A	A	A	A	A	A	A	A	A	A	A	A	A	A	A	A	A
1205498	C	T	missense_variant	MODERATE	ML1040	1039G>A	Ala347Thr	C	C	-	-	-	C	-	-	C	-	C	C	C	C	C	C	C	C	C	C	C	C	C	C	C	C	C	C	C	C	C	C	C	C	C	C	C	C	C	C	C	C
1205699	T	G	missense_variant	MODERATE	ML1040	838A>C	Ile280Leu	T	T	T	T	T	T	T	-	T	T	T	T	T	T	T	T	T	T	T	T	T	T	T	T	T	T	T	T	T	T	T	T	T	T	T	T	T	T	T	T	T	T
1205770	C	A	missense_variant	MODERATE	ML1040	767G>T	Trp256Leu	C	C	C	C	-	C	C	-	C	-	C	C	C	C	C	C	-	C	C	C	C	C	C	C	C	C	C	C	C	C	C	C	C	C	C	C	C	C	C	C	C	C
1205773	A	G	missense_variant	MODERATE	ML1040	764T>C	Leu255Ser	A	A	A	A	-	A	A	-	A	-	A	A	A	A	A	A	-	A	A	A	A	A	A	A	A	A	A	A	A	A	A	A	A	A	A	A	A	A	A	A	A	A
1205810	C	T	missense_variant	MODERATE	ML1040	727G>A	Val243Met	C	C	-	-	-	C	C	-	C	-	C	C	C	C	C	C	-	C	C	C	C	C	C	C	C	C	C	C	C	C	C	C	C	C	C	C	C	T	C	C	C	C
1205821	C	A	missense_variant	MODERATE	ML1040	716G>T	Gly239Val	C	C	C	C	C	C	C	-	C	-	C	C	C	C	C	C	-	C	C	C	C	C	C	C	C	C	C	C	C	C	C	C	C	C	C	C	C	C	C	C	C	C
1205921	C	T	missense_variant	MODERATE	ML1040	616G>A	Ala206Thr	C	C	C	C	C	C	C	-	C	C	C	C	T	C	C	C	C	C	C	C	C	C	C	C	C	C	C	C	C	C	C	C	C	C	C	C	C	C	C	C	C	C
1205932	T	C	missense_variant	MODERATE	ML1040	605A>G	Lys202Arg	T	T	T	T	T	T	T	-	T	T	T	T	T	T	T	T	T	T	T	T	T	T	T	T	T	T	T	T	T	T	T	T	T	T	T	T	T	T	T	T	T	T
1205956	G	A	missense_variant	MODERATE	ML1040	581C>T	Ser194Leu	G	G	G	G	G	G	G	-	G	G	G	G	G	G	A	G	-	G	G	G	G	G	G	G	G	G	G	G	G	G	G	G	G	G	G	G	G	G	G	G	G	G
1206026	G	C	missense_variant	MODERATE	ML1040	511C>G	Leu171Val	G	G	G	G	G	G	-	G	G	G	G	G	G	G	G	G	G	G	G	G	G	G	G	G	G	G	G	G	G	G	G	G	G	G	G	G	G	G	G	G	G	G
1206053	C	T	missense_variant	MODERATE	ML1040	484G>A	Gly162Ser	C	C	C	C	C	C	-	C	C	C	C	C	C	C	C	C	C	C	C	C	C	C	C	C	C	C	C	C	C	C	C	C	C	C	C	C	C	C	C	C	C	C
1206093	C	T	missense_variant	MODERATE	ML1040	444G>A	Met148Ile	C	C	C	C	C	C	C	-	C	-	C	C	C	C	C	C	C	C	C	C	C	C	C	C	C	C	C	C	C	C	C	C	C	C	C	C	C	C	C	C	C	C
1206100	G	A,T	missense_variant;missense_variant	MODERATE;MODERATE	ML1040	437C>T;437C>A	Ala146Val;Ala146Glu	G	G	G	G	G	G	G	-	G	-	G	G	G	G	G	G	G	G	G	T	G	G	G	G	G	G	G	G	G	G	G	G	G	G	G	G	G	G	G	G	G	G
1206104	G	A	missense_variant	MODERATE	ML1040	433C>T	Leu145Phe	G	G	G	G	G	G	-	-	G	-	G	G	G	G	G	G	-	G	G	G	G	G	G	G	G	G	G	G	G	A	G	G	G	G	G	G	G	G	G	G	G	G
1206187	C	T	missense_variant	MODERATE	ML1040	350G>A	Cys117Tyr	C	C	C	C	C	C	-	-	C	-	C	C	C	C	C	C	C	C	C	C	C	C	C	C	C	C	C	C	C	C	C	C	C	C	C	C	C	C	C	C	C	C
1206206	C	T	missense_variant	MODERATE	ML1040	331G>A	Ala111Thr	C	C	C	C	C	C	C	-	C	C	C	C	C	C	C	C	C	C	C	C	C	C	C	C	C	C	C	C	C	C	C	C	C	C	C	C	C	C	C	C	C	C
1206341	C	T	missense_variant	MODERATE	ML1040	196G>A	Ala66Thr	C	C	C	C	C	C	C	-	C	C	C	C	C	C	C	C	-	C	C	C	C	C	C	C	C	C	C	C	C	C	C	C	-	C	C	C	C	C	C	C	C	C
1206355	C	T	missense_variant	MODERATE	ML1040	182G>A	Arg61His	C	C	C	C	C	C	C	C	C	-	C	C	C	C	C	C	C	C	C	C	C	C	C	C	C	C	C	C	C	C	C	C	C	C	C	C	C	C	C	C	C	C
1206376	G	A	missense_variant	MODERATE	ML1040	161C>T	Thr54Ile	G	G	G	G	G	G	-	-	G	-	G	G	G	G	G	G	G	G	G	G	G	G	G	G	G	G	G	G	G	G	G	G	G	G	G	G	G	G	G	G	G	G
1206419	C	T	missense_variant	MODERATE	ML1040	118G>A	Ala40Thr	C	C	C	C	C	C	-	C	C	-	C	C	C	C	C	C	C	C	C	C	C	C	C	C	C	C	C	C	C	C	C	C	C	C	C	C	C	C	C	C	C	C
1207654	G	T	non_coding_transcript_exon_variant	MODIFIER	ML1042	434C>A		G	G	G	G	G	G	G	G	G	G	G	G	G	G	G	G	G	G	G	G	G	G	G	G	G	G	G	G	G	G	G	G	G	G	G	G	G	G	G	G	G	G
1210001	G	A	missense_variant	MODERATE	hemY	715G>A	Ala239Thr	G	G	G	G	G	G	G	-	G	G	G	G	G	G	G	G	G	G	G	G	G	G	G	G	G	G	G	G	G	G	G	G	G	G	G	G	G	G	G	G	G	G
1214063	C	T	intergenic_region	MODIFIER	ML1047-ML1048	1214063C>T		C	C	C	C	C	C	C	C	C	C	C	C	C	C	C	C	C	C	C	C	C	C	C	C	C	C	C	C	T	C	C	C	C	C	C	C	C	C	C	C	C	C
1214074	C	T	intergenic_region	MODIFIER	ML1047-ML1048	1214074C>T		C	C	C	C	C	C	C	C	C	-	C	C	C	C	C	C	C	C	C	C	C	C	C	C	C	C	C	C	C	C	C	C	C	C	C	C	C	C	C	C	C	C
1214317	G	T	non_coding_transcript_exon_variant	MODIFIER	ML1048	1132C>A		G	G	G	G	G	G	-	G	G	G	G	G	G	G	G	G	G	G	G	G	G	G	G	G	G	G	G	G	G	G	G	G	G	G	G	G	G	G	G	G	G	G
1214326	C	T	non_coding_transcript_exon_variant	MODIFIER	ML1048	1123G>A		C	T	T	T	T	C	C	C	T	T	C	T	C	C	C	C	C	C	C	C	C	C	C	C	C	C	C	C	C	C	C	C	C	C	C	C	C	C	C	C	C	C
1214734	C	T	non_coding_transcript_exon_variant	MODIFIER	ML1048	715G>A		C	C	C	C	C	C	C	C	C	C	C	C	C	C	C	C	C	C	C	C	C	C	C	C	C	C	C	C	C	C	C	C	C	C	C	C	C	C	C	C	C	C
1216175	G	T	intergenic_region	MODIFIER	ML1049-ML1050	1216175G>T		G	G	G	G	G	G	-	G	G	G	G	G	G	G	G	G	G	G	G	G	G	G	G	G	G	G	G	G	G	G	G	G	G	G	G	G	G	G	G	G	G	G
1216239	G	A	intergenic_region	MODIFIER	ML1049-ML1050	1216239G>A		G	G	G	G	G	G	G	G	G	-	G	G	G	G	G	G	G	G	G	G	G	G	G	G	G	G	G	G	G	G	G	G	G	G	G	G	G	G	G	G	G	G
1216243	C	G	intergenic_region	MODIFIER	ML1049-ML1050	1216243C>G		C	C	C	C	C	C	C	C	C	-	C	C	C	C	C	C	C	C	C	C	C	C	C	C	C	G	C	C	C	C	C	C	C	C	C	C	C	C	C	C	C	C
1216790	G	A	non_coding_transcript_exon_variant	MODIFIER	ML1050	481G>A		G	G	G	G	G	G	G	G	G	G	G	G	G	G	G	G	G	G	G	G	G	G	G	G	G	G	G	G	G	G	G	G	G	G	G	G	G	G	G	G	G	G
1217336	G	A	synonymous_variant	LOW	xclC	228G>A	Val76Val	G	G	G	G	G	G	G	-	G	-	G	G	G	G	G	G	-	G	G	G	G	G	G	G	G	G	G	G	G	G	G	G	G	G	G	G	G	G	G	G	G	G
1218570	G	T	missense_variant	MODERATE	ML1052	1258C>A	Pro420Thr	G	G	G	G	G	G	G	G	G	-	G	G	G	G	G	G	G	G	G	G	G	G	G	G	G	G	G	G	G	G	G	G	G	G	G	G	G	G	G	G	G	G
1218635	G	A	missense_variant	MODERATE	ML1052	1193C>T	Ala398Val	G	G	G	G	G	G	G	G	G	G	G	G	G	G	G	G	G	G	G	G	G	G	G	G	G	G	G	G	G	G	G	G	G	G	G	G	G	G	G	G	G	G
1219022	C	T	missense_variant	MODERATE	ML1052	806G>A	Arg269His	C	C	C	C	C	C	C	C	C	C	C	C	C	C	C	C	C	C	C	C	C	C	C	C	C	C	C	C	C	C	C	C	C	C	C	C	C	C	C	C	C	C
1219026	C	T	missense_variant	MODERATE	ML1052	802G>A	Ala268Thr	C	C	C	C	C	C	C	C	C	C	C	C	C	C	C	C	C	C	C	C	C	C	C	C	C	C	C	C	C	C	C	C	C	C	C	C	C	C	C	C	C	C
1219152	G	C	missense_variant	MODERATE	ML1052	676C>G	His226Asp	G	G	G	G	G	G	G	G	G	G	G	G	G	G	G	G	G	G	G	G	G	G	G	G	G	G	G	G	G	G	G	G	G	G	G	G	G	G	G	G	G	G
1219170	C	T	missense_variant	MODERATE	ML1052	658G>A	Ala220Thr	C	C	C	C	C	C	C	C	C	C	C	C	C	C	C	C	C	C	C	T	C	C	C	C	C	C	C	C	C	C	C	C	C	C	C	C	C	C	C	C	C	C
1219243	A	G	synonymous_variant	LOW	ML1052	585T>C	Arg195Arg	A	A	A	A	A	A	A	A	A	-	A	A	A	A	A	A	A	A	A	A	A	A	A	A	A	A	A	A	A	A	A	A	A	A	A	A	G	A	A	A	A	A
1219280	A	G	missense_variant	MODERATE	ML1052	548T>C	Val183Ala	A	A	A	A	A	A	A	A	A	A	A	A	A	A	A	A	A	G	A	A	A	A	A	A	A	A	A	A	A	A	A	A	A	A	A	A	A	A	A	A	A	A
1219290	C	T	missense_variant	MODERATE	ML1052	538G>A	Gly180Ser	C	C	C	C	C	C	C	C	C	C	C	C	C	C	C	C	C	C	C	C	C	C	C	C	C	C	C	C	C	C	C	C	C	C	C	C	C	C	C	C	C	C
1219331	G	A	missense_variant	MODERATE	ML1052	497C>T	Thr166Ile	G	G	G	G	G	G	G	G	G	G	G	G	G	G	G	G	G	G	G	G	G	G	G	G	G	G	G	G	G	G	G	G	G	G	G	G	G	G	G	G	G	G
1220100	C	T	intergenic_region	MODIFIER	ML1052-ML1053	1220100C>T		C	C	C	C	C	C	C	C	C	C	C	C	C	C	C	C	C	C	C	C	C	C	C	C	C	C	C	C	C	C	C	C	C	C	C	C	C	C	C	C	C	C
1220114	A	G	intergenic_region	MODIFIER	ML1052-ML1053	1220114A>G		A	A	A	A	A	A	A	A	A	A	A	A	A	A	A	A	A	A	A	A	A	A	A	A	A	A	A	A	A	A	A	A	A	A	A	A	A	A	A	A	A	A
1223294	C	T	missense_variant	MODERATE	ML1058	353G>A	Ser118Asn	C	C	C	C	C	C	C	-	C	C	C	C	C	C	C	C	C	C	C	C	C	C	C	C	C	C	C	C	C	C	C	C	C	C	C	C	C	C	C	C	C	C
1225144	C	T	non_coding_transcript_exon_variant	MODIFIER	ML1060	1110G>A		C	C	C	C	C	C	C	-	C	-	C	C	C	C	C	C	C	C	C	C	C	C	C	C	C	C	C	C	C	C	C	C	C	C	C	C	C	C	C	C	C	C
1225206	C	T	non_coding_transcript_exon_variant	MODIFIER	ML1060	1048G>A		C	C	C	C	C	C	C	C	C	-	C	C	T	C	C	C	C	C	C	C	C	C	C	C	C	C	C	C	C	C	C	C	C	C	C	C	C	C	C	C	C	C
1225568	G	T	non_coding_transcript_exon_variant	MODIFIER	ML1060	686C>A		G	G	G	G	G	G	G	-	G	G	G	G	G	T	G	G	G	G	G	G	G	G	G	G	G	G	G	G	G	G	G	G	G	G	G	G	G	G	G	G	G	G
1227051	G	T	intergenic_region	MODIFIER	ML1061-fadD6	1227051G>T		G	G	G	G	G	G	G	G	G	G	G	G	G	G	T	G	G	G	G	G	G	G	G	G	G	G	G	G	G	G	G	G	-	G	G	G	G	G	G	G	G	G
1227103	C	T	non_coding_transcript_exon_variant	MODIFIER	fadD6	48C>T		C	C	C	C	C	C	C	C	C	C	C	C	C	C	C	C	C	C	C	C	C	C	C	C	C	C	C	C	C	C	C	C	C	C	C	C	C	C	C	C	C	C
1227631	C	A	non_coding_transcript_exon_variant	MODIFIER	fadD6	576C>A		C	A	A	A	A	A	A	A	A	A	A	A	A	A	A	A	A	A	A	A	A	A	A	A	A	A	A	A	A	A	A	A	A	A	A	A	A	A	A	A	A	A
1228087	C	T	non_coding_transcript_exon_variant	MODIFIER	fadD6	1032C>T		C	C	C	C	C	C	-	C	C	C	C	C	C	C	C	C	C	C	C	C	C	C	C	C	C	C	C	C	C	C	C	C	C	C	C	C	C	C	C	C	C	C
1228155	G	C	non_coding_transcript_exon_variant	MODIFIER	fadD6	1100G>C		G	G	G	G	G	G	G	G	G	G	G	G	G	G	G	G	-	G	G	G	G	G	G	G	G	G	G	G	G	G	G	G	G	G	G	G	G	G	G	G	G	G
1229074	C	T	missense_variant	MODERATE	folP2	299C>T	Ala100Val	C	C	C	C	C	C	-	-	C	C	C	C	C	C	C	C	C	C	C	C	C	C	C	C	C	C	C	C	C	C	C	C	C	C	C	C	C	C	C	C	C	C
1231174	G	A	missense_variant	MODERATE	tagA	190G>A	Glu64Lys	G	G	G	G	G	G	G	G	G	G	G	G	G	G	G	G	G	G	G	G	G	G	G	G	G	G	G	G	G	G	G	G	G	G	G	G	G	G	G	G	G	G
1232532	C	T	non_coding_transcript_exon_variant	MODIFIER	ML1068	638G>A		C	C	-	C	-	C	-	C	C	-	C	C	C	C	C	C	C	C	C	C	C	C	C	C	C	C	C	C	C	C	C	C	C	C	C	C	C	C	C	C	C	C
1232637	G	A	non_coding_transcript_exon_variant	MODIFIER	ML1068	533C>T		G	G	G	G	G	G	G	G	G	G	G	G	G	G	G	G	G	G	G	G	G	G	G	G	G	G	G	G	G	G	G	G	G	G	G	G	G	G	G	G	G	G
1233140	G	A	non_coding_transcript_exon_variant	MODIFIER	ML1068	30C>T		G	G	G	G	G	G	G	G	G	-	G	G	G	G	A	G	G	G	G	G	G	G	G	G	G	G	G	G	G	G	G	G	G	G	G	G	G	G	G	G	G	G
1233367	G	T	missense_variant	MODERATE	glgC	19G>T	Val7Leu	G	G	G	G	G	G	G	G	G	G	G	G	G	G	G	G	G	G	G	G	G	G	G	G	G	G	G	G	G	G	G	G	G	G	G	G	G	G	G	G	G	G
1233600	C	T	synonymous_variant	LOW	glgC	252C>T	Tyr84Tyr	C	C	C	C	C	C	C	C	C	C	C	C	C	C	C	C	C	C	C	C	C	C	C	C	C	C	C	C	C	C	C	C	C	C	C	C	C	C	C	C	C	C
1235396	G	A	non_coding_transcript_exon_variant	MODIFIER	ML1071	250C>T		G	G	G	G	G	G	-	G	G	-	G	G	G	G	G	G	G	G	G	G	G	G	G	G	G	G	G	G	G	G	G	G	G	G	G	G	G	G	G	G	G	G
1235403	G	A	non_coding_transcript_exon_variant	MODIFIER	ML1071	243C>T		G	G	G	G	G	G	-	G	G	-	G	G	G	G	G	G	G	G	G	G	G	G	G	G	G	G	G	G	G	G	G	G	G	G	G	G	G	G	G	G	G	G
1237129	C	T	non_coding_transcript_exon_variant	MODIFIER	ML1073	540G>A		C	C	-	T	T	C	C	C	T	T	C	T	C	C	C	C	C	C	C	C	C	C	C	C	C	C	C	C	C	C	C	C	C	C	C	C	C	C	C	C	C	C
1238652	C	G	missense_variant	MODERATE	ML1075	409G>C	Ala137Pro	C	C	C	C	C	C	-	-	C	-	C	C	C	C	C	C	C	C	C	C	C	C	C	C	C	C	C	C	C	C	C	C	C	C	C	C	C	C	C	C	C	C
1239117	A	G	intergenic_region	MODIFIER	ML1075-sigE	1239117A>G		A	A	A	A	A	A	A	A	A	-	A	A	A	A	A	A	-	A	A	A	A	A	A	A	A	A	A	A	A	A	A	A	A	A	A	A	A	A	A	A	A	A
1240343	C	T	synonymous_variant	LOW	ML1077	66C>T	Ser22Ser	C	C	C	C	C	C	C	C	C	-	C	C	C	C	T	C	C	C	C	C	C	C	C	C	C	C	C	C	C	C	C	C	C	C	C	C	C	C	C	C	C	C
1240892	A	G	missense_variant	MODERATE	htrA	121A>G	Asn41Asp	A	A	A	A	A	A	A	A	A	A	A	A	A	A	A	A	A	A	A	A	A	A	A	A	A	A	A	A	A	A	A	A	A	A	A	A	A	A	A	A	A	A
1244392	C	T	missense_variant	MODERATE	mrp	515G>A	Arg172Gln	C	C	C	C	C	C	C	C	C	C	C	C	C	C	C	C	C	C	C	C	C	C	C	C	C	C	C	C	C	C	C	C	C	C	C	C	C	C	C	C	C	C
1246009	C	T	non_coding_transcript_exon_variant	MODIFIER	ML1082	184G>A		C	C	C	C	C	C	C	C	C	C	C	C	C	C	C	C	C	C	C	C	C	C	C	C	C	C	C	C	C	C	C	C	C	C	C	C	C	C	C	C	C	C
1247989	C	T	non_coding_transcript_exon_variant	MODIFIER	ML1085	221C>T		C	C	C	C	C	C	C	C	C	C	C	C	C	C	C	C	C	C	C	C	C	C	C	C	C	C	C	C	C	C	C	C	-	C	C	C	C	C	C	C	C	C
1248109	G	T	non_coding_transcript_exon_variant	MODIFIER	ML1085	341G>T		G	G	G	G	G	G	G	G	G	G	G	G	G	G	G	G	G	G	G	G	G	G	G	G	G	G	G	G	G	G	G	G	G	G	G	G	G	G	G	G	G	G
1250966	C	T	synonymous_variant	LOW	ML1088	303C>T	Ala101Ala	C	C	C	C	C	C	C	C	C	-	C	C	C	C	C	C	C	C	C	C	C	C	C	C	C	C	C	C	C	C	C	C	C	C	C	C	C	C	C	C	C	C
1252020	C	T	synonymous_variant	LOW	ML1089	489C>T	Ser163Ser	C	C	C	C	C	C	C	C	C	C	C	C	C	C	C	C	C	C	C	C	C	C	C	C	C	C	C	C	C	C	C	C	C	C	C	C	C	C	C	C	C	C
1252710	G	A	splice_region_variant&stop_retained_variant	LOW	ML1089	1179G>A	Ter393Ter	G	G	G	G	G	G	G	G	G	G	G	G	G	G	G	G	G	G	G	G	G	G	G	G	G	G	G	G	G	G	G	G	G	G	G	G	G	G	G	G	G	G
1253243	C	T	intergenic_region	MODIFIER	ML1089-ML1090	1253243C>T		C	C	C	C	C	C	C	C	C	C	C	C	C	C	C	C	C	C	C	C	C	C	C	C	C	C	C	C	C	C	C	C	C	C	C	C	C	C	C	C	C	C
1253974	G	A	missense_variant	MODERATE	ML1090	475C>T	Arg159Cys	G	G	G	G	G	G	G	G	G	G	G	G	G	G	G	G	G	G	G	G	G	G	G	G	G	G	G	G	G	G	G	G	G	G	G	G	G	G	G	G	G	G
1254751	C	T	synonymous_variant	LOW	mdh	81C>T	Ser27Ser	C	C	C	C	C	C	C	C	C	-	C	C	T	C	C	C	C	C	C	C	C	C	C	C	C	C	C	C	C	C	C	C	C	C	C	C	C	C	C	C	C	C
1254754	C	T	synonymous_variant	LOW	mdh	84C>T	Gly28Gly	C	C	C	C	C	C	C	C	C	-	C	C	C	C	C	C	C	C	C	C	C	C	C	C	C	C	C	C	C	C	C	C	C	C	C	C	C	C	C	C	C	C
1256039	C	T	non_coding_transcript_exon_variant	MODIFIER	ML1092	406G>A		C	C	C	C	C	C	-	C	C	C	C	C	C	C	C	C	C	C	C	C	C	C	C	C	C	C	C	C	C	C	C	C	C	C	C	C	C	C	C	C	C	C
1256127	G	A	non_coding_transcript_exon_variant	MODIFIER	ML1092	318C>T		G	G	G	G	G	G	G	G	G	G	G	G	G	G	G	G	G	G	G	G	G	G	G	G	G	G	G	G	G	G	G	G	G	G	G	G	G	G	G	G	G	G
1256198	G	A	non_coding_transcript_exon_variant	MODIFIER	ML1092	247C>T		G	G	G	G	G	G	-	G	G	G	G	G	G	G	G	G	G	G	G	G	G	G	G	G	G	G	G	G	G	A	G	G	G	G	G	G	G	G	G	G	G	G
1256751	A	G	intergenic_region	MODIFIER	ML1092-ML1093	1256751A>G		A	A	A	A	A	A	A	A	A	A	A	A	A	A	A	A	A	A	A	A	A	A	A	A	A	A	A	A	A	A	A	A	A	A	A	A	A	A	A	A	A	A
1257009	A	G	intergenic_region	MODIFIER	ML1092-ML1093	1257009A>G		A	A	A	A	A	A	A	A	A	A	A	A	A	A	A	A	-	A	A	A	A	A	A	A	A	A	A	A	A	A	A	A	A	A	A	A	A	A	A	A	A	A
1257185	T	C	intergenic_region	MODIFIER	ML1092-ML1093	1257185T>C		T	C	C	C	C	C	C	C	C	C	C	C	T	C	C	C	C	C	C	C	C	C	C	C	C	C	C	C	C	C	C	C	-	C	C	C	C	C	C	C	C	C
1257306	G	A	intergenic_region	MODIFIER	ML1092-ML1093	1257306G>A		G	G	G	G	G	G	-	G	G	-	G	G	G	G	G	G	G	G	G	G	G	G	G	G	G	G	G	G	G	G	G	G	G	G	G	G	G	G	G	G	G	G
1257639	C	G	intergenic_region	MODIFIER	ML1092-ML1093	1257639C>G		C	C	C	C	C	C	C	C	C	C	C	C	C	C	C	C	C	C	C	C	C	C	C	C	C	C	C	C	C	C	C	C	C	C	C	C	C	C	C	C	C	C
1258918	C	T	intergenic_region	MODIFIER	ML1093-ML1094	1258918C>T		C	C	C	C	C	C	-	C	C	-	C	C	C	C	C	C	C	C	C	C	C	C	C	C	C	C	C	C	C	C	C	C	C	C	C	C	C	C	C	C	C	C
1261216	C	T	synonymous_variant	LOW	odhA	2595G>A	Leu865Leu	C	C	C	C	C	C	-	C	C	-	C	C	C	C	C	C	C	C	C	C	C	C	C	C	C	C	C	C	C	C	C	C	C	C	C	C	C	C	C	C	C	C
1262010	T	C	missense_variant	MODERATE	odhA	1801A>G	Thr601Ala	T	T	T	T	T	T	T	T	T	T	T	T	T	T	T	T	T	T	T	T	T	T	T	T	T	T	T	T	T	T	T	T	T	T	T	T	T	T	T	T	T	T
1265267	T	G	non_coding_transcript_exon_variant	MODIFIER	ML1097	164T>G		T	G	G	G	G	G	G	G	G	-	G	G	G	G	G	G	G	G	G	G	G	G	G	G	G	G	G	G	G	G	G	G	G	G	G	G	G	G	G	G	G	G
1269831	C	T	synonymous_variant	LOW	ML1098	276G>A	Ala92Ala	C	C	-	C	-	C	-	C	C	-	C	C	C	C	C	C	C	C	C	C	C	C	C	C	C	C	C	C	C	C	C	C	C	C	C	C	C	C	C	C	C	C
1270425	T	C	missense_variant	MODERATE	ML1099	341A>G	Asn114Ser	T	T	T	T	T	T	T	T	T	T	T	T	T	T	T	T	T	T	T	T	T	T	T	T	T	T	T	T	T	T	T	T	T	T	T	T	T	T	T	T	T	T
1271477	C	T	non_coding_transcript_exon_variant	MODIFIER	ML1100	215C>T		C	C	C	C	C	C	C	C	C	C	C	C	C	C	C	C	C	C	C	C	C	C	C	C	C	C	C	C	C	C	C	C	C	C	C	C	C	C	C	C	C	C
1271647	G	A	non_coding_transcript_exon_variant	MODIFIER	ML1100	385G>A		G	G	G	G	G	G	G	G	G	G	G	G	G	G	G	G	G	G	G	G	G	G	G	G	G	G	G	G	G	G	G	G	G	G	G	G	G	G	G	G	G	G
1271979	G	A	non_coding_transcript_exon_variant	MODIFIER	ML1100	717G>A		G	G	G	G	G	G	A	G	G	G	G	G	G	G	G	G	G	G	G	G	G	G	G	G	G	G	G	G	G	G	G	G	G	G	G	G	G	G	G	G	G	G
1275092	G	A	intergenic_region	MODIFIER	ML1101-ML1102	1275092G>A		G	G	G	G	G	G	-	G	G	G	G	G	G	G	G	G	G	G	G	G	G	G	G	G	G	G	G	G	G	G	G	G	G	G	G	G	G	G	G	G	G	G
1275373	C	T	non_coding_transcript_exon_variant	MODIFIER	ML1102	1078G>A		C	C	C	C	C	C	C	C	C	C	C	C	C	C	C	C	C	C	C	C	C	C	C	C	C	C	C	C	C	C	C	C	C	C	C	C	C	C	C	C	C	C
1275662	G	T	non_coding_transcript_exon_variant	MODIFIER	ML1102	789C>A		G	G	G	G	G	G	G	G	G	G	G	G	G	G	G	G	G	G	G	G	G	G	G	G	G	G	G	G	G	G	G	G	G	G	G	G	G	G	G	G	G	G
1276011	C	T	non_coding_transcript_exon_variant	MODIFIER	ML1102	440G>A		C	C	C	C	C	C	C	-	C	C	C	C	C	C	C	C	C	C	C	C	C	C	C	C	C	C	C	C	C	C	C	C	C	C	C	C	C	C	C	C	C	C
1276847	C	T	missense_variant	MODERATE	ML1103	973G>A	Ala325Thr	C	C	C	C	C	C	C	C	C	-	C	C	C	C	C	C	C	C	C	C	C	C	C	C	C	C	C	C	C	C	C	C	-	C	C	C	C	C	C	C	C	C
1277244	G	A	synonymous_variant	LOW	ML1103	576C>T	Leu192Leu	G	G	G	G	G	G	G	G	G	G	G	G	G	G	G	G	G	G	G	G	G	G	G	G	G	G	G	G	G	G	G	G	G	G	G	G	G	G	G	G	G	G
1277456	G	T	missense_variant	MODERATE	ML1103	364C>A	His122Asn	G	G	G	G	G	G	G	G	G	G	G	G	G	G	G	G	-	G	G	G	G	G	G	G	G	G	G	G	G	G	G	G	G	G	G	G	G	G	G	G	G	G
1277516	G	T	missense_variant	MODERATE	ML1103	304C>A	Arg102Ser	G	G	G	G	G	G	G	G	G	G	G	G	G	G	G	G	G	G	G	G	G	G	G	G	G	G	G	G	G	G	G	G	G	G	G	G	G	G	G	G	G	G
1277909	A	G	non_coding_transcript_exon_variant	MODIFIER	ML1104	1011T>C		A	A	A	A	A	A	A	A	A	A	A	A	A	A	A	A	A	A	A	A	A	A	A	A	A	A	A	A	A	A	A	A	A	A	A	A	A	A	A	A	A	A
1277910	T	G	non_coding_transcript_exon_variant	MODIFIER	ML1104	1010A>C		T	T	T	T	T	T	T	T	T	T	T	T	T	T	T	T	T	T	T	T	T	T	T	T	T	T	T	T	T	T	T	T	T	T	T	T	T	T	T	T	T	T
1277917	G	C	non_coding_transcript_exon_variant	MODIFIER	ML1104	1003C>G		G	G	G	G	G	G	G	G	G	G	G	G	G	G	G	G	G	G	G	G	G	G	G	G	G	G	G	G	G	G	G	G	G	G	G	G	G	G	G	G	G	G
1277921	T	G	non_coding_transcript_exon_variant	MODIFIER	ML1104	999A>C		T	T	T	T	T	T	T	T	T	T	T	T	T	T	T	T	T	T	T	T	T	T	T	T	T	T	T	T	T	T	T	T	T	T	T	T	T	T	T	T	T	T
1278428	C	G	non_coding_transcript_exon_variant	MODIFIER	ML1104	492G>C		C	C	C	C	C	C	C	C	C	C	C	C	C	C	C	C	C	C	C	C	C	C	C	C	C	C	C	C	C	C	C	C	-	C	C	C	C	C	C	C	C	C
1279241	G	A	intergenic_region	MODIFIER	ML1104-ML1105	1279241G>A		G	G	G	G	G	G	G	-	G	G	G	G	G	G	G	G	G	G	G	G	G	G	G	G	G	G	G	G	G	G	G	G	G	G	G	G	G	G	G	G	G	G
1280194	G	C	intergenic_region	MODIFIER	ML1105-ML1106	1280194G>C		G	G	G	G	G	G	G	G	G	G	G	G	G	G	G	G	-	G	G	G	G	G	G	G	G	G	G	G	G	G	G	G	G	G	G	G	G	G	G	G	G	G
1282490	C	T	non_coding_transcript_exon_variant	MODIFIER	ML1109	210C>T		C	C	C	C	C	C	C	-	C	-	C	C	C	C	C	C	-	C	C	C	C	C	C	C	C	C	C	C	C	C	C	C	C	C	C	C	C	C	C	C	C	C
1282892	G	A	non_coding_transcript_exon_variant	MODIFIER	ML1109	612G>A		G	G	G	G	G	A	G	G	G	G	G	G	G	G	G	G	G	G	G	G	G	G	G	G	G	G	G	G	G	G	G	G	G	G	G	G	G	G	G	G	G	G
1284298	C	T	intergenic_region	MODIFIER	ML1109-ML1110	1284298C>T		C	C	C	C	C	C	C	C	C	C	C	C	C	C	C	C	C	C	C	C	C	C	C	C	C	C	C	C	C	C	C	C	C	C	C	C	C	C	C	C	C	C
1286978	C	T	intergenic_region	MODIFIER	ML1111-ML1112	1286978C>T		C	C	C	C	C	C	C	C	C	-	C	C	C	C	C	C	-	C	C	C	C	C	C	C	C	C	C	C	C	C	C	C	C	C	C	C	C	C	C	C	C	C
1287203	G	A	non_coding_transcript_exon_variant	MODIFIER	ML1112	34G>A		G	G	G	G	G	G	G	G	G	G	G	G	G	G	G	G	G	G	G	G	G	G	G	G	G	G	G	G	G	G	G	G	G	G	G	G	G	G	G	G	G	G
1288026	G	A	missense_variant	MODERATE	ML1113	1601C>T	Ala534Val	G	G	G	G	G	G	G	G	G	G	G	G	G	G	G	G	G	G	G	G	G	G	G	G	G	G	G	G	G	G	G	G	G	G	G	G	G	G	G	G	G	G
1290079	G	T	synonymous_variant	LOW	ML1114	1299C>A	Gly433Gly	G	G	G	G	G	G	G	G	G	G	G	G	G	G	G	G	G	G	G	G	G	G	G	G	G	G	G	G	G	G	G	G	G	G	G	G	G	G	G	G	G	G
1290256	G	A	synonymous_variant	LOW	ML1114	1122C>T	Gly374Gly	G	G	G	G	G	G	G	G	G	G	G	G	G	G	G	G	G	G	G	G	G	G	G	G	G	G	G	G	G	G	G	G	G	G	G	G	G	G	G	G	G	G
1290641	G	A	missense_variant	MODERATE	ML1114	737C>T	Ala246Val	G	G	G	G	G	G	G	G	G	G	G	G	G	G	G	G	G	G	G	G	G	G	G	G	G	G	G	G	G	G	G	G	G	G	G	G	G	G	G	G	G	G
1290820	C	T	missense_variant	MODERATE	ML1114	558G>A	Met186Ile	C	C	C	C	C	C	C	C	C	C	C	C	C	C	C	C	C	C	C	C	C	C	C	C	C	C	C	C	C	C	C	C	C	C	C	C	C	C	C	C	C	C
1291018	G	A	synonymous_variant	LOW	ML1114	360C>T	Asn120Asn	G	G	G	G	G	G	G	A	G	G	G	G	G	G	G	G	G	G	G	G	G	G	G	G	G	G	G	G	G	G	G	G	G	G	G	G	G	G	G	G	G	G
1291889	G	C	synonymous_variant	LOW	ML1115	327G>C	Gly109Gly	G	G	G	G	G	G	G	G	G	-	G	G	G	G	G	G	G	G	G	G	G	G	G	G	G	G	G	G	G	G	G	G	G	G	G	G	G	G	G	G	G	G
1292039	A	G	synonymous_variant	LOW	ML1115	477A>G	Glu159Glu	A	A	A	A	A	A	A	A	A	A	A	A	A	A	A	A	A	A	A	A	G	A	A	A	A	A	A	A	A	A	A	A	A	A	A	A	A	A	A	A	A	A
1292109	T	G	missense_variant	MODERATE	ML1115	547T>G	Ser183Ala	T	T	T	T	T	T	T	T	T	T	T	T	T	T	T	T	T	T	T	T	T	T	T	T	T	T	T	T	T	T	T	T	T	T	T	T	T	T	T	T	T	T
1295083	T	C	synonymous_variant	LOW	ML1119	321T>C	Asp107Asp	T	T	T	T	T	T	T	-	T	T	T	T	T	T	T	T	T	T	T	T	T	T	T	T	T	T	T	T	T	T	T	T	T	T	T	T	T	T	T	T	T	T
1295192	A	G	missense_variant	MODERATE	ML1119	430A>G	Met144Val	A	G	G	G	G	A	A	-	G	-	A	G	A	A	G	A	A	A	A	A	A	A	A	A	A	A	A	A	A	A	A	A	A	A	A	A	A	A	A	A	A	A
1295353	C	T	synonymous_variant	LOW	ML1119	591C>T	Asp197Asp	C	C	C	C	C	C	C	-	C	C	C	C	C	C	C	C	C	C	C	C	C	C	C	C	C	C	C	C	C	C	C	C	T	C	C	C	C	C	C	C	C	C
1299266	G	T	intergenic_region	MODIFIER	ML1120-ML1121	1299266G>T		G	G	G	G	G	G	G	G	G	G	G	G	G	G	G	G	G	G	G	G	G	G	G	G	G	G	G	G	G	G	G	G	G	G	G	G	G	G	G	G	G	G
1299485	C	T	intergenic_region	MODIFIER	ML1120-ML1121	1299485C>T		C	C	C	C	C	C	C	C	C	C	C	C	C	C	C	C	C	C	C	C	C	C	C	C	C	C	C	C	C	C	C	C	C	C	C	C	C	C	C	C	C	C
1300774	G	A	missense_variant	MODERATE	ML1121	620C>T	Thr207Ile	G	G	G	G	G	G	G	G	G	G	G	G	G	G	G	G	G	G	G	G	G	G	G	G	A	G	G	G	G	G	G	G	-	G	G	G	G	G	G	G	G	G
1304103	C	T	missense_variant	MODERATE	ML1123	13G>A	Glu5Lys	C	C	C	C	C	C	C	C	C	C	C	C	C	C	C	C	C	C	C	C	C	C	C	C	C	C	C	C	C	C	C	C	C	C	C	C	C	C	C	C	C	C
1304237	C	T	missense_variant	MODERATE	ML1124	853G>A	Val285Ile	C	C	C	C	C	C	C	C	C	C	C	C	C	C	C	C	C	C	C	C	C	C	C	C	C	C	C	C	C	C	C	C	C	C	C	C	C	C	C	C	C	C
1304902	G	A	missense_variant	MODERATE	ML1124	188C>T	Pro63Leu	G	G	G	G	-	G	G	A	G	G	G	G	G	G	G	G	G	G	G	G	G	G	G	G	G	G	G	G	G	G	G	G	G	G	G	G	G	G	G	G	G	G
1305482	C	T	intergenic_region	MODIFIER	ML1124-ML1125	1305482C>T		C	C	C	C	C	C	-	C	C	C	C	C	C	C	C	C	C	C	C	C	C	C	C	C	C	C	C	C	C	C	C	C	C	C	C	C	C	C	C	C	C	C
1306182	C	T	intergenic_region	MODIFIER	ML1125-ML1126	1306182C>T		C	C	C	C	C	C	T	C	C	C	C	C	C	C	C	C	C	C	C	C	C	C	C	C	C	C	C	C	C	C	C	C	C	C	C	C	C	C	C	C	C	C
1306583	G	C	intergenic_region	MODIFIER	ML1125-ML1126	1306583G>C		G	G	G	G	G	G	G	G	G	-	G	G	G	G	G	G	G	G	G	G	G	G	G	G	G	G	G	G	G	G	G	G	G	G	G	G	G	G	G	G	G	G
1307216	C	T	intergenic_region	MODIFIER	ML1125-ML1126	1307216C>T		C	C	C	C	C	C	C	C	C	C	C	C	C	C	C	C	C	C	C	C	C	C	C	C	C	C	C	C	C	C	C	C	C	C	C	C	C	C	C	C	C	C
1307387	C	T	intergenic_region	MODIFIER	ML1125-ML1126	1307387C>T		C	C	C	C	C	-	C	C	C	-	C	C	C	C	C	C	C	C	C	C	C	C	C	C	C	C	C	C	C	C	C	C	C	C	C	C	C	C	C	C	C	C
1309311	T	A	intergenic_region	MODIFIER	ML1125-ML1126	1309311T>A		T	T	T	T	T	T	-	T	T	T	T	T	T	T	T	T	T	T	T	T	T	T	T	T	T	T	T	T	T	T	T	T	T	T	T	T	T	T	T	T	T	T
1309312	G	C	intergenic_region	MODIFIER	ML1125-ML1126	1309312G>C		G	G	G	G	G	G	-	G	G	G	G	G	G	G	G	G	G	G	G	G	G	G	G	G	G	G	G	G	G	G	G	G	G	G	G	G	G	G	G	G	G	G
1309313	T	A	intergenic_region	MODIFIER	ML1125-ML1126	1309313T>A		T	T	T	T	T	T	-	T	T	T	T	T	T	T	T	T	T	T	T	T	T	T	T	T	T	T	T	T	T	T	T	T	T	T	T	T	T	T	T	T	T	T
1309422	C	T	non_coding_transcript_exon_variant	MODIFIER	ML1126	496G>A		C	C	C	C	C	C	C	C	C	C	C	C	C	C	C	C	C	C	C	C	C	C	C	C	C	C	C	C	C	C	C	C	C	C	C	C	C	C	C	C	C	C
1313204	C	T	intergenic_region	MODIFIER	ML1126-argV	1313204C>T		C	T	T	T	T	C	C	C	T	T	C	T	C	C	C	C	C	C	C	C	C	C	C	C	C	C	C	C	C	C	C	C	C	C	C	C	C	C	C	C	C	C
1315016	C	T	intergenic_region	MODIFIER	ML1126-argV	1315016C>T		C	C	C	C	C	C	C	C	C	C	C	C	C	C	C	C	C	C	C	C	C	C	C	C	C	C	C	C	C	C	C	C	C	C	C	C	C	C	C	C	C	C
1315150	C	T	intergenic_region	MODIFIER	ML1126-argV	1315150C>T		C	C	C	C	C	C	C	T	C	-	C	C	C	C	C	C	C	C	C	C	C	C	C	C	C	C	C	C	C	C	C	C	C	C	C	C	C	C	C	C	C	C
1315919	T	C	intergenic_region	MODIFIER	ML1126-argV	1315919T>C		T	T	T	T	T	T	T	T	T	-	T	T	T	T	T	T	T	T	T	T	T	T	T	T	T	T	T	T	T	T	T	T	T	T	T	T	T	T	T	T	T	T
1316222	A	G	intergenic_region	MODIFIER	ML1126-argV	1316222A>G		A	A	A	A	A	A	-	A	A	-	A	A	A	A	A	A	A	A	A	A	A	A	A	A	A	A	A	A	A	A	A	A	A	A	A	A	A	A	A	A	A	A
1316804	C	A	synonymous_variant	LOW	argS	234C>A	Ile78Ile	C	C	C	C	-	C	C	C	C	-	C	C	C	C	C	C	C	C	C	C	C	C	C	C	C	C	C	C	C	C	C	C	C	C	C	C	C	C	C	C	C	C
1318284	G	A	missense_variant	MODERATE	lysA	65G>A	Arg22His	G	G	G	G	G	G	G	G	G	G	G	G	G	G	G	G	-	G	G	G	G	G	G	G	G	G	G	G	G	G	G	G	-	G	G	G	G	G	G	G	G	G
1320784	C	T	synonymous_variant	LOW	hom	1143C>T	Ser381Ser	C	C	-	C	C	C	C	C	C	C	C	C	C	C	C	C	C	C	C	C	C	C	C	C	C	C	C	C	C	C	C	C	-	C	C	C	C	C	C	C	C	C
1321648	G	A	missense_variant	MODERATE	thrC	685G>A	Ala229Thr	G	G	G	G	G	G	G	G	G	-	G	G	G	G	G	G	G	G	G	G	G	G	G	G	G	G	G	G	G	G	G	G	G	G	G	G	G	G	G	G	G	G
1321662	C	G	synonymous_variant	LOW	thrC	699C>G	Pro233Pro	C	C	C	C	C	C	C	C	C	-	C	C	C	C	C	C	C	C	C	C	C	G	C	C	C	C	C	C	C	C	C	G	C	C	C	C	C	C	C	C	C	C
1324009	C	G	missense_variant	MODERATE	rho	679C>G	Gln227Glu	C	G	G	G	-	G	-	G	G	-	G	G	C	G	G	G	-	G	G	G	G	G	G	G	G	G	G	G	G	G	G	G	G	G	G	G	G	G	G	G	G	G
1324965	C	T	synonymous_variant	LOW	rho	1635C>T	Pro545Pro	C	C	C	C	C	C	C	C	C	C	C	C	C	C	C	C	-	C	C	C	C	C	C	C	C	C	C	C	C	C	C	C	C	C	C	T	C	C	C	C	C	C
1325031	C	G	synonymous_variant	LOW	rho	1701C>G	Arg567Arg	C	C	C	C	C	C	C	C	C	C	C	C	C	C	C	C	C	C	C	C	C	C	C	C	C	C	C	C	C	C	C	C	C	C	C	C	C	C	C	C	C	C
1325397	C	T	intergenic_region	MODIFIER	rho-rpmE	1325397C>T		C	C	C	C	C	C	C	C	C	C	C	C	C	C	C	C	-	C	C	C	C	C	C	C	C	C	C	C	C	C	C	C	T	C	C	C	C	C	C	C	C	C
1326594	T	C	missense_variant	MODERATE	prfA	776T>C	Val259Ala	T	T	T	T	T	T	T	T	T	T	T	T	T	T	T	T	T	T	T	T	T	T	T	T	T	T	T	T	T	T	T	T	T	T	T	T	T	T	T	T	T	T
1329459	C	T	synonymous_variant	LOW	ML1137	960C>T	Arg320Arg	C	C	C	C	C	C	C	T	C	C	C	C	C	C	C	C	C	C	C	C	C	C	C	C	C	C	C	C	C	C	C	C	C	C	C	C	C	C	C	C	C	C
1329945	G	A	intergenic_region	MODIFIER	ML1137-ML1138	1329945G>A		G	G	G	G	G	G	-	G	G	G	G	G	G	G	G	G	G	G	G	G	G	G	G	G	G	G	G	G	G	G	G	G	G	G	G	G	G	G	G	G	G	G
1332100	C	T	synonymous_variant	LOW	atpH	45C>T	Val15Val	C	C	C	C	C	T	C	C	C	C	C	C	C	C	C	C	C	C	C	C	C	C	C	C	C	C	C	C	C	C	C	C	C	C	C	C	C	C	C	C	C	C
1332812	C	T	synonymous_variant	LOW	atpH	757C>T	Leu253Leu	C	C	C	C	C	C	-	C	C	-	C	C	C	C	C	C	C	C	C	C	C	C	C	C	C	C	C	C	C	C	C	C	C	C	C	C	C	C	C	C	C	C
1336929	G	T	synonymous_variant	LOW	atpD	855G>T	Ser285Ser	G	G	-	-	-	G	G	G	-	T	G	G	G	G	G	G	-	G	G	-	-	G	-	G	G	G	G	G	G	G	G	G	-	-	G	-	G	G	G	G	-	G
1338450	C	T	intergenic_region	MODIFIER	ML1147-ML1148	1338450C>T		C	C	C	C	C	C	C	C	C	C	C	C	C	C	C	C	C	C	C	C	C	C	C	C	C	C	C	C	C	C	C	C	-	C	C	C	C	C	C	C	C	C
1338518	G	A	intergenic_region	MODIFIER	ML1147-ML1148	1338518G>A		G	G	G	G	G	G	G	G	G	G	G	G	G	G	G	G	G	G	G	G	G	G	G	G	G	G	G	G	G	G	G	G	G	G	G	G	G	G	G	G	G	G
1339513	C	G	intergenic_region	MODIFIER	ML1149-murA	1339513C>G		C	C	C	C	C	C	-	-	-	-	C	C	C	C	C	C	C	C	C	C	C	C	C	C	C	C	C	C	C	C	C	C	C	C	C	C	C	C	C	C	C	C
1339813	T	C	synonymous_variant	LOW	murA	234T>C	Asp78Asp	T	C	C	C	C	T	C	C	C	C	T	C	T	T	C	C	-	C	C	T	C	C	T	T	T	T	C	T	C	T	C	C	C	C	T	C	T	C	C	C	C	C
1347131	T	G	non_coding_transcript_exon_variant	MODIFIER	alkA	1183A>C		T	T	T	T	T	T	T	T	T	T	T	T	T	T	T	T	-	G	T	T	G	T	T	T	T	T	G	T	T	T	T	T	T	G	T	T	T	T	T	G	T	T
1348056	C	T	non_coding_transcript_exon_variant	MODIFIER	alkA	258G>A		C	C	C	C	C	C	-	-	C	C	C	C	C	C	C	C	C	C	C	C	C	C	C	C	C	C	C	C	C	C	C	C	C	C	C	C	C	C	C	C	C	C
1348277	G	A	non_coding_transcript_exon_variant	MODIFIER	alkA	37C>T		G	G	G	G	G	G	G	G	G	G	G	G	G	G	G	G	-	G	G	G	G	G	G	G	G	G	G	G	G	G	G	G	G	G	G	G	G	G	G	G	G	G
1348349	G	A	intergenic_region	MODIFIER	alkA-ML1153	1348349G>A		G	G	G	G	G	G	G	G	G	G	G	G	G	G	G	G	G	G	G	G	G	G	G	G	G	G	G	G	G	G	G	G	G	G	G	G	G	G	G	G	G	G
1348383	T	C	intergenic_region	MODIFIER	alkA-ML1153	1348383T>C		T	T	T	T	T	T	T	T	T	T	T	T	T	T	T	T	T	T	T	T	T	T	T	T	T	T	T	T	T	T	T	T	T	T	T	T	T	T	T	T	T	T
1348426	T	C	intergenic_region	MODIFIER	alkA-ML1153	1348426T>C		T	C	C	C	C	C	C	C	C	-	C	C	T	C	C	C	-	C	C	C	C	C	C	C	C	C	C	C	C	C	C	C	C	C	C	C	C	C	C	C	C	C
1349308	G	A	non_coding_transcript_exon_variant	MODIFIER	ML1153	809G>A		G	G	G	G	G	G	-	G	G	G	G	G	G	G	G	G	G	G	G	G	G	G	G	G	G	G	G	G	G	G	G	G	G	G	G	G	G	G	G	G	G	G
1350654	C	T	non_coding_transcript_exon_variant	MODIFIER	ML1154	299G>A		C	C	C	C	C	C	C	C	C	C	C	C	C	C	C	C	C	C	C	C	C	C	C	C	C	C	C	C	C	C	C	C	C	C	C	C	C	C	C	C	C	C
1350890	C	T	non_coding_transcript_exon_variant	MODIFIER	ML1154	63G>A		C	C	C	C	C	C	C	C	C	C	C	C	C	C	C	C	C	C	C	C	C	C	C	C	C	C	C	C	C	C	C	C	C	C	C	C	C	C	C	C	C	C
1351149	C	G	intergenic_region	MODIFIER	ML1154-ML1155	1351149C>G		C	G	G	G	G	G	-	G	G	G	G	G	G	G	G	G	G	G	G	G	G	G	G	G	G	G	G	G	G	G	G	G	G	G	G	G	G	G	G	G	G	G
1351316	C	T	intergenic_region	MODIFIER	ML1154-ML1155	1351316C>T		C	C	C	C	C	C	C	C	C	C	C	C	C	C	C	C	C	T	C	C	C	C	C	C	C	C	C	C	C	C	C	C	C	C	C	C	C	C	C	C	C	C
1352569	C	T	synonymous_variant	LOW	ML1157	252G>A	Ser84Ser	C	C	C	C	C	C	C	C	C	C	C	C	C	C	C	C	C	C	C	C	C	C	C	C	C	C	C	C	C	C	C	C	C	C	C	C	C	C	C	C	C	C
1352731	G	A	synonymous_variant	LOW	ML1157	90C>T	Asp30Asp	G	G	G	G	G	G	-	G	G	G	G	G	G	G	G	G	G	G	G	G	G	G	G	G	G	G	G	G	G	G	G	G	G	G	G	G	G	G	G	G	G	G
1354142	G	A	intergenic_region	MODIFIER	fadA4-ML1159	1354142G>A		G	G	G	G	G	G	-	G	G	G	G	G	G	G	G	G	-	G	G	G	G	G	G	G	G	A	G	G	G	G	G	G	-	G	G	G	G	G	G	G	G	G
1355211	G	A	intergenic_region	MODIFIER	ML1159-ML1160	1355211G>A		G	G	G	G	G	G	G	G	G	G	G	G	G	G	G	G	G	G	G	G	G	G	G	G	A	G	G	G	G	G	G	G	G	G	G	G	G	G	G	G	G	G
1355640	G	A	non_coding_transcript_exon_variant	MODIFIER	ML1160	1779C>T		G	G	G	G	G	G	G	G	G	G	G	G	G	G	G	G	G	G	G	G	G	G	G	G	G	G	G	G	G	G	G	G	G	G	G	G	G	G	G	G	G	G
1357542	C	T	non_coding_transcript_exon_variant	MODIFIER	ML1161	1999G>A		C	C	C	C	C	C	C	C	C	C	C	C	C	C	C	C	C	C	C	C	C	C	C	C	C	C	C	C	C	C	C	C	-	C	C	C	C	C	C	C	-	C
1358191	G	T	non_coding_transcript_exon_variant	MODIFIER	ML1161	1350C>A		G	G	G	G	G	G	G	G	G	G	G	G	G	G	G	G	G	G	G	G	G	G	G	G	G	G	G	G	G	G	G	G	G	G	G	G	G	G	G	G	G	G
1358939	T	C	non_coding_transcript_exon_variant	MODIFIER	ML1161	602A>G		T	T	T	T	T	T	T	T	T	T	T	T	T	T	T	T	T	T	T	T	T	T	T	T	T	T	T	T	T	T	T	T	T	T	T	T	T	T	T	T	T	T
1360503	T	C	non_coding_transcript_exon_variant	MODIFIER	ML1162	412T>C		T	T	T	T	T	T	T	T	T	T	T	T	T	T	T	T	T	T	T	T	T	T	T	T	T	T	T	T	T	T	T	T	T	T	T	T	T	T	T	T	T	T
1366178	C	A	missense_variant	MODERATE	ML1167	628C>A	Pro210Thr	C	C	C	C	-	C	C	-	C	C	C	C	C	C	C	C	-	C	C	C	C	C	C	C	C	C	C	C	C	C	C	C	C	C	C	C	C	C	C	C	C	C
1366492	C	T	synonymous_variant	LOW	ML1167	942C>T	Ile314Ile	C	C	C	C	C	C	C	-	C	-	C	C	C	C	C	C	-	C	C	C	C	C	C	C	C	C	C	C	C	C	C	C	C	C	C	C	C	C	C	C	C	C
1368008	T	C	non_coding_transcript_exon_variant	MODIFIER	cysM	598T>C		T	T	T	T	T	T	T	T	T	T	T	T	T	T	T	T	T	T	T	T	T	T	T	T	T	T	T	T	T	T	T	T	T	T	T	T	T	T	T	T	T	T
1368031	C	T	non_coding_transcript_exon_variant	MODIFIER	cysM	621C>T		C	C	C	C	C	C	C	C	C	C	C	C	C	C	C	C	C	C	C	C	C	C	C	C	C	C	C	C	C	C	C	C	C	C	C	C	C	C	C	C	C	C
1368593	G	A	synonymous_variant	LOW	ML1171	102G>A	Arg34Arg	G	G	G	G	G	G	-	G	G	G	G	G	G	G	G	G	G	G	G	G	G	G	G	G	G	G	G	G	G	G	G	G	G	G	G	G	G	G	G	G	G	G
1368608	G	A	synonymous_variant	LOW	ML1171	117G>A	Gly39Gly	G	G	G	G	G	G	G	G	G	G	G	G	G	G	G	G	G	G	G	G	G	G	G	G	G	G	G	G	G	G	G	G	A	G	G	G	G	G	G	G	G	G
1368618	C	T	missense_variant	MODERATE	ML1171	127C>T	Leu43Phe	C	C	C	C	C	C	C	C	C	C	C	C	C	C	C	C	C	C	C	C	C	C	C	C	C	C	C	C	C	C	C	C	C	C	C	C	C	C	C	C	C	C
1370180	C	T	missense_variant	MODERATE	ML1173	85C>T	Pro29Ser	C	C	C	C	C	C	C	C	C	-	C	C	C	C	C	C	C	C	C	C	C	C	C	C	C	C	C	C	C	C	C	C	C	C	C	C	C	C	C	C	C	C
1371914	A	C	missense_variant	MODERATE	ML1175	133A>C	Thr45Pro	A	A	A	A	A	A	A	A	A	A	A	A	A	A	A	A	A	A	A	A	A	A	A	A	A	A	A	A	A	A	A	A	A	A	A	A	A	A	A	A	A	A
1372166	C	T	missense_variant	MODERATE	ML1175	385C>T	Pro129Ser	C	C	C	C	C	C	C	C	C	C	C	C	C	C	C	C	C	C	C	C	C	C	C	C	C	C	C	C	C	C	C	C	C	C	C	C	C	C	C	C	C	C
1372339	C	T	synonymous_variant	LOW	ML1175	558C>T	Arg186Arg	C	C	C	C	C	C	C	C	C	C	C	C	C	C	C	C	C	C	C	C	C	C	C	C	C	C	C	C	C	C	C	C	C	C	C	C	C	C	C	C	C	C
1372632	G	A	synonymous_variant	LOW	ML1176	213C>T	Phe71Phe	G	G	G	G	G	G	G	G	G	-	G	G	G	G	G	G	G	G	G	G	G	G	G	G	G	G	G	G	A	G	G	G	G	G	G	G	G	G	G	G	G	G
1373666	C	T	intergenic_region	MODIFIER	ML1177-leuW	1373666C>T		C	C	C	C	C	C	C	C	C	-	C	C	C	C	C	C	C	C	C	C	C	C	C	C	C	C	C	C	C	C	C	C	C	C	C	C	C	C	C	C	C	C
1374169	G	C	intergenic_region	MODIFIER	leuW-ML1178	1374169G>C		G	G	G	G	G	G	G	G	G	G	G	G	G	G	G	G	G	G	G	G	G	G	G	G	G	G	G	G	G	G	G	G	G	G	G	G	G	G	G	G	G	G
1374268	G	A	intergenic_region	MODIFIER	leuW-ML1178	1374268G>A		G	G	G	G	G	G	G	G	G	G	G	G	G	G	G	G	-	G	G	G	G	G	G	G	A	G	G	G	G	G	G	G	G	G	G	G	G	G	G	G	G	G
1374284	G	A	intergenic_region	MODIFIER	leuW-ML1178	1374284G>A		G	G	G	G	G	G	G	G	G	G	G	G	G	G	G	G	G	G	G	G	G	G	G	G	G	G	G	G	G	G	G	G	G	G	G	G	G	G	G	G	G	G
1374294	T	C	intergenic_region	MODIFIER	leuW-ML1178	1374294T>C		T	T	T	T	T	T	T	T	T	T	T	T	T	T	T	T	T	T	T	T	T	T	T	T	T	T	T	T	T	T	T	T	T	T	T	T	T	T	T	T	T	T
1374547	G	C	intergenic_region	MODIFIER	leuW-ML1178	1374547G>C		G	G	G	G	G	G	G	G	G	-	G	G	G	G	G	G	G	G	G	G	G	G	G	G	G	G	G	G	G	G	G	G	G	G	G	G	G	G	G	G	G	G
1374638	G	A	intergenic_region	MODIFIER	leuW-ML1178	1374638G>A		G	G	G	G	G	G	G	G	G	G	G	G	G	G	G	G	G	G	G	G	G	G	G	G	G	G	G	G	G	G	G	G	G	G	G	G	G	G	G	G	G	G
1374909	T	C	intergenic_region	MODIFIER	leuW-ML1178	1374909T>C		T	T	T	T	T	T	T	T	T	-	T	T	T	T	C	T	T	T	T	T	T	T	T	T	T	T	T	T	T	T	T	T	T	T	T	T	T	T	T	T	T	T
1376454	G	A	intergenic_region	MODIFIER	ML1178-ML1179	1376454G>A		G	G	G	G	G	G	G	G	G	G	G	G	G	G	A	G	G	G	G	G	G	G	G	G	G	G	G	G	G	G	G	G	G	G	G	G	G	G	G	G	G	G
1377177	C	T	intergenic_region	MODIFIER	ML1178-ML1179	1377177C>T		C	C	C	C	C	C	C	C	C	C	C	C	C	C	C	C	C	C	C	C	C	C	C	C	C	C	C	C	C	C	C	C	C	C	C	C	C	C	C	C	C	C
1377178	A	G	intergenic_region	MODIFIER	ML1178-ML1179	1377178A>G		A	A	A	A	A	A	A	A	A	A	A	A	A	A	A	A	A	A	A	A	A	A	A	A	A	A	A	A	A	A	A	A	A	A	A	A	A	A	A	A	A	A
1377240	C	A	non_coding_transcript_exon_variant	MODIFIER	ML1179	34C>A		C	C	C	C	C	C	C	C	C	C	C	C	C	C	C	C	C	C	C	C	C	C	C	C	C	C	C	C	C	C	C	C	C	C	C	C	C	C	C	C	C	C
1377420	G	C	non_coding_transcript_exon_variant	MODIFIER	ML1179	214G>C		G	G	G	G	G	G	G	G	G	G	G	G	G	G	G	G	G	G	G	G	G	G	G	G	G	G	G	G	G	G	G	G	G	G	G	G	G	G	G	G	G	G
1378511	A	G	intergenic_region	MODIFIER	ML1179-ML1180	1378511A>G		A	A	A	A	A	A	A	A	A	A	A	A	A	A	A	A	A	A	A	A	A	A	A	A	A	A	A	A	A	A	A	A	A	A	A	A	A	A	A	A	A	A
1378708	C	T	intergenic_region	MODIFIER	ML1179-ML1180	1378708C>T		C	C	C	C	C	C	C	C	C	C	C	C	C	C	C	C	-	C	C	C	C	C	C	C	C	C	C	C	C	C	C	C	C	C	C	C	C	C	C	C	C	C
1379152	G	C	intergenic_region	MODIFIER	ML1179-ML1180	1379152G>C		G	G	G	G	G	G	G	G	G	-	G	G	G	G	G	G	G	G	G	G	G	G	G	G	G	G	G	G	G	G	G	G	G	G	G	G	G	G	G	G	G	G
1380060	C	T	intergenic_region	MODIFIER	ML1179-ML1180	1380060C>T		C	C	C	C	C	C	C	C	C	-	C	C	C	C	C	C	C	C	C	C	C	C	C	C	C	C	C	C	C	C	C	C	C	C	C	C	C	C	C	C	C	C
1381437	A	G	missense_variant	MODERATE	ML1182	833T>C	Met278Thr	A	A	A	A	A	A	A	A	A	-	A	A	A	A	A	A	A	A	A	A	A	A	A	A	A	A	A	A	A	A	A	A	A	A	A	A	A	A	A	A	A	A
1383290	G	A	intergenic_region	MODIFIER	ML1183-ML1184	1383290G>A		G	G	G	G	G	G	G	G	G	G	G	G	G	G	A	G	G	G	G	G	G	G	G	G	G	G	G	G	G	G	G	G	G	G	G	G	G	G	G	G	G	G
1386059	G	A	intergenic_region	MODIFIER	ML1185-ML1186	1386059G>A		G	G	G	G	G	G	G	G	G	G	G	G	G	G	G	G	G	G	G	G	G	G	G	G	G	G	G	G	G	G	G	G	G	G	G	G	G	G	G	G	G	G
1388097	C	T	non_coding_transcript_exon_variant	MODIFIER	ML1187	310G>A		C	C	C	C	C	C	C	C	C	C	C	C	C	C	C	C	C	C	C	C	C	C	C	C	C	C	C	C	C	C	C	C	-	C	C	C	C	C	C	C	C	C
1388412	C	A	intergenic_region	MODIFIER	ML1187-ML1188	1388412C>A		C	C	C	C	C	C	C	C	C	C	C	C	C	C	C	C	C	C	C	C	C	C	C	C	C	C	C	C	C	C	C	C	C	C	C	C	C	C	C	C	C	C
1388745	G	A	intergenic_region	MODIFIER	ML1187-ML1188	1388745G>A		G	G	G	G	G	G	G	G	G	G	G	G	G	G	G	G	G	G	G	G	G	G	G	G	G	G	G	G	G	G	G	G	G	G	G	G	G	G	G	G	G	G
1389140	G	A	intergenic_region	MODIFIER	ML1187-ML1188	1389140G>A		G	G	G	G	G	-	-	G	G	-	G	G	G	G	G	G	G	G	G	G	G	G	G	G	G	G	G	G	G	G	G	G	G	G	G	G	G	G	G	G	G	G
1389572	G	A	intergenic_region	MODIFIER	ML1187-ML1188	1389572G>A		G	G	G	G	G	G	G	G	G	G	G	G	G	G	G	G	G	G	G	G	G	G	G	G	G	G	G	G	G	G	G	G	G	G	G	G	G	G	G	G	G	G
1391032	G	A	intergenic_region	MODIFIER	ML1188-ML1189	1391032G>A		G	G	G	G	G	G	-	G	G	G	G	G	G	G	G	G	G	G	G	G	G	G	G	G	G	G	G	G	G	G	G	G	G	G	G	G	G	G	G	G	G	G
1391804	G	T	intergenic_region	MODIFIER	ML1188-ML1189	1391804G>T		G	G	G	G	G	-	-	G	G	-	G	G	G	G	G	G	G	G	G	G	G	G	G	G	G	G	G	G	G	G	G	G	G	G	G	G	G	G	G	G	G	G
1393203	G	C	intergenic_region	MODIFIER	ML1189-ML1190	1393203G>C		G	G	G	G	G	G	G	G	G	G	G	G	G	G	G	G	G	G	G	G	G	G	G	G	G	G	G	G	G	G	C	G	-	G	G	G	G	G	G	G	G	G
1393274	A	G	intergenic_region	MODIFIER	ML1189-ML1190	1393274A>G		A	A	A	A	A	A	A	A	A	A	A	A	A	A	A	A	-	A	A	A	A	A	A	A	A	A	A	A	A	A	A	A	A	A	A	A	A	A	A	A	A	A
1393702	G	T	intergenic_region	MODIFIER	ML1189-ML1190	1393702G>T		G	T	G	G	G	G	G	G	G	G	G	G	G	G	G	G	G	G	G	G	G	G	G	G	G	G	G	G	G	G	G	G	G	G	G	G	G	G	G	G	G	G
1393789	G	A	intergenic_region	MODIFIER	ML1189-ML1190	1393789G>A		G	G	G	G	G	G	G	A	G	G	G	G	G	G	G	G	G	G	G	G	G	G	G	G	G	G	G	G	G	G	G	G	G	G	G	G	G	G	G	G	G	G
1393918	G	A	intergenic_region	MODIFIER	ML1189-ML1190	1393918G>A		G	G	G	G	G	G	G	G	G	G	G	G	G	G	G	G	G	G	G	G	G	G	G	G	G	G	G	G	G	G	G	G	G	G	G	G	G	G	G	G	G	G
1396948	G	A	synonymous_variant	LOW	fas	327G>A	Leu109Leu	G	G	G	G	-	G	G	G	G	G	G	G	G	G	G	G	-	G	G	G	G	G	G	G	G	G	G	G	G	G	G	G	G	G	G	G	G	G	G	G	G	G
1399818	G	C	missense_variant	MODERATE	fas	3197G>C	Gly1066Ala	G	G	G	G	G	G	G	G	G	G	G	G	G	G	G	G	G	G	G	G	G	G	G	G	G	G	G	G	G	G	G	G	G	G	C	G	G	G	G	G	G	G
1401460	C	T	synonymous_variant	LOW	fas	4839C>T	Arg1613Arg	C	C	C	C	C	C	C	C	C	C	C	C	C	C	C	C	C	C	C	C	C	C	C	C	C	C	C	C	C	C	C	C	C	C	C	C	C	C	C	C	C	C
1402551	A	G	missense_variant	MODERATE	fas	5930A>G	Gln1977Arg	A	A	A	A	A	A	A	A	A	A	A	A	A	A	A	A	A	A	A	A	A	A	A	A	A	A	A	A	A	A	A	A	A	A	A	A	A	A	A	A	A	A
1403585	A	G	missense_variant	MODERATE	fas	6964A>G	Ile2322Val	A	A	A	A	A	A	A	A	A	-	A	A	A	A	A	A	-	A	A	A	A	A	A	A	A	A	A	A	A	A	A	A	A	A	A	A	A	A	A	A	A	A
1404153	C	G	missense_variant	MODERATE	fas	7532C>G	Ser2511Cys	C	C	C	C	C	C	C	C	C	-	C	C	C	C	C	C	C	C	C	C	C	C	C	C	C	C	C	C	C	C	C	C	C	C	C	C	C	G	C	C	C	C
1405707	C	T	missense_variant	MODERATE	fas	9086C>T	Ala3029Val	C	C	C	C	-	C	-	-	C	-	C	C	C	C	C	C	C	C	C	C	C	C	C	C	C	C	C	C	C	C	C	C	C	C	C	C	C	C	C	C	C	C
1406715	C	T	missense_variant	MODERATE	ML1193	353C>T	Ala118Val	C	C	C	C	-	C	C	C	C	-	C	C	C	C	C	C	C	C	C	C	C	C	C	C	C	C	C	C	C	C	C	C	C	C	C	C	C	C	C	C	C	C
1409537	A	T	non_coding_transcript_exon_variant	MODIFIER	ML1194	536T>A		A	A	A	A	A	A	A	A	A	A	A	A	A	A	A	A	A	A	A	A	A	A	A	A	A	A	A	A	A	A	A	A	A	A	A	A	A	A	A	A	A	A
1409587	G	A	non_coding_transcript_exon_variant	MODIFIER	ML1194	486C>T		G	G	G	G	G	G	G	G	G	G	G	G	G	G	G	G	G	G	G	G	G	G	G	G	G	G	G	G	G	G	G	G	G	G	G	G	G	G	G	G	G	G
1409826	G	A	non_coding_transcript_exon_variant	MODIFIER	ML1194	247C>T		G	G	G	G	G	G	G	G	G	G	G	G	G	G	G	G	-	G	G	G	G	G	G	G	G	G	G	G	G	G	G	G	G	G	G	G	G	G	G	G	G	G
1410350	G	C	intergenic_region	MODIFIER	ML1194-ileS	1410350G>C		G	G	G	G	G	G	G	G	G	G	G	G	G	G	G	G	G	G	G	G	G	G	G	G	G	G	G	G	G	G	G	G	G	G	G	G	G	G	G	G	G	G
1413376	G	C	synonymous_variant	LOW	ileS	2592G>C	Val864Val	G	G	G	G	G	G	-	G	G	-	G	G	G	G	G	G	G	G	G	G	G	G	G	G	G	G	G	G	G	G	G	G	G	G	G	G	G	G	G	G	G	G
1414594	G	A	intergenic_region	MODIFIER	ML1196-dinX	1414594G>A		G	G	G	G	G	G	G	G	G	G	G	G	G	G	G	G	G	G	G	G	G	G	G	G	G	G	G	G	G	G	G	G	G	G	G	G	G	G	G	G	G	G
1415370	C	T	non_coding_transcript_exon_variant	MODIFIER	dinX	693C>T		C	C	C	C	C	C	C	C	C	C	C	C	C	C	C	C	C	C	C	C	C	C	C	C	C	C	C	C	C	C	C	C	C	C	C	C	C	C	C	C	C	C
1417446	C	G	missense_variant	MODERATE	lspA	418C>G	Leu140Val	C	C	C	C	C	C	-	C	C	-	C	C	C	C	C	C	C	C	C	C	C	C	C	C	C	C	C	C	C	C	C	C	C	C	C	C	C	C	C	C	C	C
1417960	C	T	missense_variant	MODERATE	ML1200	208C>T	Pro70Ser	C	C	C	C	C	C	C	-	C	-	C	C	C	C	T	C	C	C	C	C	C	C	C	C	C	C	C	C	C	C	C	C	C	C	C	C	C	C	C	C	C	C
1418325	C	T	synonymous_variant	LOW	ML1200	573C>T	Gly191Gly	C	C	C	C	C	C	C	C	C	C	C	C	C	C	C	C	-	C	C	C	C	C	C	C	C	C	C	C	C	C	C	C	C	C	C	C	C	C	C	C	C	C
1418572	C	G	missense_variant	MODERATE	ML1200	820C>G	Arg274Gly	C	C	C	C	C	C	C	C	C	C	C	C	C	C	C	C	C	C	C	C	C	C	C	C	C	C	C	C	C	C	C	C	C	C	C	C	C	C	C	C	C	C
1419580	C	T	non_coding_transcript_exon_variant	MODIFIER	ML1202	349G>A		C	C	C	C	C	C	C	C	C	C	C	C	C	C	C	C	C	C	C	C	C	C	C	C	C	C	C	C	C	C	C	C	C	C	C	C	C	C	C	C	C	C
1419986	C	T	intergenic_region	MODIFIER	ML1202-glbN	1419986C>T		C	C	C	C	C	C	C	C	C	C	C	C	C	C	T	C	-	C	C	C	C	C	C	C	C	C	C	C	C	C	C	C	C	C	C	C	C	C	C	C	C	C
1420031	G	A	non_coding_transcript_exon_variant	MODIFIER	glbN	303C>T		G	G	G	G	G	G	G	G	G	G	G	G	G	G	G	G	G	G	G	G	G	G	G	G	G	G	G	G	G	G	G	G	G	G	G	G	G	G	G	G	G	G
1420170	C	T	non_coding_transcript_exon_variant	MODIFIER	glbN	164G>A		C	C	C	C	C	C	C	C	C	C	C	C	C	C	C	C	C	C	C	C	C	C	C	C	C	C	C	C	C	C	C	C	C	C	C	C	C	C	C	C	C	C
1420874	C	T	non_coding_transcript_exon_variant	MODIFIER	ML1204	256C>T		C	C	C	C	C	C	C	C	C	-	C	C	C	C	C	C	C	C	C	C	C	C	C	C	C	T	C	C	C	C	C	C	C	C	C	C	C	C	C	C	C	C
1421211	G	T	non_coding_transcript_exon_variant	MODIFIER	ML1204	593G>T		G	G	G	G	G	G	G	G	G	G	G	G	G	G	G	G	G	G	G	G	G	G	G	G	G	G	G	G	G	G	G	G	G	G	G	G	G	G	G	G	G	G
1423311	G	A	missense_variant	MODERATE	dnaE	298G>A	Ala100Thr	G	G	G	G	G	G	G	G	G	-	G	G	G	G	G	G	G	G	G	G	G	G	G	G	G	G	G	G	G	G	G	G	G	G	G	G	G	G	G	G	G	G
1423393	A	G	missense_variant	MODERATE	dnaE	380A>G	Glu127Gly	A	A	A	A	A	A	A	A	A	A	A	A	A	A	A	A	A	A	A	A	A	A	A	A	A	A	A	A	A	A	A	A	A	A	A	A	A	A	A	A	A	A
1425703	A	C	missense_variant	MODERATE	dnaE	2690A>C	Asn897Thr	A	A	A	A	A	A	A	A	A	A	A	A	A	A	A	A	A	A	A	A	A	A	A	A	A	A	A	A	A	A	A	A	A	A	A	A	A	A	A	A	A	A
1427579	C	T	intergenic_region	MODIFIER	dnaE-ML1208	1427579C>T		C	C	C	C	-	C	C	C	C	C	C	C	C	C	C	C	C	C	C	C	C	C	C	C	C	C	C	C	C	C	C	C	-	C	C	C	C	C	C	T	C	C
1427663	C	A	intergenic_region	MODIFIER	dnaE-ML1208	1427663C>A		C	C	C	C	C	C	-	C	C	C	C	C	C	C	C	C	C	C	C	C	C	C	C	C	C	C	C	C	C	C	C	C	C	C	C	C	C	C	C	C	C	C
1427684	G	C	intergenic_region	MODIFIER	dnaE-ML1208	1427684G>C		G	G	G	G	G	G	-	G	G	G	G	G	G	G	G	G	G	G	G	G	G	G	G	G	G	G	G	G	G	G	G	G	-	G	G	G	G	G	G	G	G	G
1430562	G	A	intergenic_region	MODIFIER	ilvA-ML1210	1430562G>A		G	G	G	G	G	G	G	G	G	G	G	G	G	G	G	G	G	G	G	G	G	G	G	G	G	G	G	G	G	G	G	G	G	G	G	G	G	G	G	G	G	G
1430602	G	T	intergenic_region	MODIFIER	ilvA-ML1210	1430602G>T		G	G	G	G	G	G	G	G	G	G	G	G	G	G	G	G	G	G	G	G	G	G	G	G	G	G	G	G	G	G	G	G	G	G	G	G	G	G	G	G	G	G
1431195	G	T	synonymous_variant	LOW	ML1210	102G>T	Arg34Arg	G	G	G	G	G	G	-	G	G	-	G	G	G	G	G	G	G	G	G	G	G	G	G	G	G	G	G	G	G	G	G	G	G	G	G	G	G	T	G	G	G	G
1432847	G	T	non_coding_transcript_exon_variant	MODIFIER	glgX	1789C>A		G	G	G	G	G	G	G	G	G	G	G	G	G	G	G	G	G	G	G	G	G	G	G	G	G	G	G	G	G	G	G	G	G	G	G	G	G	G	G	G	G	G
1434431	A	G	non_coding_transcript_exon_variant	MODIFIER	glgX	205T>C		A	A	A	A	A	A	A	A	A	A	A	A	A	A	A	A	A	A	A	A	A	A	A	A	A	A	A	A	A	A	A	A	A	A	A	A	A	A	A	A	A	A
1434775	C	T	synonymous_variant	LOW	ML1213	2106G>A	Leu702Leu	C	C	C	C	C	C	C	C	C	C	C	C	C	C	C	C	C	C	C	C	C	C	C	C	C	C	C	C	C	C	C	C	C	C	C	C	C	C	C	C	C	C
1435812	C	G	missense_variant	MODERATE	ML1213	1069G>C	Gly357Arg	C	C	C	C	C	C	C	C	C	C	C	C	C	C	C	C	C	C	C	C	C	C	C	C	C	C	C	C	C	C	C	C	C	C	C	C	C	C	C	C	C	C
1435816	A	G	synonymous_variant	LOW	ML1213	1065T>C	Tyr355Tyr	A	A	A	A	A	A	A	A	A	A	A	A	A	A	A	A	A	A	A	A	A	A	A	A	A	A	A	A	A	A	A	A	A	A	A	A	A	A	A	A	A	A
1436917	G	A	intergenic_region	MODIFIER	ML1213-ML1214	1436917G>A		G	G	G	G	G	G	G	G	G	G	G	G	G	G	G	G	G	G	G	G	G	G	A	G	A	G	G	G	G	G	G	G	G	G	G	G	G	G	G	G	G	G
1437154	G	A	synonymous_variant	LOW	ML1214	495C>T	Thr165Thr	G	G	-	G	G	G	G	G	G	-	G	G	G	G	G	G	G	G	G	G	G	G	G	G	G	G	G	G	G	G	G	G	G	G	G	G	G	G	G	G	G	G
1440815	A	G	missense_variant	MODERATE	bioF	902A>G	Lys301Arg	A	A	A	G	G	A	A	-	A	G	A	G	A	A	A	A	A	A	A	A	A	A	A	A	A	A	A	A	A	A	A	A	A	A	A	A	A	A	A	A	A	A
1441117	T	C	missense_variant	MODERATE	bioD	50T>C	Val17Ala	T	T	T	T	T	T	T	-	T	-	T	T	T	T	T	C	T	C	C	T	C	T	T	T	T	T	C	T	C	T	C	T	C	C	T	C	T	C	C	C	C	C
1442144	C	T	non_coding_transcript_exon_variant	MODIFIER	ML1219	400C>T		C	C	C	C	C	C	C	-	C	-	C	C	C	T	C	C	C	C	C	C	C	C	C	C	C	C	C	C	C	C	C	C	C	C	C	C	C	C	C	C	C	C
1442586	C	T	missense_variant	MODERATE	bioB	85C>T	Arg29Cys	C	C	C	C	C	C	C	C	C	C	C	C	C	C	C	C	C	C	C	C	C	C	C	C	C	C	C	C	C	C	C	C	C	C	C	C	C	C	C	C	C	C
1442832	G	A	missense_variant	MODERATE	bioB	331G>A	Ala111Thr	G	G	G	G	G	G	G	G	G	G	G	G	G	G	G	G	G	G	G	G	G	G	A	G	A	G	G	G	G	G	G	G	G	G	G	G	G	G	G	G	G	G
1443409	G	C	missense_variant	MODERATE	bioB	908G>C	Gly303Ala	G	G	G	G	G	G	-	G	G	G	G	G	G	G	G	G	G	G	G	G	G	G	G	G	G	G	G	G	G	G	G	G	G	G	G	G	G	G	G	G	G	G
1443712	C	G	missense_variant	MODERATE	ML1221	148C>G	Arg50Gly	C	C	C	C	C	C	C	C	C	C	C	C	C	C	G	C	C	C	C	C	C	C	C	C	C	C	C	C	C	C	C	C	C	C	C	C	C	C	C	C	C	C
1445448	C	T	non_coding_transcript_exon_variant	MODIFIER	ML1223	218G>A		C	C	C	C	C	C	C	C	C	C	C	C	C	C	C	C	C	C	C	C	C	C	C	C	C	C	C	C	C	C	C	C	C	C	C	C	C	C	C	C	C	C
1446805	G	A	synonymous_variant	LOW	nadA	93G>A	Val31Val	G	G	G	G	G	G	G	G	G	-	G	G	G	G	G	G	-	G	G	G	G	G	G	G	G	G	G	G	G	G	G	G	G	G	G	G	G	G	G	G	G	G
1450157	C	T	synonymous_variant	LOW	nadC	810C>T	Val270Val	C	C	C	C	C	C	-	C	C	C	C	C	C	C	C	C	C	C	C	C	C	C	C	C	C	C	C	C	C	C	C	C	C	C	C	C	C	C	C	C	C	C
1450627	G	A	intergenic_region	MODIFIER	nadC-ML1228	1450627G>A		G	G	G	G	G	G	G	G	G	G	G	G	G	G	G	G	-	G	G	G	G	G	G	G	G	G	G	G	G	G	G	G	G	G	G	G	G	G	G	G	G	G
1450750	G	A	intergenic_region	MODIFIER	nadC-ML1228	1450750G>A		G	G	-	G	G	G	-	G	G	G	G	G	G	G	G	G	G	G	G	G	G	G	G	G	G	G	G	G	G	G	G	G	G	G	G	G	G	G	G	G	G	G
1450888	G	A	intergenic_region	MODIFIER	nadC-ML1228	1450888G>A		G	G	G	G	G	G	G	G	G	G	G	G	G	G	G	G	G	G	G	G	G	G	G	G	G	G	G	G	G	G	G	G	G	G	G	G	G	G	G	G	G	G
1451739	C	T	intergenic_region	MODIFIER	nadC-ML1228	1451739C>T		C	C	C	C	C	C	C	C	C	C	C	C	C	C	C	C	C	C	C	C	C	C	C	C	C	C	C	C	C	C	C	C	C	C	C	C	C	C	C	C	C	C
1452437	G	A	intergenic_region	MODIFIER	nadC-ML1228	1452437G>A		G	G	G	G	G	G	G	G	G	G	G	G	G	G	G	G	-	G	G	G	G	G	G	G	G	G	G	G	G	G	G	G	G	G	G	G	G	G	G	G	G	G
1453339	G	A	non_coding_transcript_exon_variant	MODIFIER	ML1228	75G>A		G	G	G	G	G	G	G	G	G	G	G	G	G	G	G	G	G	G	G	G	G	G	G	G	G	G	G	G	G	G	G	G	G	G	G	G	G	G	G	G	G	G
1453853	T	C	non_coding_transcript_exon_variant	MODIFIER	ML1228	589T>C		T	T	T	T	T	T	T	T	T	T	T	T	T	T	T	T	T	T	T	T	T	T	T	T	T	T	T	T	T	T	T	T	T	T	T	T	T	T	T	T	T	T
1454340	G	A	missense_variant	MODERATE	pks3	42G>A	Met14Ile	G	G	G	G	G	G	G	G	G	G	G	G	G	G	G	G	G	G	G	G	G	G	G	G	G	G	G	G	G	G	G	G	G	G	G	G	G	G	G	G	G	G
1455299	C	T	missense_variant	MODERATE	pks3	1001C>T	Thr334Ile	C	C	C	C	C	C	C	-	C	C	C	C	C	C	C	C	C	C	C	C	C	C	C	C	C	C	C	C	C	C	C	C	C	C	C	C	C	C	C	C	C	C
1456091	C	A	missense_variant	MODERATE	pks3	1793C>A	Thr598Lys	C	C	C	C	C	C	-	C	C	C	C	C	C	C	C	C	C	C	C	C	C	C	C	C	C	C	C	C	C	C	C	C	C	C	C	C	C	C	C	C	C	C
1458303	G	T	synonymous_variant	LOW	pks3	4005G>T	Thr1335Thr	G	G	G	G	G	G	G	G	G	G	G	G	G	G	G	G	G	G	G	G	G	G	G	G	G	G	G	G	G	G	G	G	G	G	G	G	G	G	G	G	G	G
1459322	T	G	missense_variant	MODERATE	pks3	5024T>G	Phe1675Cys	T	T	T	T	T	T	T	T	T	T	T	T	T	T	T	T	T	T	T	T	T	T	T	T	T	T	T	T	T	T	T	T	T	T	T	T	T	T	T	T	T	T
1459453	C	T	stop_gained	HIGH	pks3	5155C>T	Gln1719*	C	C	C	C	C	C	C	C	C	-	C	C	C	C	C	C	C	C	C	C	C	C	C	C	C	C	C	C	C	C	C	C	C	C	C	C	C	C	C	C	C	C
1459878	C	T	synonymous_variant	LOW	pks3	5580C>T	Val1860Val	C	C	C	C	C	C	C	C	C	-	C	C	C	C	C	C	-	C	C	C	C	C	C	C	C	C	C	C	C	C	C	C	C	C	C	C	C	C	C	C	C	C
1460419	C	A	synonymous_variant	LOW	pks3	6121C>A	Arg2041Arg	C	C	C	C	C	C	C	C	C	C	C	C	C	C	C	C	C	C	C	C	C	C	C	C	C	C	C	C	C	C	C	C	C	C	C	C	C	C	C	C	C	C
1461258	G	A	missense_variant	MODERATE	papA3	523G>A	Asp175Asn	G	G	G	G	G	G	G	G	G	G	G	G	G	G	G	G	-	G	G	G	G	G	G	G	G	G	G	G	G	G	G	G	G	G	G	G	G	G	G	G	G	G
1462261	C	T	missense_variant	MODERATE	mmpL10	29C>T	Ala10Val	C	C	C	C	C	C	C	C	C	-	C	C	C	C	C	C	C	T	C	C	T	C	C	C	C	C	T	C	C	C	C	C	C	T	C	C	C	C	C	T	C	C
1463804	T	C	synonymous_variant	LOW	mmpL10	1572T>C	Ser524Ser	T	T	T	T	T	T	T	T	T	T	T	T	T	T	T	T	T	T	T	T	T	T	T	T	T	T	T	T	T	T	T	T	T	T	T	T	T	T	T	T	T	T
1464236	C	A	synonymous_variant	LOW	mmpL10	2004C>A	Ile668Ile	C	C	C	C	C	-	C	C	A	C	C	C	C	C	C	C	C	C	C	C	C	C	C	C	C	C	C	C	C	C	C	C	C	C	C	C	C	C	C	C	C	C
1464448	T	A	missense_variant	MODERATE	mmpL10	2216T>A	Leu739His	T	T	T	T	T	T	T	T	T	T	T	T	T	T	T	T	T	T	T	T	T	T	T	T	T	T	T	T	T	T	T	T	T	T	T	T	T	T	T	T	T	T
1464453	C	T	stop_gained	HIGH	mmpL10	2221C>T	Gln741*	C	C	C	C	C	C	-	C	C	C	C	C	C	C	C	C	C	C	C	C	C	C	C	C	C	C	C	C	C	C	C	C	C	C	C	C	C	C	C	C	C	C
1464454	A	G	missense_variant	MODERATE	mmpL10	2222A>G	Gln741Arg	A	A	A	A	A	A	-	A	A	A	A	A	A	A	A	A	A	A	A	A	A	A	A	A	A	A	A	A	A	A	A	A	A	A	A	A	A	A	A	A	A	A
1466041	C	A	synonymous_variant	LOW	ML1232	648G>T	Gly216Gly	C	C	C	C	C	C	C	A	C	C	C	C	C	C	C	C	-	C	C	C	C	C	C	C	C	C	C	C	C	C	C	C	C	C	C	C	C	C	C	C	C	C
1469140	C	T	missense_variant	MODERATE	ML1234	175G>A	Gly59Ser	C	C	C	C	C	C	-	C	C	C	C	C	C	C	C	C	C	C	C	C	C	C	C	C	C	C	C	C	C	C	C	C	C	C	C	C	C	C	C	C	C	C
1472325	G	C	non_coding_transcript_exon_variant	MODIFIER	pks9	1564G>C		G	G	G	G	G	C	G	G	G	G	G	G	G	G	G	G	G	G	G	G	G	G	G	G	G	G	G	G	G	G	G	G	G	G	G	G	G	G	G	G	G	G
1472366	C	G	non_coding_transcript_exon_variant	MODIFIER	pks9	1605C>G		C	C	C	C	C	C	-	C	C	C	C	C	C	C	C	C	C	C	C	C	C	C	C	C	C	C	C	C	C	G	C	C	C	C	C	C	C	C	C	C	C	C
1473646	T	G	intergenic_region	MODIFIER	pks9-pks11	1473646T>G		T	T	T	T	T	T	T	T	T	T	T	T	T	T	T	T	T	T	T	T	T	T	T	T	T	T	T	T	T	T	T	T	T	T	T	T	T	T	T	T	T	T
1475246	T	C	intergenic_region	MODIFIER	ML1237-ML1239	1475246T>C		T	T	T	T	T	T	T	T	T	T	T	T	T	T	T	T	T	T	T	T	T	T	T	T	T	T	T	T	T	T	T	T	T	T	T	T	T	T	T	T	T	T
1475671	G	A	non_coding_transcript_exon_variant;non_coding_transcript_exon_variant	MODIFIER;MODIFIER	ML1239	44C>T;380C>T	;	G	G	G	G	G	G	G	G	G	G	G	G	G	A	G	G	G	G	G	G	G	G	G	G	G	G	G	G	G	G	G	G	G	G	G	G	G	G	G	G	G	G
1477107	T	C	missense_variant	MODERATE	ML1241	557T>C	Met186Thr	T	T	T	T	T	T	T	T	T	T	T	T	T	T	T	T	T	T	T	T	T	T	T	T	T	T	T	T	T	T	T	T	T	T	T	T	T	T	T	T	T	T
1477620	G	T	intergenic_region	MODIFIER	ML1241-ML1242	1477620G>T		G	G	G	G	G	G	-	G	G	G	T	G	G	G	G	G	G	G	G	G	G	G	G	G	G	G	G	G	G	G	G	G	G	G	G	G	G	G	G	G	G	G
1479960	G	A	non_coding_transcript_exon_variant	MODIFIER	ML1242	1668G>A		G	G	G	G	G	G	G	A	G	G	G	G	G	G	G	G	G	G	G	G	G	G	G	G	G	G	G	G	G	G	G	G	G	G	G	G	G	G	G	G	G	G
1481100	C	T	intergenic_region	MODIFIER	ML1242-argW	1481100C>T		C	C	C	C	C	C	C	C	C	-	C	C	C	T	C	C	C	C	C	C	C	C	C	C	C	C	C	C	C	C	C	C	C	C	C	C	C	C	C	C	C	C
1481751	C	T	intergenic_region	MODIFIER	argW-ML1243	1481751C>T		C	C	C	C	C	C	C	C	C	C	C	C	C	C	C	C	C	C	C	C	C	C	C	C	C	C	C	C	C	C	C	C	C	C	C	C	C	C	C	C	C	C
[truncated: 2,302 more rows]
[truncated: 217 more columns]
